# Supplementary material for: Crystal structure of bis­(pivaloyl­hydroxamato-κ2 O,O′)copper(II)
Source: Acta Crystallogr E Crystallogr Commun. 2018 Aug 31;74(Pt 9):1384–7. doi: 10.1107/S2056989018012227 (PMC6127706; doi:10.1107/S2056989018012227)
Supplement: Supplementary file 1 [file e-74-01384-sup1.cif]

##############################################################################
#                                                                            #
# This CIF contains the data in a paper accepted for publication in          #
# Acta Crystallographica Section E. It conforms to the requirements of       #
# Notes for Authors for Acta Crystallographica Section E, and has been       #
# peer reviewed under the auspices of the IUCr Commission on Journals.       #
#                                                                            #
# Full details of the Crystallographic Information File format               #
# are given in the paper "The Crystallographic Information File (CIF):       #
# a New Standard Archive File for Crystallography" by S. R. Hall, F. H.      #
# Allen and I. D. Brown [Acta Cryst. (1991), A47, 655-685].                  #
#                                                                            #
# The current version of the core CIF dictionary is obtainable from          #
# ftp://ftp.iucr.org/pub/cif_core.dic.                                       #
#                                                                            #
# Software is freely available for graphical display of the structure(s)     #
# in this CIF. For information consult the CIF software page                 #
# http://www.iucr.org/resources/cif/software.                                #
#                                                                            #
# This file may be used for bona fide research purposes within the           #
# scientific community so long as proper attribution is given to the journal # 
# article from which it was obtained.                                        #
#                                                                            #
##############################################################################
data_I
_audit_creation_method     'SHELXL-2018/3'
_journal_date_recd_electronic     2018-08-08
_journal_date_accepted     2018-08-28
_journal_name_full     'Acta Crystallographica, Section E'
_journal_year     2018
_journal_volume     74
_journal_issue      9
_journal_page_first     1384
_journal_page_last     1387
_journal_paper_category     GM
_journal_paper_doi     10.1107/S2056989018012227
_journal_coeditor_code     EX2012
_publ_contact_author_name     'Anna Pavlishchuk'
_publ_contact_author_address
;
Department of Chemistry, Taras Shevchenko National University of Kyiv,
Volodymyrska str. 62, Kiev, 01601,
Ukraine
;
_publ_contact_author_email     'annpavlis@ukr.net'
_publ_contact_author_fax     '+380442393393'
_publ_contact_author_phone     '+380508183386'
_publ_section_title
;
Crystal structure of bis(pivaloylhydroxamato-\k^2^<i>O</i>,<i>O</i>')copper(II)
;
loop_
    _publ_author_name
    _publ_author_footnote
    _publ_author_address
    'Goleva, Kateryna' .
;
Department of Chemistry, Taras Shevchenko National University of Kyiv,
Volodymyrska str. 62, Kiev, 01601,
Ukraine
;
    'Naumova, Dina' .
;
Department of Chemistry, Taras Shevchenko National University of Kyiv,
Volodymyrska str. 62, Kiev, 01601,
Ukraine
;
    'Pavlishchuk, Anna' .
;
Department of Chemistry, Taras Shevchenko National University of Kyiv,
Volodymyrska str. 62, Kiev, 01601,
Ukraine
;
    'Addison, Anthony W.' .
;
Department of Chemistry, Drexel University, Philadelphia, PA 19104-2816,
USA
;
    'Zeller, Matthias' .
;
Department of Chemistry
Purdue University
560 Oval Dr.
West Lafayette
IN 47907-2084
USA
;
_publ_section_synopsis
;
The mononuclear discrete complex [Cu(pivHA)~2~] contains two pivaloyl
hydroxamates (pivHA^-^) coordinated to a copper(II) ion in a centrosymmetric
<i>trans</i> mode through hydroxamate and carbonyl O atoms. The copper(II)
O~4~ coordination is square planar.
;
_chemical_name_systematic
;
Bis(pivaloylhydroxamato-\k^2^<i>O</i>,<i>O</i>')copper(II)
;
_chemical_name_common     ?
_chemical_formula_moiety     'C10 H20 Cu N2 O4'
_chemical_formula_sum     'C10 H20 Cu N2 O4'
_chemical_formula_iupac     '[Cu (C5 H10 N1 O2)2]'
_chemical_formula_weight     295.82
_chemical_melting_point     ?
_shelx_space_group_comment
;
The symmetry employed for this shelxl refinement is uniquely defined
by the following loop, which should always be used as a source of
symmetry information in preference to the above space-group names.
They are only intended as comments.
;
_space_group_crystal_system     tetragonal
_space_group_name_H-M_alt     'I 41/a'
_space_group_name_Hall     '-I 4ad'
loop_
    _space_group_symop_operation_xyz
    'x, y, z'
    '-x+1/2, -y, z+1/2'
    '-y+3/4, x+1/4, z+1/4'
    'y+3/4, -x+3/4, z+3/4'
    'x+1/2, y+1/2, z+1/2'
    '-x+1, -y+1/2, z+1'
    '-y+5/4, x+3/4, z+3/4'
    'y+5/4, -x+5/4, z+5/4'
    '-x, -y, -z'
    'x-1/2, y, -z-1/2'
    'y-3/4, -x-1/4, -z-1/4'
    '-y-3/4, x-3/4, -z-3/4'
    '-x+1/2, -y+1/2, -z+1/2'
    'x, y+1/2, -z'
    'y-1/4, -x+1/4, -z+1/4'
    '-y-1/4, x-1/4, -z-1/4'
_cell_length_a     12.8059(5)
_cell_length_b     12.8059(5)
_cell_length_c     17.7051(8)
_cell_angle_alpha     90
_cell_angle_beta     90
_cell_angle_gamma     90
_cell_volume     2903.5(3)
_cell_formula_units_Z     8
_cell_measurement_reflns_used     9939
_cell_measurement_theta_min     3.1816
_cell_measurement_theta_max     33.1496
_cell_measurement_temperature     100(2)
_exptl_crystal_description     prism
_exptl_crystal_colour     blue
_exptl_crystal_size_max     0.350
_exptl_crystal_size_mid     0.350
_exptl_crystal_size_min     0.290
_exptl_crystal_density_diffrn     1.353
_exptl_crystal_density_meas     ?
_exptl_crystal_density_method     ?
_exptl_crystal_F_000     1240
_exptl_absorpt_coefficient_mu     1.509
_exptl_absorpt_correction_type     multi-scan
_exptl_absorpt_process_details
;
(SADABS; Krause et al., 2015)
;
_shelx_estimated_absorpt_T_min     0.620
_shelx_estimated_absorpt_T_max     0.669
_exptl_absorpt_correction_T_min     0.6562
_exptl_absorpt_correction_T_max     0.7465
_diffrn_ambient_temperature     100(2)
_diffrn_radiation_type     MoK\a
_diffrn_radiation_wavelength     0.71073
_diffrn_radiation_monochromator
                                   'laterally graded multilayer (Goebel) mirror'
_diffrn_measurement_device_type     'Bruker AXS D8 Quest CMOS'
_diffrn_measurement_method     'omega and phi scans'
_diffrn_detector_area_resol_mean     ?
_diffrn_reflns_number     24433
_diffrn_reflns_av_R_equivalents     0.0348
_diffrn_reflns_theta_min     3.182
_diffrn_reflns_theta_max     33.149
_diffrn_reflns_theta_full     25.242
_diffrn_measured_fraction_theta_max     0.998
_diffrn_measured_fraction_theta_full     0.998
_diffrn_reflns_limit_h_min     -19
_diffrn_reflns_limit_h_max     19
_diffrn_reflns_limit_k_min     -19
_diffrn_reflns_limit_k_max     19
_diffrn_reflns_limit_l_min     -27
_diffrn_reflns_limit_l_max     27
_refine_special_details     ?
_reflns_number_total     2764
_reflns_number_gt     2444
_reflns_threshold_expression     'I > 2\s(I)'
_refine_ls_structure_factor_coef     Fsqd
_refine_ls_matrix_type     full
_refine_ls_R_factor_all     0.0360
_refine_ls_R_factor_gt     0.0291
_refine_ls_wR_factor_gt     0.0685
_refine_ls_wR_factor_ref     0.0736
_refine_ls_goodness_of_fit_ref     1.192
_refine_ls_restrained_S_all     1.192
_refine_ls_number_reflns     2764
_refine_ls_number_parameters     82
_refine_ls_number_restraints     0
_refine_ls_hydrogen_treatment     constr
_refine_ls_weighting_scheme     calc
_refine_ls_weighting_details
              'w=1/[\s^2^(Fo^2^)+(0.0257P)^2^+3.2993P] where P=(Fo^2^+2Fc^2^)/3'
_atom_sites_solution_hydrogens     geom
_atom_sites_solution_primary     direct
_atom_sites_solution_secondary     difmap
_refine_ls_shift/su_max     0.000
_refine_ls_shift/su_mean     0.000
_refine_diff_density_max     0.458
_refine_diff_density_min     -0.481
_refine_ls_extinction_method     none
_refine_ls_extinction_coef     .
loop_
    _atom_type_symbol
    _atom_type_description
    _atom_type_scat_dispersion_real
    _atom_type_scat_dispersion_imag
    _atom_type_scat_source
    'C' 'C' 0.0033 0.0016
                         'International Tables Vol C Tables 4.2.6.8 and 6.1.1.4'
    'H' 'H' 0.0000 0.0000
                         'International Tables Vol C Tables 4.2.6.8 and 6.1.1.4'
    'N' 'N' 0.0061 0.0033
                         'International Tables Vol C Tables 4.2.6.8 and 6.1.1.4'
    'O' 'O' 0.0106 0.0060
                         'International Tables Vol C Tables 4.2.6.8 and 6.1.1.4'
    'Cu' 'Cu' 0.3201 1.2651
                         'International Tables Vol C Tables 4.2.6.8 and 6.1.1.4'
_computing_data_collection
;
APEX2 (Bruker, 2014)
;
_computing_cell_refinement
;
SAINT (Bruker, 2014)
;
_computing_data_reduction
;
SAINT (Bruker, 2014)
;
_computing_structure_solution
;
SHELXS97 (Sheldrick, 2008)
;
_computing_structure_refinement
;
SHELXL2018 (Sheldrick, 2015),
<i>shelXle</i> (H\"ubschle et al., 2011)
;
_computing_molecular_graphics
;
Mercury (Macrae et al., 2006)
;
_computing_publication_material
;
publCIF (Westrip, 2010)
;
loop_
    _atom_site_type_symbol
    _atom_site_label
    _atom_site_fract_x
    _atom_site_fract_y
    _atom_site_fract_z
    _atom_site_U_iso_or_equiv
    _atom_site_adp_type
    _atom_site_calc_flag
    _atom_site_occupancy
    _atom_site_disorder_assembly
    _atom_site_disorder_group
    C C1 0.13160(8) 0.34258(8) -0.02113(6) 0.01465(18) Uani d 1 . .
    C C2 0.20901(9) 0.26772(9) -0.05643(7) 0.01747(19) Uani d 1 . .
    C C3 0.30109(12) 0.33273(12) -0.08492(10) 0.0327(3) Uani d 1 . .
    H H3A 0.349813 0.287558 -0.112390 0.049 Uiso calc 1 . .
    H H3B 0.337056 0.364691 -0.041874 0.049 Uiso calc 1 . .
    H H3C 0.275434 0.387597 -0.118744 0.049 Uiso calc 1 . .
    C C4 0.15406(12) 0.21475(12) -0.12341(8) 0.0284(3) Uani d 1 . .
    H H4A 0.130218 0.268097 -0.159159 0.043 Uiso calc 1 . .
    H H4B 0.093923 0.174854 -0.105007 0.043 Uiso calc 1 . .
    H H4C 0.203005 0.167530 -0.148793 0.043 Uiso calc 1 . .
    C C5 0.24745(12) 0.18527(12) -0.00063(8) 0.0274(3) Uani d 1 . .
    H H5A 0.187982 0.144200 0.017576 0.041 Uiso calc 1 . .
    H H5B 0.281569 0.219691 0.042206 0.041 Uiso calc 1 . .
    H H5C 0.297448 0.139024 -0.025866 0.041 Uiso calc 1 . .
    N N1 0.10376(7) 0.33335(8) 0.04955(5) 0.01550(17) Uani d 1 . .
    H H1 0.128862 0.282995 0.078083 0.019 Uiso calc 1 . .
    O O1 0.03387(7) 0.40497(7) 0.07791(5) 0.01837(16) Uani d 1 . .
    O O2 0.09269(7) 0.41676(7) -0.06079(5) 0.01830(16) Uani d 1 . .
    Cu Cu1 0.000000 0.500000 0.000000 0.01360(6) Uani d 1 . .
loop_
    _atom_site_aniso_label
    _atom_site_aniso_U_11
    _atom_site_aniso_U_22
    _atom_site_aniso_U_33
    _atom_site_aniso_U_12
    _atom_site_aniso_U_13
    _atom_site_aniso_U_23
    C1 0.0150(4) 0.0146(4) 0.0143(4) -0.0005(3) 0.0017(3) 0.0009(3)
    C2 0.0180(5) 0.0179(5) 0.0166(5) 0.0020(4) 0.0038(4) 0.0011(4)
    C3 0.0242(6) 0.0314(7) 0.0424(8) -0.0013(5) 0.0165(6) 0.0028(6)
    C4 0.0311(7) 0.0303(6) 0.0238(6) 0.0075(5) -0.0015(5) -0.0098(5)
    C5 0.0321(7) 0.0275(6) 0.0227(6) 0.0144(5) 0.0056(5) 0.0046(5)
    N1 0.0168(4) 0.0156(4) 0.0142(4) 0.0034(3) 0.0031(3) 0.0026(3)
    O1 0.0227(4) 0.0186(4) 0.0138(3) 0.0077(3) 0.0063(3) 0.0033(3)
    O2 0.0241(4) 0.0172(4) 0.0136(3) 0.0045(3) 0.0037(3) 0.0035(3)
    Cu1 0.01670(10) 0.01244(9) 0.01165(9) 0.00085(6) 0.00182(6) 0.00171(6)
_geom_special_details
;
 All esds (except the esd in the dihedral angle between two l.s. planes)
 are estimated using the full covariance matrix.  The cell esds are taken
 into account individually in the estimation of esds in distances, angles
 and torsion angles; correlations between esds in cell parameters are only
 used when they are defined by crystal symmetry.  An approximate (isotropic)
 treatment of cell esds is used for estimating esds involving l.s. planes.
;
loop_
    _geom_bond_atom_site_label_1
    _geom_bond_atom_site_label_2
    _geom_bond_site_symmetry_2
    _geom_bond_distance
    _geom_bond_publ_flag
    C1 O2 . 1.2821(13) yes
    C1 N1 . 1.3066(14) yes
    C1 C2 . 1.5141(16) ?
    C2 C5 . 1.5275(18) ?
    C2 C3 . 1.5290(18) ?
    C2 C4 . 1.5368(18) ?
    C3 H3A . 0.9800 ?
    C3 H3B . 0.9800 ?
    C3 H3C . 0.9800 ?
    C4 H4A . 0.9800 ?
    C4 H4B . 0.9800 ?
    C4 H4C . 0.9800 ?
    C5 H5A . 0.9800 ?
    C5 H5B . 0.9800 ?
    C5 H5C . 0.9800 ?
    N1 O1 . 1.3764(12) yes
    N1 H1 . 0.8800 ?
    O1 Cu1 . 1.8899(8) yes
    O2 Cu1 . 1.9244(8) yes
loop_
    _geom_angle_atom_site_label_1
    _geom_angle_atom_site_label_2
    _geom_angle_atom_site_label_3
    _geom_angle_site_symmetry_1
    _geom_angle_site_symmetry_3
    _geom_angle
    _geom_angle_publ_flag
    O2 C1 N1 . . 119.04(10) ?
    O2 C1 C2 . . 119.84(10) ?
    N1 C1 C2 . . 121.12(10) ?
    C1 C2 C5 . . 112.43(10) ?
    C1 C2 C3 . . 107.24(10) ?
    C5 C2 C3 . . 109.95(12) ?
    C1 C2 C4 . . 107.35(10) ?
    C5 C2 C4 . . 109.97(11) ?
    C3 C2 C4 . . 109.81(11) ?
    C2 C3 H3A . . 109.5 ?
    C2 C3 H3B . . 109.5 ?
    H3A C3 H3B . . 109.5 ?
    C2 C3 H3C . . 109.5 ?
    H3A C3 H3C . . 109.5 ?
    H3B C3 H3C . . 109.5 ?
    C2 C4 H4A . . 109.5 ?
    C2 C4 H4B . . 109.5 ?
    H4A C4 H4B . . 109.5 ?
    C2 C4 H4C . . 109.5 ?
    H4A C4 H4C . . 109.5 ?
    H4B C4 H4C . . 109.5 ?
    C2 C5 H5A . . 109.5 ?
    C2 C5 H5B . . 109.5 ?
    H5A C5 H5B . . 109.5 ?
    C2 C5 H5C . . 109.5 ?
    H5A C5 H5C . . 109.5 ?
    H5B C5 H5C . . 109.5 ?
    C1 N1 O1 . . 117.82(9) ?
    C1 N1 H1 . . 121.1 ?
    O1 N1 H1 . . 121.1 ?
    N1 O1 Cu1 . . 108.18(6) ?
    C1 O2 Cu1 . . 110.11(7) ?
    O1 Cu1 O1 . 9_565 180.00(5) yes
    O1 Cu1 O2 . . 84.84(3) yes
    O1 Cu1 O2 9_565 . 95.16(3) yes
    O1 Cu1 O2 . 9_565 95.16(3) yes
    O1 Cu1 O2 9_565 9_565 84.84(3) yes
    O2 Cu1 O2 . 9_565 180.0 yes
loop_
    _geom_torsion_atom_site_label_1
    _geom_torsion_atom_site_label_2
    _geom_torsion_atom_site_label_3
    _geom_torsion_atom_site_label_4
    _geom_torsion_site_symmetry_1
    _geom_torsion_site_symmetry_2
    _geom_torsion_site_symmetry_3
    _geom_torsion_site_symmetry_4
    _geom_torsion
    _geom_torsion_publ_flag
    O2 C1 C2 C5 . . . . 179.56(11) ?
    N1 C1 C2 C5 . . . . -0.14(16) ?
    O2 C1 C2 C3 . . . . 58.59(15) ?
    N1 C1 C2 C3 . . . . -121.11(13) ?
    O2 C1 C2 C4 . . . . -59.37(14) ?
    N1 C1 C2 C4 . . . . 120.94(12) ?
    O2 C1 N1 O1 . . . . -0.37(16) ?
    C2 C1 N1 O1 . . . . 179.33(10) ?
    C1 N1 O1 Cu1 . . . . -0.49(12) ?
    N1 C1 O2 Cu1 . . . . 1.02(13) ?
    C2 C1 O2 Cu1 . . . . -178.69(8) ?
    N1 O1 Cu1 O2 . . . . 0.79(7) ?
    N1 O1 Cu1 O2 . . . 9_565 -179.21(7) ?
loop_
    _geom_hbond_atom_site_label_D
    _geom_hbond_atom_site_label_H
    _geom_hbond_atom_site_label_A
    _geom_hbond_site_symmetry_A
    _geom_hbond_distance_DH
    _geom_hbond_distance_HA
    _geom_hbond_distance_DA
    _geom_hbond_angle_DHA
    _geom_hbond_publ_flag
    N1 H1 O1 15 0.88 1.90 2.7185(13) 153.7 yes
_shelx_hkl_file
;
  -1  -1   0 0.74643 0.23735   2
   1  -1   0 0.30469 0.33403   2
   2   0   0 1090.15 36.9298   2
   0  -2   0 1023.81 36.3715   2
  -2   0   0 1047.65 36.2546   3
  -2   0   0 1000.50 36.5597   2
   2   0   0 1112.86 36.5067   3
   0   2   0 999.638 36.3176   2
  -3  -1   0 0.13397 0.58971   2
  -1   3   0 1.42381 0.58533   2
  -3  -1   0 1.01041 0.60009   3
  -1   3   0 0.21718 0.51624   2
   4   2   0 6289.55 225.202   3
  -4  -2   0 5881.25 226.945   2
  -2   4   0 7173.74 223.604   4
  -2   4   0 6648.57 225.518   2
  -4  -2   0 6514.31 225.038   3
   0  -4   0 691.373 25.3885   2
   4   0   0 750.084 25.4318   3
   0   4   0 697.692 25.3208   2
   0   4   0 793.920 25.5726   4
  -4   0   0 735.867 25.4103   3
   4   0   0 717.735 25.5338   2
  -4   0   0 701.899 25.5391   2
   4  -2   0 922.886 31.4740   2
  -2  -4   0 889.735 31.2369   2
  -4   2   0 878.396 31.4284   2
   2   4   0 859.046 31.1053   2
   2   4   0 936.619 30.9416   1
   4   4   0 6612.39 212.523   2
  -4  -4   0 5959.91 211.450   3
   4  -4   0 6184.35 212.652   2
  -4   4   0 5884.61 211.661   2
  -4  -4   0 5848.92 211.200   2
  -5  -3   0 2.24299 0.45779   1
  -5  -3   0 0.74534 0.95936   2
  -3   5   0 1.84222 0.98629   2
   5   3   0 0.54010 0.88057   2
  -1   5   0 -5.9644 0.77298   2
  -5  -1   0 -6.9502 0.84296   3
  -1   5   0 -7.9629 1.36999   2
  -5  -1   0 -7.7707 0.84724   2
  -1   5   0 -5.3928 0.75294   4
   5   1   0 -5.3737 0.91628   2
   5   1   0 -5.9719 0.85283   3
  -5   1   0 -1.5195 0.76059   2
  -1  -5   0 -0.3352 1.23948   2
   5  -1   0 -1.4066 0.87035   2
   1   5   0 -0.9228 0.59400   2
   5  -3   0 -1.3638 1.12085   3
   3   5   0 -1.8246 0.74317   2
  -5   3   0 -3.7135 0.98811   2
   5  -3   0 -2.7609 1.06310   2
  -3  -5   0 -1.4456 0.92168   2
  -5  -5   0 14.7801 2.33013   2
   5  -5   0 3.90091 1.39448   2
  -5   5   0 6.51166 1.45639   2
  -5  -5   0 9.08788 1.54083   3
   5   5   0 12.2973 2.00705   2
  -6  -4   0 752.831 27.1195   2
  -6  -4   0 770.962 27.0854   3
  -4   6   0 761.922 27.1278   2
   6   4   0 771.391 26.9290   2
   6   2   0 1036.00 34.8306   2
  -2   6   0 1078.30 34.4833   4
  -6  -2   0 992.744 34.7374   3
   6   2   0 954.032 34.6360   3
  -2   6   0 960.982 34.6764   2
  -6  -2   0 963.246 34.8794   2
  -2   6   0 965.219 34.7004   2
   0   6   0 161.748 6.30416   4
   0   6   0 142.979 6.33136   2
   6   0   0 154.361 6.17002   3
  -6   0   0 153.218 6.14395   3
   0   6   0 143.260 5.93524   2
   6   0   0 158.387 6.42130   2
  -6   0   0 143.988 6.36551   2
   0  -6   0 143.040 6.10973   2
   2   6   0 1590.26 53.8784   1
  -2  -6   0 1544.10 54.2187   2
   6  -2   0 1548.16 54.3380   3
   6  -2   0 1647.70 54.5657   2
   2   6   0 1516.44 53.9680   2
  -6   2   0 1535.71 54.4911   2
  -6   4   0 12.8865 1.85175   2
  -4  -6   0 13.7207 2.32998   2
   4   6   0 13.2918 1.84429   2
   6  -4   0 11.9282 1.83156   3
  -6  -6   0 2317.05 82.7365   2
  -6  -6   0 2439.02 82.8327   3
  -6   6   0 2392.53 82.9103   2
   6   6   0 2407.47 82.3933   2
   7   5   0 3.71035 1.33719   2
  -5   7   0 4.87783 1.58172   2
  -7  -5   0 4.98148 1.58307   2
  -7  -3   0 -0.6174 0.72527   1
  -7  -3   0 -3.0820 1.20915   2
  -3   7   0 -1.5217 1.12630   2
   7   3   0 0.06939 1.10916   3
  -7  -3   0 -1.2097 1.33109   3
  -3   7   0 -3.2267 1.11440   2
   7   3   0 -2.2075 1.17412   2
  -7  -1   0 0.34569 1.15892   3
   7   1   0 0.79262 1.12562   3
  -1   7   0 0.40666 1.00551   4
  -1   7   0 1.05604 0.98870   2
   7   1   0 -0.0064 1.19503   2
  -1   7   0 -0.3724 0.99275   2
  -7  -1   0 -0.7891 1.13921   2
  -7   1   0 -1.6255 1.26082   2
   7  -1   0 1.74794 1.34827   3
   1   7   0 -0.1635 1.42042   2
  -1  -7   0 -1.5556 1.05002   2
   1   7   0 -2.5464 1.27000   4
   7  -1   0 -2.2838 1.32491   2
   7  -3   0 1.15252 1.50328   3
   3   7   0 0.43366 0.73451   1
  -3  -7   0 -0.4918 1.11877   2
   7  -3   0 -0.5494 1.49597   2
  -7   3   0 0.70364 1.42814   2
   3   7   0 3.40474 0.99514   2
   5   7   0 0.70484 1.06477   2
   7  -5   0 3.15711 1.84300   3
  -7   5   0 1.54957 1.62952   2
  -5  -7   0 1.21882 1.42971   2
   7  -5   0 -1.4701 1.57096   2
  -7   7   0 5.29043 1.98087   2
   7   7   0 6.80081 1.45217   2
  -7  -7   0 3.56726 1.82218   2
  -8  -6   0 1263.29 45.3631   2
   8   6   0 1309.68 44.8987   2
  -6   8   0 1280.54 45.3345   2
  -4   8   0 3499.23 121.993   2
  -4   8   0 3517.81 121.976   2
  -8  -4   0 3451.14 122.176   2
   8   4   0 3621.64 121.935   2
  -8  -4   0 3592.95 121.176   1
  -8  -4   0 3536.06 122.008   3
   8   2   0 149.210 6.48163   2
  -2   8   0 138.905 6.06914   2
  -8  -2   0 137.676 6.62690   2
  -2   8   0 152.083 5.85618   4
  -8  -2   0 138.706 6.32546   3
   8   2   0 133.634 6.05499   3
  -2   8   0 138.186 6.05871   2
  -8   0   0 2075.16 71.4895   3
   0   8   0 2210.39 71.8354   4
   8   0   0 2091.07 71.5108   3
  -8   0   0 2042.13 71.8447   2
   0  -8   0 1995.89 71.5377   2
   0   8   0 2022.44 71.2467   2
   0   8   0 2017.36 71.2662   2
   8  -2   0 2.42989 1.64999   3
  -2  -8   0 6.82157 1.51211   2
   8  -2   0 7.47752 1.94944   2
   2   8   0 7.03115 2.09232   4
  -8   2   0 5.82694 1.68278   2
   2   8   0 7.73391 1.81850   2
   2   8   0 9.17729 1.32240   1
  -8   4   0 1501.53 55.2177   2
   4   8   0 1615.99 54.1082   1
   4   8   0 1667.55 56.0110   4
  -4  -8   0 1487.73 54.8819   2
   8  -4   0 1523.57 55.1108   3
   8  -4   0 1649.22 55.4184   2
   6   8   0 1276.04 43.4459   2
  -8   6   0 1210.74 44.2866   2
  -6  -8   0 1217.50 44.0393   2
   8  -6   0 1302.76 44.5577   2
   8  -6   0 1227.56 44.3895   3
  -6  -8   0 1262.56 44.2440   3
  -8  -8   0 801.215 29.9309   2
   8   8   0 830.587 29.1572   2
  -8   8   0 824.324 30.0915   2
  -8  -8   0 848.396 30.0170   3
  -7   9   0 -1.0008 2.05280   2
  -9  -7   0 0.88073 2.12766   2
   9   7   0 -1.4715 1.59246   2
  -9  -7   0 1.95412 2.26820   3
   9   5   0 1.30749 1.73455   2
  -5   9   0 -0.0221 1.77559   2
  -9  -5   0 -2.1448 2.07695   3
  -9  -5   0 2.01493 2.04363   2
  -9  -3   0 5.38160 1.81045   3
  -3   9   0 3.92352 1.59639   2
   9   3   0 5.62438 1.60063   3
  -9  -3   0 3.29595 1.92479   2
   9   3   0 0.90175 3.04304   2
  -1   9   0 1.09705 1.24727   2
   9   1   0 3.36807 1.52417   3
  -1   9   0 1.14479 1.47093   4
  -1   9   0 1.58486 1.28533   2
  -9  -1   0 1.32161 1.54781   3
  -9  -1   0 -0.3353 1.69859   2
   1   9   0 1.95229 1.18661   2
  -1  -9   0 0.70711 1.52446   2
   9  -1   0 0.02910 1.77060   2
   9  -1   0 2.12995 1.61426   3
   1   9   0 1.04653 1.09970   2
  -9   1   0 1.86950 1.73146   2
   1   9   0 2.34296 1.87912   4
   3   9   0 1.70196 1.03930   1
   3   9   0 0.19797 1.18582   2
  -3  -9   0 -0.9472 1.51750   2
  -9   3   0 -0.1242 1.85863   2
   9  -3   0 -0.9087 1.78939   3
   3   9   0 -0.0100 2.05700   4
   9  -3   0 -1.5242 1.91213   2
  -5  -9   0 5.57478 1.85205   2
   9  -5   0 0.07268 2.05649   2
   9  -5   0 2.06675 2.29410   3
  -9   5   0 1.29015 2.02155   2
   5   9   0 1.95451 2.62284   4
   7   9   0 0.68908 1.54120   2
  -7  -9   0 -2.4122 2.13158   2
   9  -7   0 3.85595 2.68835   3
  -9   7   0 3.62118 2.33219   2
  -7  -9   0 3.08601 2.39095   3
   7   9   0 4.11909 3.51507   4
  -9  -9   0 1.81614 2.54538   3
   9   9   0 0.76075 4.06796   4
   9  -9   0 -1.3007 3.00216   3
  -9  -9   0 0.84416 2.42951   2
   9   9   0 -0.4877 1.59265   2
  -9   9   0 -1.1806 2.43804   2
  -8  10   0 10.0336 2.74643   2
 -10  -8   0 10.8736 2.82293   3
 -10  -8   0 6.87801 2.65069   2
  10   8   0 9.87400 2.04848   2
  -8  10   0 6.77379 2.67500   2
  10   8   0 6.05676 4.50142   4
 -10  -6   0 470.950 19.1847   2
  10   6   0 546.150 18.8449   2
  -6  10   0 496.390 18.9289   2
 -10  -6   0 492.053 19.0451   3
  -6  10   0 502.201 18.9193   2
 -10  -4   0 948.720 34.9447   2
 -10  -4   0 981.574 34.6468   3
 -10  -4   0 969.479 33.6209   1
  -4  10   0 979.371 34.4712   2
  10   2   0 5392.23 174.206   2
 -10  -2   0 4702.00 174.363   1
  -2  10   0 5169.76 174.680   2
  10   2   0 4894.79 173.764   3
  -2  10   0 4938.97 173.664   2
 -10  -2   0 4911.42 174.324   2
  -2  10   0 5268.40 173.728   4
 -10  -2   0 5143.61 173.903   3
   0  10   0 3.84998 2.04608   4
   0  10   0 5.69406 1.39601   2
 -10   0   0 -0.3609 1.99131   3
  10   0   0 3.80623 2.09480   2
   0  10   0 8.02343 1.47959   2
   0  10   0 3.94314 1.80276   1
   0 -10   0 7.33252 1.97005   2
  10   0   0 6.56549 1.89900   3
 -10   0   0 2.82343 2.05015   2
  10  -2   0 790.085 28.9454   3
  -2 -10   0 779.820 28.8924   2
 -10   2   0 792.340 29.3698   2
  10  -2   0 867.937 29.5268   2
   2  10   0 814.265 29.6163   4
   2  10   0 788.979 28.1858   2
  10  -4   0 33.9641 4.96099   2
   4  10   0 31.8638 4.18418   4
   4  10   0 32.3988 2.28386   1
  10  -4   0 28.6583 3.35422   3
   4  10   0 41.7864 2.60353   2
  -4 -10   0 34.2261 4.17387   2
 -10   4   0 33.9904 4.82289   2
  -6 -10   0 2491.47 86.4793   3
  -6 -10   0 2411.25 86.1763   2
 -10   6   0 2444.25 86.5415   2
  10  -6   0 2462.98 86.4840   3
   6  10   0 2466.48 87.5712   4
   6  10   0 2498.74 85.2145   2
  10  -6   0 2551.01 85.5799   4
  -8 -10   0 12.2958 2.82013   2
 -10   8   0 11.5953 2.95167   2
   8  10   0 16.1526 4.69682   4
  10  -8   0 19.7533 3.71524   3
  -8 -10   0 12.9063 2.87288   3
 -10  10   0 231.796 10.9758   2
  10 -10   0 234.122 11.9118   3
 -10 -10   0 214.100 10.5695   3
 -10 -10   0 216.634 10.7951   2
 -10  10   0 202.333 11.2594   1
  10  10   0 196.579 13.2347   4
  -9  11   0 -2.1684 4.02524   1
 -11  -9   0 -0.0483 2.84564   3
  -9  11   0 -0.5964 2.89869   2
  11   9   0 -3.3612 4.29573   4
 -11  -9   0 -5.2355 2.74139   2
  11   9   0 -2.4507 1.97948   2
  -7  11   0 -2.8760 2.18097   2
 -11  -7   0 -0.0965 2.59990   3
  -7  11   0 -2.4307 2.34207   2
 -11  -7   0 -2.9316 2.48998   2
 -11  -5   0 -2.3715 2.91592   3
 -11  -5   0 -1.2921 2.44220   2
  -5  11   0 2.76599 1.97389   2
  11   5   0 1.27615 2.04229   2
  -5  11   0 1.25226 2.04939   2
  -3  11   0 -1.3316 4.78818   1
  -3  11   0 0.13881 1.34119   4
 -11  -3   0 -1.4733 1.48767   1
 -11  -3   0 -3.9411 2.14436   3
  -3  11   0 -0.3396 1.68658   2
  11   3   0 -2.3893 1.86884   3
  -3  11   0 -0.9085 1.69430   2
  11   3   0 -1.4774 2.16694   2
 -11  -3   0 -1.4081 2.28674   2
  11   1   0 31.0135 3.93744   3
 -11  -1   0 28.2515 4.23035   3
  -1  11   0 21.3824 3.24841   2
  -1  11   0 25.3656 3.33161   2
  11  -1   0 -1.0927 2.31405   2
   1  11   0 -1.2285 1.30499   2
   1  11   0 -1.0665 1.26256   2
  -1 -11   0 2.15943 2.04174   2
   1  11   0 1.79074 2.43308   4
   1  11   0 0.73286 1.66108   1
  11  -1   0 -0.9123 1.99346   3
 -11   1   0 0.59450 2.16315   2
   3  11   0 0.88270 1.08189   2
  -3 -11   0 2.37186 2.02067   2
   3  11   0 1.76373 1.17402   2
   3  11   0 3.89212 2.80950   4
  11  -3   0 1.17190 2.29569   2
  11  -3   0 -0.8112 2.43559   3
   3  11   0 3.54921 1.48602   1
 -11   3   0 0.43050 2.42273   2
  11  -5   0 5.41790 2.72981   2
 -11   5   0 7.70100 2.73291   2
  -5 -11   0 2.94945 2.34715   2
  11  -5   0 1.90678 2.75196   3
   5  11   0 6.27316 3.32241   4
  -7 -11   0 0.94136 2.37915   2
  -7 -11   0 -0.1611 2.67577   3
 -11   7   0 -0.1258 2.76448   2
  11  -7   0 0.15645 3.13768   3
   7  11   0 -1.2727 3.94634   4
 -11   9   0 4.19545 3.53810   1
  -9 -11   0 3.54949 2.90558   3
  -9 -11   0 -2.5761 2.80798   2
 -11   9   0 1.56218 3.06818   2
   9  11   0 2.80125 4.87306   4
  11  -9   0 2.13722 3.72079   3
 -11  11   0 0.90836 4.13314   1
 -11  11   0 1.82254 3.94961   2
  11  11   0 -0.8719 5.16565   4
 -11 -11   0 -0.0299 3.32190   2
 -11 -11   0 -3.3276 3.59731   3
 -10  12   0 68.6483 8.55412   1
  12  10   0 61.3283 10.7774   4
 -12 -10   0 59.4882 7.64813   3
  10 -12   0 77.9288 9.68953   3
 -12 -10   0 72.4055 7.98149   2
 -10  12   0 61.4415 7.64987   2
 -10  12   0 71.8938 7.63814   2
 -12  -8   0 126.780 8.20924   3
  12   8   0 127.162 11.2266   4
  -8  12   0 146.632 8.23718   2
  -8  12   0 124.082 9.03172   1
  -8  12   0 151.551 8.38052   2
 -12  -8   0 139.448 8.95896   2
  12   8   0 136.555 9.48745   2
  -6  12   0 74.9322 5.91477   2
 -12  -6   0 70.7801 6.98510   2
  -6  12   0 82.3617 6.30156   2
  12   6   0 69.4937 5.80710   2
 -12  -6   0 96.0691 6.41794   3
  -6  12   0 64.2427 6.87123   1
  -4  12   0 699.755 25.8405   1
 -12  -4   0 590.322 26.1481   3
  12   4   0 749.335 25.7117   2
 -12  -4   0 706.409 24.4123   1
  -4  12   0 725.096 25.2844   2
 -12  -4   0 694.903 26.2039   2
  -2  12   0 5.98866 2.94497   1
  12   2   0 7.15337 2.65517   2
 -12  -2   0 0.47622 2.20351   1
 -12  -2   0 5.85478 2.68671   3
  -2  12   0 11.1578 1.91292   2
  -2  12   0 7.18216 1.88770   2
 -12  -2   0 7.87874 2.82783   2
  -2  12   0 8.27094 2.07645   4
  12   2   0 2.46382 2.21350   3
  12   0   0 2305.05 80.8853   3
 -12   0   0 2367.40 80.8765   1
 -12   0   0 2289.86 81.6827   2
   0  12   0 2429.86 81.4391   4
   0  12   0 2247.80 80.7629   1
   0  12   0 2247.07 80.3798   2
  12   0   0 2475.58 81.6452   2
   0  12   0 2262.81 80.3397   2
 -12   2   0 44.6282 6.01825   2
   2  12   0 43.8942 5.94101   4
   2  12   0 38.0415 3.72855   1
   2  12   0 40.8677 2.84680   2
  12  -2   0 33.6812 5.11956   3
  -2 -12   0 35.8837 5.12526   2
  12  -2   0 37.0353 5.69933   2
   4  12   0 1245.21 44.7956   4
   4  12   0 1201.80 42.3373   1
  12  -4   0 1213.05 43.7012   3
  -4 -12   0 1179.48 43.5457   2
  12  -4   0 1288.22 44.3396   2
 -12   4   0 1199.19 44.0671   2
  12  -6   0 9.89294 3.40604   3
 -12   6   0 9.32724 3.25332   2
  12  -6   0 8.59653 2.54017   4
  -6 -12   0 7.73076 2.89434   2
   6  12   0 7.31081 4.40270   4
  -6 -12   0 8.38566 3.14170   3
  12  -8   0 1184.56 42.0661   3
   8  12   0 1125.07 43.4422   4
 -12   8   0 1174.64 41.9924   2
  -8 -12   0 1159.92 41.5414   2
  -8 -12   0 1110.53 41.6971   3
 -12   8   0 1117.38 41.7881   1
  12 -10   0 9.92744 4.56704   3
 -12  10   0 9.83870 3.79242   2
 -10 -12   0 10.0881 3.47764   2
 -12  10   0 12.0526 4.37616   1
 -10 -12   0 4.66139 5.55978   3
  10  12   0 3.08977 5.57556   4
  12  12   0 151.514 14.4133   4
  12 -12   0 157.397 12.4929   3
 -12  12   0 163.051 10.6780   2
 -12  12   0 149.144 11.0013   1
 -12 -12   0 148.340 10.5452   2
 -11  13   0 -2.3153 3.81095   2
  11 -13   0 -2.7991 4.66670   3
  13  11   0 -4.8338 6.64774   4
 -13 -11   0 -0.4617 3.66719   2
 -11  13   0 -4.1701 4.68464   1
 -13  -9   0 -3.0020 3.43508   2
  -9  13   0 -3.5562 3.26336   2
 -13  -9   0 3.93551 3.42988   3
  13   9   0 0.78851 2.61526   2
  13   9   0 2.04838 5.69547   4
  -9  13   0 -5.8239 4.63102   1
  -9  13   0 -1.3133 3.42974   2
  13   7   0 1.37589 4.41764   4
 -13  -7   0 -4.6644 3.02054   2
  -7  13   0 3.49134 2.72185   2
  13   7   0 -4.6132 2.51059   2
  -7  13   0 0.54695 4.05733   1
 -13  -7   0 0.84124 2.73376   3
  -7  13   0 2.24023 2.84368   2
  13   5   0 2.80035 2.67590   2
  -5  13   0 0.39740 2.19967   2
  -5  13   0 -1.6517 3.42039   1
 -13  -5   0 1.83206 3.15224   2
  -5  13   0 0.08156 2.35430   2
 -13  -5   0 -1.3507 2.55414   3
  -3  13   0 4.72421 2.92032   1
  -3  13   0 3.16469 1.70958   4
  -3  13   0 3.03433 2.01052   2
  13   3   0 0.93712 2.63694   2
 -13  -3   0 1.76843 3.07734   2
 -13  -3   0 3.73526 2.41492   3
  -3  13   0 1.16122 2.00316   2
 -13  -1   0 -0.5629 2.83136   2
  -1  13   0 -0.8078 2.35428   4
  13   1   0 -2.5139 2.09472   3
  13   1   0 -4.9628 2.65172   2
  -1  13   0 -1.6376 2.46628   1
 -13  -1   0 -0.2835 2.35086   1
  -1  13   0 0.57458 1.60553   2
  -1  13   0 -0.4757 1.61229   2
   1  13   0 4.70803 3.02564   4
  13  -1   0 7.53020 2.53219   3
 -13   1   0 3.76024 2.77724   1
   1  13   0 5.26203 1.43465   2
 -13   1   0 8.44513 3.14014   2
  13  -1   0 5.80385 2.93288   2
   1  13   0 4.38878 2.23378   1
  -1 -13   0 6.77694 2.69729   2
 -13   3   0 1.32855 3.04422   2
  -3 -13   0 2.10999 2.65063   2
   3  13   0 4.43375 1.90007   1
  13  -3   0 1.05300 2.96483   2
  13  -3   0 -0.6348 2.66540   3
 -13   3   0 1.56993 2.99404   1
   3  13   0 -1.8584 3.39118   4
   5  13   0 -1.0811 3.85579   4
 -13   5   0 0.93792 3.14981   2
  13  -5   0 -0.6189 2.52806   4
  -5 -13   0 -2.9851 2.74544   2
  13  -5   0 -5.5747 3.13756   3
 -13   5   0 -1.8446 3.39459   1
 -13   7   0 2.30304 3.52306   2
  13  -7   0 5.73643 3.80069   3
 -13   7   0 6.77298 3.96303   1
  -7 -13   0 3.60248 3.19020   2
   7  13   0 2.46393 4.37190   4
  -9 -13   0 1.84450 3.19684   2
   9  13   0 -2.6505 5.59649   4
  13  -9   0 -9.9464 4.95786   3
 -13   9   0 -0.0632 3.75548   2
 -13   9   0 1.77496 4.65997   1
  11  13   0 -2.2212 6.29497   4
 -13  11   0 5.35836 5.17314   1
  13 -11   0 2.95111 4.85489   3
 -13  11   0 2.21124 4.02793   2
 -13 -13   0 6.88088 4.14548   2
  13 -13   0 -9.1887 5.41343   3
  13  13   0 -3.8349 6.65176   4
 -13  13   0 -0.6578 5.22953   1
 -13  13   0 -6.9309 4.07404   2
  14  12   0 -9.7835 6.77897   4
 -14 -12   0 4.07484 4.39467   2
 -12  14   0 -3.8685 5.16473   1
 -12  14   0 -2.4571 4.17355   2
  12 -14   0 -1.0220 5.52524   3
  14  10   0 13.3867 6.57945   4
 -10  14   0 23.6586 6.05550   1
 -14 -10   0 29.4994 4.62990   2
  10 -14   0 23.6006 5.60140   3
 -10  14   0 28.4257 4.48877   2
  -8  14   0 -5.0179 3.18760   2
  -8  14   0 -1.8372 3.03162   2
  -8  14   0 -6.2594 4.55241   1
 -14  -8   0 -2.6773 3.64159   2
 -14  -8   0 3.91078 3.45874   3
  14   8   0 -4.0226 5.71545   4
  -6  14   0 749.129 26.8676   2
  14   6   0 651.216 29.5445   4
  -6  14   0 736.217 27.8106   1
  -6  14   0 738.583 26.7997   2
  14   6   0 745.863 26.9840   2
 -14  -6   0 715.424 27.0945   3
 -14  -6   0 739.415 28.2438   2
  14   4   0 402.280 19.9217   4
  14   4   0 471.337 17.9449   2
  -4  14   0 466.667 16.9340   2
 -14  -4   0 437.354 17.4194   3
  -4  14   0 441.714 18.0164   1
 -14  -4   0 442.239 18.7306   2
 -14  -2   0 238.250 12.2740   2
 -14  -2   0 258.189 10.2435   1
  -2  14   0 244.086 9.85859   2
  -2  14   0 248.968 9.90259   2
  14   2   0 230.570 10.5701   3
  -2  14   0 247.086 10.5528   4
  -2  14   0 250.177 11.1891   1
 -14   0   0 9.73193 3.19719   1
  14   0   0 12.1097 3.46825   2
  14   0   0 10.1287 2.82962   3
 -14   0   0 9.58807 3.39583   2
   0  14   0 15.5345 1.97739   2
   0  14   0 17.8707 3.11839   1
   0  14   0 9.47895 3.30669   4
 -14   2   0 1202.94 42.8066   1
 -14   2   0 1212.28 43.7294   2
  -2 -14   0 1225.03 43.0739   2
  14  -2   0 1161.67 43.6916   4
   2  14   0 1212.33 43.7075   4
   2  14   0 1149.49 41.9491   1
  14  -2   0 1182.89 42.6124   3
   4  14   0 -2.8063 4.00479   4
  14  -4   0 1.12928 3.12303   4
 -14   4   0 0.94282 3.59290   1
  14  -4   0 2.70017 3.22845   3
  -4 -14   0 2.65859 3.11059   2
 -14   4   0 1.00848 3.51886   2
  14  -6   0 647.270 24.3349   4
 -14   6   0 665.662 25.4387   1
  14  -6   0 670.764 25.5006   3
 -14   6   0 653.880 25.7990   2
   6  14   0 632.270 26.8883   4
  -6 -14   0 656.063 25.1812   2
 -14   8   0 58.1630 8.51989   1
  -8 -14   0 67.3930 7.83464   2
  14  -8   0 77.7760 9.36405   3
 -14   8   0 80.1865 8.67680   2
 -14  10   0 569.572 22.6775   2
  14 -10   0 556.408 23.1652   3
 -14  10   0 495.700 22.5371   1
  10  14   0 528.652 26.0916   4
 -12 -14   0 108.364 9.87769   2
  14 -12   0 98.5530 12.1548   3
 -14  12   0 79.1900 10.7216   1
 -14  12   0 103.306 10.3657   2
  12  14   0 90.4489 14.3501   4
  15  11   0 -5.0009 7.37648   4
 -11  15   0 -7.5473 3.90150   2
  11 -15   0 1.78519 6.96556   3
 -11  15   0 -2.4471 5.29768   1
 -15 -11   0 -1.3954 4.39265   2
  -9  15   0 -1.6726 3.66738   2
 -15  -9   0 -5.1878 3.97010   2
  15   9   0 -1.0291 6.06955   4
  -9  15   0 1.50442 4.82732   1
  15   7   0 -2.7351 8.19376   4
 -15  -7   0 -0.7662 3.88944   2
  -7  15   0 -5.9813 5.16801   1
  -7  15   0 0.97516 3.07002   2
  15   5   0 10.9193 5.05388   4
 -15  -5   0 7.02730 3.29643   3
 -15  -5   0 11.0971 3.98247   2
  -5  15   0 7.80700 2.88179   2
  15   5   0 4.10291 3.26116   2
  -5  15   0 15.4112 4.28779   1
  -5  15   0 5.83330 2.63947   2
  -3  15   0 4.57545 3.51557   1
  15   3   0 1.24253 3.27215   2
 -15  -3   0 -2.9507 2.72056   3
  15   3   0 1.29793 4.24408   4
 -15  -3   0 2.26904 2.32056   1
  -3  15   0 1.59194 2.14966   2
 -15  -3   0 -4.3130 3.67517   2
  -3  15   0 -2.4775 1.98113   2
  15   1   0 -0.3825 4.12273   4
 -15  -1   0 -4.7618 3.42313   2
 -15  -1   0 -1.4793 3.18849   1
  -1  15   0 0.17002 2.99194   1
  -1  15   0 -1.9537 2.73243   4
  15   1   0 -2.9654 3.18400   2
  15   1   0 -1.0077 2.56731   3
  15  -1   0 -0.0286 2.85693   3
 -15   1   0 -2.9005 3.29568   1
   1  15   0 -3.0838 3.47275   4
  15  -1   0 -3.4249 3.56254   4
 -15   1   0 -2.0216 3.41107   2
  15  -3   0 6.31674 3.75799   4
   3  15   0 4.42288 4.11613   4
  -3 -15   0 4.43150 3.35965   2
 -15   3   0 9.99171 3.98373   1
   3  15   0 5.81073 2.29190   1
 -15   3   0 7.83470 3.94988   2
  15  -3   0 6.18013 3.22675   3
  15  -5   0 -0.4773 3.58548   3
 -15   5   0 0.03883 3.74942   2
  15  -5   0 5.27250 3.32499   4
 -15   5   0 3.46848 4.28143   1
   5  15   0 -2.1905 4.49213   4
  -5 -15   0 -1.2298 3.31034   2
  15  -7   0 -1.2331 4.27033   3
 -15   7   0 -5.7886 4.05011   2
   7  15   0 2.32420 5.33607   4
  -7 -15   0 2.22417 3.54081   2
 -15   7   0 -0.0797 4.81888   1
  15  -9   0 4.24346 4.81546   3
   9  15   0 -1.0438 7.11672   4
 -15   9   0 5.17191 5.11495   1
 -15   9   0 -2.4520 4.25333   2
  -9 -15   0 -0.9677 4.33471   2
 -11 -15   0 -9.1933 4.02483   2
 -15  11   0 -1.3788 5.27556   1
  15 -11   0 -6.9026 5.41090   3
  11  15   0 -3.3813 6.69152   4
  10 -16   0 5.79512 5.78347   3
 -16 -10   0 6.53403 4.87693   2
  16  10   0 -0.5664 7.74155   4
 -10  16   0 0.29010 4.04760   2
 -10  16   0 5.10615 5.54608   1
  -8  16   0 252.485 14.2495   1
 -16  -8   0 275.747 14.7533   2
  16   8   0 245.000 17.5046   4
  -8  16   0 271.726 12.4169   2
 -16  -6   0 80.1500 9.90490   2
  -6  16   0 87.3157 6.75162   2
  16   6   0 68.3019 11.4185   4
  -4  16   0 726.378 25.7526   2
 -16  -4   0 719.403 28.4652   2
  16   4   0 631.659 29.4372   4
  16   4   0 779.489 29.3702   2
  -4  16   0 709.834 27.4296   1
 -16  -2   0 -3.5977 3.99462   2
  16   2   0 0.57923 4.63388   4
 -16  -2   0 -3.7920 3.72026   1
  -2  16   0 0.54867 3.65054   1
  16   0   0 51.9235 5.94975   3
  16   0   0 43.5488 6.09089   4
 -16   0   0 42.8685 4.65188   1
   0  16   0 38.5395 6.73723   4
   0  16   0 48.8409 4.88591   1
 -16   0   0 46.8345 5.62431   2
 -16   2   0 10.2556 4.52773   2
  16  -2   0 15.4133 3.53559   3
 -16   2   0 15.6710 4.24473   1
   2  16   0 10.4584 4.47199   4
  16  -2   0 12.5968 4.57447   4
  16  -4   0 706.851 27.8966   4
 -16   4   0 736.802 27.8298   1
   4  16   0 723.143 29.1364   4
  -4 -16   0 719.423 27.8746   2
 -16   4   0 725.222 28.5883   2
  16  -4   0 710.980 27.4221   3
  16  -6   0 104.531 9.56718   3
   6  16   0 76.9883 11.0466   4
  -6 -16   0 88.7445 9.03398   2
 -16   6   0 84.3516 9.93248   2
  16  -8   0 338.781 16.9129   3
   8  16   0 328.658 19.4193   4
  -8 -16   0 351.280 16.0372   2
 -16   8   0 314.365 16.2720   1
 -16   8   0 325.193 16.7132   2
  10  16   0 5.87744 7.42549   4
  16 -10   0 10.1566 5.82119   3
 -10 -16   0 3.14727 4.55749   2
 -16  10   0 8.50275 4.94478   2
 -16  10   0 -0.5500 5.54787   1
  17   9   0 1.81886 7.81927   4
 -17  -9   0 -10.227 5.68117   2
  -9  17   0 -2.4147 5.90075   1
 -17  -7   0 -0.2213 4.62779   2
  17   7   0 2.46910 6.60662   4
  -7  17   0 5.36795 5.17071   1
 -17  -5   0 -0.2421 4.75849   2
  -5  17   0 -1.6631 7.04352   1
  17   5   0 -0.1371 6.18354   4
  -3  17   0 3.37659 4.31299   1
  17   3   0 2.63690 5.36831   4
 -17  -3   0 4.21281 4.51132   2
 -17  -1   0 -3.4335 3.31357   1
  17   1   0 -0.7942 4.90728   4
 -17  -1   0 -3.9908 4.20457   2
  -1  17   0 1.57839 3.69588   1
  -1  17   0 -6.7245 5.09678   4
  17   1   0 -2.1021 3.03523   3
 -17   1   0 -2.4107 4.05142   2
   1  17   0 -7.4240 3.88614   4
   1  17   0 -1.7087 3.21118   1
 -17   1   0 -6.0074 3.88419   1
  17  -1   0 -1.8859 4.53126   4
  17  -1   0 0.50587 3.24718   3
 -17   3   0 -0.9785 4.38628   2
 -17   3   0 1.31554 4.36492   1
   3  17   0 -4.1143 4.50049   4
  17  -3   0 1.33119 4.20509   4
  17  -3   0 -6.1813 3.46529   3
  17  -5   0 6.36990 4.24371   3
 -17   5   0 6.41608 4.77562   2
  -5 -17   0 7.73973 4.34802   2
  17  -5   0 12.0751 4.30582   4
   5  17   0 6.36797 5.56449   4
  -7 -17   0 1.85684 4.43043   2
 -17   7   0 4.83308 4.97749   2
 -17   7   0 4.33865 5.37399   1
  17  -7   0 5.84754 5.06878   3
   7  17   0 6.23809 6.50806   4
 -17   9   0 -1.5104 5.02113   2
  -9 -17   0 -1.6655 4.72196   2
  17  -9   0 4.42177 5.71559   3
 -17   9   0 -6.7396 5.32081   1
   9  17   0 -5.3287 7.02721   4
  18   6   0 296.727 19.3425   4
 -18  -6   0 334.727 17.7350   2
  -6  18   0 331.608 16.1506   1
  -4  18   0 2.54447 4.63048   1
  18   4   0 0.41441 6.22388   4
  -2  18   0 213.569 11.5882   1
  18   2   0 177.329 19.5705   4
 -18  -2   0 222.721 14.4746   2
 -18  -2   0 204.933 10.2364   1
  18   0   0 69.1024 10.4708   4
 -18   0   0 86.7332 12.1836   2
 -18   0   0 73.7646 7.81181   1
   0  18   0 71.2915 10.5777   4
   0  18   0 75.3306 7.86603   1
   2  18   0 272.427 14.4174   4
   2  18   0 269.810 11.8537   1
  18  -2   0 265.982 15.0477   4
 -18   2   0 266.646 21.3472   2
  18  -2   0 282.826 14.2253   3
 -18   2   0 260.308 13.4741   1
   4  18   0 87.1732 11.1343   4
 -18   4   0 92.5631 9.59112   1
 -18   4   0 92.1984 11.1416   2
  18  -4   0 97.8962 10.2521   3
  18  -4   0 84.2489 9.83535   4
 -18   6   0 374.089 18.7145   2
  -6 -18   0 377.908 17.8960   2
   6  18   0 398.377 20.0385   4
 -18   6   0 335.409 17.3691   1
  -8 -18   0 -0.4463 4.85712   2
  -5  19   0 -0.8833 4.95683   1
 -19  -5   0 -7.8320 5.29817   2
  19   5   0 -0.9482 6.94958   4
  19   3   0 -2.4062 6.49869   4
  -3  19   0 0.42264 4.55225   1
 -19  -3   0 -2.5625 5.16127   2
  19   1   0 -5.8191 6.32430   4
 -19  -1   0 -6.3604 5.22350   2
  -1  19   0 -5.1146 4.31728   1
 -19  -1   0 -4.8827 4.04152   1
 -19   1   0 2.23169 4.51455   1
 -19   1   0 -3.1136 5.27366   2
   1  19   0 5.10372 5.98612   4
  19  -1   0 -0.7477 7.34746   4
   1  19   0 -5.8301 3.66591   1
 -19   3   0 3.18237 5.51205   2
   3  19   0 6.71265 5.49166   4
 -19   3   0 7.24305 4.82357   1
  19  -3   0 6.00310 5.42586   4
 -19   5   0 -1.5382 5.05582   1
   5  19   0 3.66329 6.53988   4
  -2  -1  -1 112.828 4.65858   3
  -1   2  -1 108.984 4.51438   2
  -2  -1  -1 113.368 4.64831   2
  -1   2  -1 125.724 4.54974   4
  -1   2  -1 123.300 4.60586   1
  -2  -1  -1 122.139 4.40447   1
   2   1  -1 109.819 4.49873   2
   2   1   1 119.454 4.65836   3
   2   1   1 115.571 4.63460   2
  -2  -1   1 111.279 4.44533   3
  -2  -1   1 107.827 4.51100   2
   1  -2   1 113.628 4.54177   2
  -1  -2  -1 1663.30 60.5930   2
   1   2  -1 1801.20 59.8373   1
   1   2  -1 1870.13 60.5817   4
  -2   1  -1 1690.93 60.7034   2
   2  -1  -1 1976.97 60.2662   4
  -2   1  -1 1679.01 60.6904   3
   1   2   1 1638.56 60.5565   2
   2  -1   1 1650.14 60.7735   3
  -1  -2   1 1654.79 59.9121   2
  -2   1   1 1716.18 60.9783   2
   2  -1   1 1752.38 60.9190   2
  -2   3  -1 8468.94 296.144   2
  -3  -2  -1 8568.66 296.441   3
  -2   3  -1 9465.56 295.153   4
   3   2  -1 8863.75 295.333   2
  -3  -2  -1 9015.21 293.940   1
  -3  -2  -1 8054.92 296.791   2
   3   2   1 8652.02 295.909   2
  -2   3   1 7960.41 297.976   2
  -3  -2   1 8491.03 295.354   3
  -3  -2   1 8246.03 295.484   2
   3   2   1 8335.63 296.327   3
   2  -3   1 8758.15 298.959   2
  -3   0  -1 144.035 5.22504   1
   0   3  -1 157.658 5.48128   4
   3   0  -1 139.330 5.38038   2
   0   3  -1 137.210 5.08790   2
  -3   0  -1 132.262 5.41237   2
   0   3  -1 130.239 5.08471   2
   3   0  -1 137.877 5.17674   3
   0  -3  -1 139.180 5.36454   2
  -3   0  -1 142.529 5.42414   3
   0   3  -1 143.335 5.22909   1
  -3   0   1 134.474 5.36499   2
   3   0   1 142.312 5.42976   2
  -3   0   1 134.213 5.15577   3
   0  -3   1 134.042 5.16340   2
   0   3   1 136.933 5.32346   2
   3   0   1 135.940 5.41194   3
  -2  -3  -1 761.225 28.0831   2
   3  -2  -1 778.753 28.1953   2
   2   3  -1 849.944 27.7766   1
   2   3  -1 820.211 28.1065   2
   2   3  -1 894.340 28.5590   4
   2   3   1 772.170 28.0344   2
   3  -2   1 776.741 28.1522   2
  -2  -3   1 859.601 27.9408   2
  -3   2   1 746.536 28.1631   2
   4   3  -1 352.371 12.7784   2
  -4  -3  -1 361.865 13.0868   3
  -3   4  -1 350.561 12.9984   2
  -4  -3  -1 339.489 13.0432   2
   4   3   1 356.503 12.9625   2
  -4  -3   1 348.725 13.1448   3
   3  -4   1 365.342 13.1013   2
  -3   4   1 344.874 13.0897   2
  -1   4  -1 417.713 15.3280   2
  -1   4  -1 483.848 15.4764   4
   4   1  -1 424.538 15.2806   3
  -4  -1  -1 418.814 15.5848   2
  -4  -1  -1 472.056 15.2687   1
  -4  -1  -1 439.728 15.6191   3
  -1   4  -1 418.702 15.3187   2
   4   1  -1 460.371 15.5578   2
  -4  -1   1 430.845 15.3187   3
  -1   4   1 400.460 16.1933   2
   4   1   1 437.483 15.5635   2
   4   1   1 404.720 15.5482   3
   4  -1  -1 503.645 17.2934   2
   1   4  -1 467.639 16.8028   2
   4  -1  -1 478.257 17.0495   3
  -4   1  -1 506.088 17.5199   3
   1   4  -1 468.768 16.7954   2
  -4   1  -1 467.982 17.2478   2
   1   4  -1 543.424 17.5068   4
  -1  -4  -1 413.393 17.1666   2
   1   4  -1 497.981 16.9137   1
   1   4   1 483.601 17.0692   2
   4  -1   1 497.452 17.2778   2
  -4   1   1 470.906 17.2372   2
  -1  -4   1 463.754 16.9403   2
  -3  -4  -1 121.133 5.12877   2
  -4   3  -1 122.538 5.20616   2
   4  -3  -1 121.104 5.30923   2
   3   4  -1 124.934 4.69270   2
   3   4  -1 127.728 4.45412   1
  -3  -4  -1 121.030 5.24335   3
   4  -3   1 127.257 5.26421   2
   3   4   1 118.733 5.44415   2
  -4   3   1 117.176 5.22269   2
  -3  -4   1 117.645 4.89649   2
  -4   5  -1 5569.52 191.168   2
  -5  -4  -1 5387.31 190.244   3
   5   4  -1 5704.42 190.275   2
  -5  -4  -1 5317.20 190.353   2
   5   4   1 5463.99 189.724   2
   4  -5   1 5760.61 191.031   2
  -4   5   1 5397.12 190.311   2
  -5  -4   1 5366.21 189.267   3
  -5  -4   1 5325.37 190.068   2
  -5  -2  -1 546.172 19.3939   3
   5   2  -1 530.188 19.0898   3
  -2   5  -1 573.738 19.0810   4
  -2   5  -1 527.858 19.1841   2
  -5  -2  -1 504.433 19.3861   2
  -5  -2  -1 569.648 18.9042   1
  -2   5  -1 540.820 19.4559   2
   5   2  -1 548.379 19.2521   2
   5   2   1 521.723 19.2937   3
  -5  -2   1 512.577 19.2891   2
  -2   5   1 589.397 18.8998   4
  -5  -2   1 541.140 19.1604   3
  -2   5   1 528.466 19.3142   2
  -2   5   1 519.001 19.3240   2
   5   2   1 543.110 19.3610   2
  -5   0  -1 0.38716 1.06342   2
   0   5  -1 3.79306 1.21173   2
   0   5  -1 3.64680 0.95312   1
   0  -5  -1 2.58031 0.98732   2
   5   0  -1 1.01797 1.03313   2
   0   5  -1 5.30924 1.63947   4
   5   0  -1 6.03075 1.48935   3
   0   5  -1 2.84200 0.73464   2
  -5   0  -1 3.05858 1.08015   3
   5   0   1 2.51802 1.12571   2
  -5   0   1 5.06141 1.39869   3
  -5   0   1 2.35951 1.05800   2
   0   5   1 2.04995 0.92587   2
   2   5  -1 2310.51 70.8561   4
   2   5  -1 2084.32 69.8843   1
   2   5  -1 2167.14 70.5455   2
  -5   2  -1 1958.10 70.3863   2
  -2  -5  -1 1925.58 70.2194   2
   5  -2  -1 1841.98 70.4388   3
   5  -2  -1 2033.73 70.4316   2
   5  -2   1 1959.14 70.3541   3
  -2  -5   1 2118.54 70.9372   2
   5  -2   1 2046.82 70.4182   2
  -5   2   1 1915.41 70.3626   2
  -4  -5  -1 1528.89 54.5466   2
   5  -4  -1 1764.81 54.0783   4
  -4  -5  -1 1566.05 54.6650   3
   4   5  -1 1630.35 54.4015   2
  -5   4  -1 1501.02 54.6164   2
  -5   4   1 1498.21 54.6507   2
   5  -4   1 1615.26 54.7371   2
  -4  -5   1 1507.52 54.3723   2
   4   5   1 1515.77 54.3421   2
  -5   6  -1 17.3205 2.80685   2
   6   5  -1 17.4763 2.17352   2
  -6  -5  -1 16.6549 2.87654   2
  -6  -5   1 17.0397 2.63091   2
   6   5   1 17.4884 2.59058   2
   5  -6   1 17.7912 2.21312   2
  -5   6   1 18.8476 2.99769   2
  -6  -5   1 15.1655 2.67296   3
   6   3  -1 1486.44 50.1621   2
  -3   6  -1 1432.21 50.1733   2
  -6  -3  -1 1452.01 50.3519   3
  -3   6  -1 1435.09 50.2022   2
  -6  -3  -1 1365.50 50.3710   2
  -3   6  -1 1583.16 49.8950   4
  -6  -3  -1 1506.13 49.6847   1
  -3   6   1 1408.03 50.3189   2
  -6  -3   1 1452.11 50.1437   3
  -3   6   1 1449.19 50.3184   2
  -6  -3   1 1367.32 50.2518   2
   6   3   1 1394.40 50.2473   3
   6   3   1 1453.14 50.2694   2
  -1   6  -1 1730.25 55.8281   4
  -1   6  -1 1558.76 55.5422   2
   6   1  -1 1547.81 55.5745   3
  -6  -1  -1 1707.93 55.5585   1
   6   1  -1 1616.62 55.8621   2
  -6  -1  -1 1526.01 55.9488   2
  -6  -1  -1 1619.11 55.8612   3
  -1   6  -1 1652.50 56.0164   2
  -6  -1   1 1560.81 55.6519   3
  -1   6   1 1537.79 55.7313   2
  -6  -1   1 1516.78 55.8690   2
  -1   6   1 1729.84 55.7224   4
   6   1   1 1527.43 55.7785   3
   6   1   1 1664.69 55.9484   2
  -6   1  -1 105.458 5.14671   2
  -6   1  -1 112.393 5.08269   3
  -1  -6  -1 104.718 4.91665   2
   6  -1  -1 119.216 5.29405   2
   1   6  -1 118.581 5.31892   4
   1   6  -1 117.056 4.38938   2
   1   6  -1 116.738 4.55945   1
   1   6  -1 115.162 4.42400   2
  -6   1   1 108.965 5.14764   2
   6  -1   1 112.540 5.16602   3
   1   6   1 112.631 4.74300   2
   6  -1   1 116.558 5.25950   2
   6  -3  -1 885.857 32.2177   3
  -3  -6  -1 887.151 32.1954   2
   6  -3  -1 956.404 32.5249   2
   3   6  -1 879.226 31.6497   2
  -6   3  -1 911.801 32.4217   2
   3   6  -1 952.719 31.6310   1
   3   6  -1 997.271 33.0025   4
  -3  -6   1 893.416 32.0346   2
   6  -3   1 883.617 32.3715   3
   3   6   1 897.428 31.9694   2
   6  -3   1 963.639 32.4984   2
  -6   3   1 881.396 32.3753   2
  -5  -6  -1 263.158 10.6878   2
  -5  -6  -1 281.210 10.8575   3
  -6   5  -1 276.118 10.8511   2
   5   6  -1 288.524 10.0577   2
  -6   5   1 268.532 10.8373   2
   5   6   1 272.611 10.3537   2
  -5  -6   1 266.822 10.4758   2
  -5  -6   1 284.028 10.7068   3
   7   6  -1 1132.82 38.6901   2
  -6   7  -1 1100.08 39.2636   2
  -7  -6  -1 1070.78 39.2802   2
  -7  -6  -1 1215.32 40.1080   3
  -7  -6   1 1143.08 39.1584   3
   7   6   1 1085.89 38.8940   2
  -6   7   1 1067.09 39.3040   2
  -7  -6   1 1065.12 39.1183   2
  -4   7  -1 691.605 24.5898   2
  -7  -4  -1 710.695 24.8105   3
  -7  -4  -1 674.416 24.8229   2
   7   4  -1 713.560 24.4620   2
  -4   7  -1 687.940 24.5982   2
   7   4   1 716.761 24.6332   2
  -7  -4   1 691.378 24.5429   3
  -4   7   1 674.473 24.7055   2
  -4   7   1 685.725 24.7266   2
  -7  -4   1 640.674 24.6222   2
  -7  -2  -1 398.677 14.7614   3
  -7  -2  -1 421.692 14.1754   1
  -7  -2  -1 365.206 14.8070   2
  -2   7  -1 398.237 14.4171   2
  -2   7  -1 420.641 14.3921   4
   7   2  -1 380.292 14.3373   3
  -2   7  -1 399.683 14.4170   2
   7   2  -1 413.533 14.6992   2
  -7  -2   1 404.481 14.4941   3
  -2   7   1 384.826 14.5824   2
  -2   7   1 424.300 14.2456   4
  -7  -2   1 369.391 14.7201   2
   7   2   1 411.758 14.7960   2
  -2   7   1 394.576 14.6341   2
   7   2   1 381.366 14.5779   3
   7   0  -1 1050.83 36.8311   3
   0   7  -1 1147.77 37.2959   4
   7   0  -1 1131.62 37.2403   2
  -7   0  -1 1067.55 37.0554   3
   0   7  -1 965.002 36.7928   2
   0   7  -1 1060.12 36.8068   1
   0  -7  -1 1019.42 37.0319   2
  -7   0  -1 1014.62 37.2297   2
   0   7  -1 1005.57 36.5695   2
   7   0   1 1045.23 37.0526   3
  -7   0   1 1031.62 36.7817   3
   0  -7   1 1027.54 36.8770   2
   7   0   1 1125.07 37.2688   2
   0   7   1 1015.33 36.8356   2
   0   7   1 1173.31 37.2146   4
  -7   0   1 1017.85 37.1742   2
   7  -2  -1 545.329 20.3307   3
   2   7  -1 607.278 21.0548   4
   2   7  -1 569.976 19.7980   2
  -7   2  -1 553.320 20.6572   2
  -2  -7  -1 550.884 20.3975   2
   7  -2  -1 608.795 20.7874   2
   2   7  -1 543.476 19.7530   2
   2   7  -1 578.663 19.9217   1
   2   7   1 549.503 20.1033   2
   7  -2   1 628.121 22.8093   2
  -2  -7   1 546.094 20.1929   2
   7  -2   1 555.391 20.5488   3
  -7   2   1 544.652 20.6044   2
   4   7  -1 751.783 24.4764   1
  -4  -7  -1 683.705 25.3332   2
   7  -4  -1 680.995 25.4042   3
   7  -4  -1 764.372 25.8037   2
   4   7  -1 697.191 24.6109   2
   4   7  -1 734.618 26.2665   4
  -7   4  -1 699.168 25.5712   2
   4   7   1 722.156 24.4281   1
  -4  -7   1 687.424 25.1442   2
  -7   4   1 683.497 25.5406   2
   7  -4   1 736.126 25.6927   2
   4   7   1 676.022 24.9479   2
   7  -4   1 687.045 25.5691   3
   6   7  -1 1094.44 36.2913   4
  -6  -7  -1 958.120 34.8854   2
   6   7  -1 993.308 34.1314   2
  -7   6  -1 952.672 34.9684   2
  -6  -7   1 968.153 35.3974   3
   6   7   1 993.716 34.4485   2
   7  -6   1 1020.64 35.2192   2
   7  -6   1 945.856 35.1784   3
  -6  -7   1 942.535 34.6847   2
  -7   6   1 950.378 35.0146   2
  -8  -7  -1 251.630 11.0580   2
   8   7  -1 262.052 12.6489   4
   8   7  -1 276.987 10.0700   2
  -7   8  -1 267.795 11.0025   2
  -8  -7  -1 280.177 11.2544   3
  -8  -7   1 258.881 11.5410   3
   8   7   1 264.344 10.4266   2
  -8  -7   1 254.218 10.8917   2
  -7   8   1 254.467 11.0666   2
  -8  -5  -1 2932.45 106.335   2
   8   5  -1 3174.29 105.885   2
  -8  -5  -1 2970.92 106.377   3
  -5   8  -1 3066.62 106.153   2
  -5   8  -1 3136.98 106.150   2
  -5   8   1 3035.86 106.259   2
  -8  -5   1 3187.32 106.112   3
   8   5   1 3187.14 106.075   2
  -8  -5   1 2942.51 106.196   2
  -8  -3  -1 927.225 30.9928   1
  -3   8  -1 899.731 31.4655   2
   8   3  -1 944.572 31.6398   2
  -3   8  -1 930.620 31.1600   4
  -8  -3  -1 850.657 31.8764   2
  -8  -3  -1 909.703 31.7758   3
  -3   8  -1 875.288 31.4270   2
  -3   8   1 866.913 31.6062   2
  -8  -3   1 881.315 31.4840   3
   8   3   1 849.423 31.5502   3
  -3   8   1 867.268 31.6197   2
  -8  -3   1 853.300 31.7642   2
   8   3   1 941.862 31.7504   2
   8   1  -1 247.127 9.65715   3
  -1   8  -1 254.570 9.55962   2
   8   1  -1 275.956 10.2218   2
  -1   8  -1 268.918 9.97568   4
  -8  -1  -1 254.740 10.0748   3
  -8  -1  -1 265.195 9.58421   1
  -1   8  -1 253.876 9.82297   1
  -1   8  -1 252.071 9.51460   2
  -8  -1  -1 237.303 10.2782   2
  -1   8   1 242.274 9.78159   2
   8   1   1 236.146 9.91559   3
  -8  -1   1 242.566 10.1676   2
  -1   8   1 259.074 9.81013   2
  -8  -1   1 260.929 9.73837   3
  -1   8   1 276.889 9.89450   4
  -1  -8  -1 1024.92 37.5949   2
  -8   1  -1 1050.85 37.8777   2
   1   8  -1 1137.70 38.1054   4
   1   8  -1 1035.59 37.1955   1
   1   8  -1 1027.81 36.9470   2
   8  -1  -1 1044.83 37.4273   3
   8  -1  -1 1223.08 38.1753   2
  -8   1  -1 1081.83 37.6391   3
  -1  -8   1 1033.69 37.4185   2
  -8   1   1 1037.88 37.8074   2
   1   8   1 1044.56 37.2900   2
   8  -1   1 1082.44 37.6848   3
   8  -3  -1 704.180 23.8681   2
   3   8  -1 670.461 22.7060   1
  -8   3  -1 625.211 23.6794   2
   3   8  -1 639.069 22.5378   2
   8  -3  -1 627.659 23.3713   3
   3   8  -1 689.396 24.2838   4
  -3  -8  -1 617.888 23.3802   2
   3   8   1 637.311 22.9693   2
  -3  -8   1 625.520 23.1911   2
   8  -3   1 689.279 23.8290   2
   8  -3   1 632.017 23.6172   3
   3   8   1 652.273 22.6651   1
  -8   3   1 629.037 23.6574   2
   8  -5  -1 153.739 6.10786   4
  -5  -8  -1 146.942 7.29205   3
   5   8  -1 154.955 5.68526   2
   8  -5  -1 155.153 7.30392   3
   5   8  -1 144.592 8.25489   4
  -8   5  -1 144.462 7.28651   2
  -5  -8  -1 149.623 7.01708   2
   8  -5   1 139.167 7.50126   3
   5   8   1 150.910 6.28354   2
  -8   5   1 144.287 7.21317   2
   8  -5   1 162.337 7.49122   2
  -5  -8   1 146.694 6.70094   2
  -8   7  -1 451.421 16.8561   2
  -7  -8  -1 415.219 16.6541   2
  -7  -8  -1 420.029 16.7649   3
   7   8  -1 461.531 15.5747   2
   7   8  -1 444.471 18.1948   4
  -8   7   1 424.986 16.8139   2
   7   8   1 425.826 15.9388   2
   8  -7   1 457.221 17.0454   2
   8  -7   1 421.764 17.1358   3
  -7  -8   1 441.250 16.6308   3
  -7  -8   1 418.997 16.4355   2
  -9  -8  -1 690.995 25.7079   3
  -8   9  -1 658.449 25.8850   1
   9   8  -1 658.858 27.4003   4
  -9  -8  -1 680.688 25.7902   2
   9   8  -1 756.756 25.0996   2
  -8   9  -1 712.050 25.7291   2
   9   8   1 706.366 24.9725   2
  -9  -8   1 712.205 25.5953   3
  -8   9   1 698.988 25.7866   2
  -9  -8   1 659.911 25.5363   2
  -6   9  -1 330.274 13.0072   2
  -9  -6  -1 310.168 13.2766   2
  -9  -6  -1 327.619 13.2821   3
  -6   9  -1 328.735 12.9684   2
   9   6  -1 342.919 12.4899   2
   9   6   1 340.446 12.8989   2
  -9  -6   1 326.021 13.1448   2
  -9  -6   1 332.759 13.7108   3
  -6   9   1 320.834 13.1297   2
  -6   9   1 315.097 13.0309   2
  -9  -4  -1 505.610 18.2161   1
   9   4  -1 543.813 19.1988   2
  -9  -4  -1 485.652 19.5615   2
  -4   9  -1 535.904 19.1181   2
  -4   9  -1 519.495 19.0760   2
  -9  -4  -1 526.307 19.4654   3
   9   4   1 574.341 19.5160   2
  -9  -4   1 490.338 19.4474   2
  -9  -4   1 529.719 18.2962   1
  -4   9   1 546.122 19.4255   2
  -9  -4   1 507.112 19.1590   3
  -4   9   1 505.168 19.2594   2
   9   2  -1 252.552 10.1450   3
  -2   9  -1 268.770 10.2016   4
  -2   9  -1 272.917 10.1423   2
  -2   9  -1 270.468 10.1390   2
  -9  -2  -1 257.670 10.9725   2
  -9  -2  -1 274.761 10.7889   3
   9   2  -1 287.907 10.8782   2
  -9  -2  -1 274.194 9.96321   1
  -2   9  -1 269.660 10.5359   1
  -9  -2   1 268.861 10.3671   3
  -2   9   1 276.805 10.0991   4
  -2   9   1 261.303 10.4420   2
  -9  -2   1 255.381 10.8642   2
   9   2   1 249.330 10.4561   3
   9   2   1 260.953 11.4993   2
  -2   9   1 260.541 10.4191   2
   0   9  -1 1224.61 42.6926   2
   0  -9  -1 1208.83 43.3635   2
  -9   0  -1 1217.24 43.6457   2
   9   0  -1 1266.56 43.0656   3
   0   9  -1 1230.73 42.7251   2
  -9   0  -1 1245.54 43.3157   3
   9   0  -1 1222.40 44.1954   2
  -9   0  -1 1253.90 43.0888   1
   0   9  -1 1212.39 43.0167   1
   0   9  -1 1202.66 44.4980   4
   9   0   1 1231.98 43.3036   3
  -9   0   1 1186.79 43.5428   2
   0   9   1 1296.72 43.5137   4
   0   9   1 1211.36 43.0196   2
   0   9   1 1213.87 43.0012   2
   9   0   1 1311.66 43.6432   2
   0  -9   1 1205.00 43.1877   2
  -9   2  -1 557.033 21.4354   2
   9  -2  -1 615.979 21.5601   2
   2   9  -1 573.804 20.4779   1
  -2  -9  -1 553.389 21.0953   2
   2   9  -1 615.000 21.8641   4
   9  -2  -1 551.062 20.9763   3
   9  -2   1 618.379 21.5750   2
  -2  -9   1 551.345 20.8858   2
   9  -2   1 570.629 21.2702   3
  -9   2   1 570.297 21.4349   2
   2   9   1 574.674 20.4577   1
   2   9   1 593.491 21.6841   4
   2   9   1 574.435 20.6122   2
   9  -4  -1 37.8328 4.62404   2
   4   9  -1 38.0898 2.42345   1
  -9   4  -1 36.3565 4.44024   2
   4   9  -1 31.3950 5.02716   4
   9  -4  -1 33.9830 3.38766   4
   9  -4  -1 29.6768 4.27677   3
  -4  -9  -1 32.5601 3.85065   2
  -4  -9   1 35.7312 3.55340   2
   9  -4   1 29.2766 4.53573   3
   4   9   1 34.4128 2.91668   2
  -9   4   1 38.5060 4.33730   2
   9  -4   1 46.6043 4.65409   2
  -6  -9  -1 1199.79 43.1420   2
   6   9  -1 1266.17 44.5503   4
   9  -6  -1 1249.09 42.1659   4
  -9   6  -1 1216.57 43.3587   2
  -6  -9  -1 1228.04 43.3419   3
   9  -6  -1 1207.58 43.3116   3
   9  -6   1 1251.78 43.5745   2
  -6  -9   1 1190.41 42.9347   2
   6   9   1 1174.05 42.3709   2
  -6  -9   1 1210.84 43.1988   3
   9  -6   1 1206.54 43.4707   3
  -9   6   1 1185.77 43.3574   2
  -8  -9  -1 50.4559 5.57937   2
  -8  -9  -1 62.1996 5.69187   3
   9  -8  -1 62.7828 6.33343   3
   8   9  -1 57.7653 7.54263   4
  -9   8  -1 63.3121 5.97974   1
  -9   8  -1 58.3384 5.67927   2
   8   9  -1 58.6700 3.73138   2
  -8  -9   1 58.2570 5.30649   3
   8   9   1 55.1724 4.11825   2
   9  -8   1 51.0482 6.59985   3
  -9   8   1 56.2536 5.69931   2
  -8  -9   1 49.0363 5.29008   2
  -9  10  -1 39.3296 5.71614   2
  10   9  -1 23.6732 4.88330   4
 -10  -9  -1 38.1405 5.99009   2
 -10  -9  -1 40.9041 6.00143   3
  -9  10  -1 27.6501 4.30259   1
  10   9   1 27.8984 4.11407   2
   9 -10   1 30.2138 4.15872   3
 -10  -9   1 28.3562 3.43632   2
 -10  -9   1 27.6189 3.41326   3
  -9  10   1 36.0593 5.69773   2
  -7  10  -1 281.860 12.9431   1
 -10  -7  -1 300.159 12.8543   3
  -7  10  -1 311.910 12.5471   2
  -7  10  -1 303.719 12.5214   2
 -10  -7  -1 293.475 12.9390   2
  10   7  -1 278.311 14.5879   4
  10   7  -1 304.085 12.7840   2
 -10  -7   1 301.317 12.8037   2
  -7  10   1 309.707 12.6920   2
  10   7   1 318.088 12.7552   2
  -7  10   1 312.117 12.7506   2
 -10  -7   1 316.888 12.6118   3
  -5  10  -1 274.123 10.7197   2
  -5  10  -1 263.574 11.1000   1
  10   5  -1 267.507 10.4410   2
 -10  -5  -1 237.302 11.1299   2
 -10  -5  -1 235.460 11.0085   3
  -5  10  -1 260.199 10.5182   2
 -10  -5   1 248.687 10.6399   3
  -5  10   1 252.250 10.7044   2
  -5  10   1 256.119 10.7344   2
  10   5   1 272.001 10.7768   2
 -10  -5   1 247.583 10.9913   2
  -3  10  -1 1793.41 61.5665   2
 -10  -3  -1 1819.04 62.6234   3
 -10  -3  -1 1733.21 62.2890   2
  -3  10  -1 1846.36 61.3775   4
  10   3  -1 1967.30 62.1830   2
  -3  10  -1 1720.20 61.9156   1
  -3  10  -1 1725.30 61.5185   2
 -10  -3  -1 1807.15 61.1873   1
 -10  -3   1 1746.72 62.1881   2
  10   3   1 1839.94 62.0476   2
 -10  -3   1 1744.16 61.6722   3
  10   3   1 1686.43 61.7547   3
  -3  10   1 1807.04 61.1110   4
  -3  10   1 1751.44 61.7689   2
  -3  10   1 1581.44 62.1624   2
  -1  10  -1 1382.41 50.2463   1
  10   1  -1 1396.50 50.0829   3
 -10  -1  -1 1427.15 50.8705   2
 -10  -1  -1 1488.08 50.1096   1
  -1  10  -1 1396.62 49.8407   2
 -10  -1  -1 1473.17 50.4951   3
  -1  10  -1 1341.22 50.9571   4
  -1  10  -1 1405.02 49.8360   2
  10   1  -1 1570.97 50.7835   2
  -1  10   1 1389.84 50.1609   2
  -1  10   1 1513.98 50.4056   4
 -10  -1   1 1382.07 50.7454   2
  10   1   1 1593.51 50.8443   2
  -1  10   1 1427.35 50.1655   2
  10   1   1 1393.09 50.3593   3
 -10  -1   1 1420.63 50.1548   3
 -10   1  -1 367.261 14.6602   2
   1  10  -1 367.190 13.2856   2
   1  10  -1 368.537 13.0811   2
  10  -1  -1 397.284 14.6948   2
  -1 -10  -1 360.805 14.2122   2
   1  10  -1 367.002 13.5959   1
 -10   1  -1 371.727 13.9727   1
   1  10  -1 384.663 14.6934   4
  10  -1  -1 356.716 13.9021   3
   1  10   1 358.503 13.6195   2
   1  10   1 383.561 14.5813   4
  -1 -10   1 336.731 13.9447   2
  10  -1   1 376.952 14.6687   2
 -10   1   1 361.961 14.5711   2
   1  10   1 357.956 13.5835   2
  10  -1   1 368.524 14.2631   3
   3  10  -1 62.3459 5.76098   4
 -10   3  -1 59.5011 5.20282   2
  -3 -10  -1 52.8204 4.64136   2
  10  -3  -1 39.8007 4.77189   3
   3  10  -1 61.5725 3.16002   1
  10  -3  -1 54.5627 5.13737   2
  -3 -10   1 46.1259 4.21940   2
   3  10   1 57.8100 3.06557   1
   3  10   1 55.1405 3.53218   2
   3  10   1 61.9070 5.45825   4
  10  -3   1 54.1764 5.28678   2
  10  -3   1 45.4780 5.17576   3
 -10   3   1 56.6667 5.29089   2
 -10   5  -1 1161.74 41.5548   2
  -5 -10  -1 1166.43 41.5490   3
   5  10  -1 1184.76 42.4951   4
  10  -5  -1 1191.75 40.7685   4
  10  -5  -1 1158.84 41.3002   3
  -5 -10  -1 1117.53 41.1881   2
 -10   5   1 1147.54 41.5149   2
  -5 -10   1 1122.84 40.9840   2
  10  -5   1 1209.03 41.7420   2
  10  -5   1 1132.62 41.5055   3
   5  10   1 1170.19 42.4168   4
   5  10   1 1124.50 40.3301   2
  10  -7  -1 383.112 15.6375   3
  -7 -10  -1 363.383 15.1850   2
 -10   7  -1 372.553 15.4891   1
   7  10  -1 361.601 16.8301   4
  -7 -10  -1 371.311 15.4076   3
 -10   7  -1 385.178 15.4780   2
  10  -7   1 384.653 15.8636   3
  -7 -10   1 381.226 15.1582   3
 -10   7   1 371.130 15.3885   2
  -7 -10   1 382.063 14.9978   2
  10  -7   1 394.441 15.8076   2
  -9 -10  -1 134.125 8.21291   2
 -10   9  -1 126.613 8.17496   2
  -9 -10  -1 143.469 8.26663   3
 -10   9  -1 132.466 8.52228   1
   9  10  -1 124.717 10.3356   4
  10  -9  -1 127.475 8.99996   3
  10  -9   1 134.581 9.29639   3
  -9 -10   1 133.534 7.70983   3
 -10   9   1 126.110 8.14783   2
   9  10   1 128.874 6.25161   2
  -9 -10   1 129.914 7.86060   2
   9  10   1 119.149 10.2619   4
 -10  11  -1 291.863 12.8385   2
 -10  11  -1 290.569 13.0770   2
 -11 -10  -1 275.897 13.1208   2
  11  10  -1 245.818 15.6623   4
 -10  11  -1 271.689 13.4273   1
 -11 -10  -1 254.884 12.7413   3
  10 -11  -1 274.812 14.0032   3
 -10  11   1 267.671 18.0415   2
  10 -11   1 274.890 14.1488   3
 -11 -10   1 263.288 12.3865   3
 -10  11   1 287.604 12.9675   2
  11  10   1 282.570 11.1536   2
 -11 -10   1 272.894 12.7974   2
  11  10   1 264.543 15.7120   4
  11   8  -1 139.977 11.0898   4
  -8  11  -1 132.309 9.06761   1
 -11  -8  -1 149.680 8.75907   3
  11   8  -1 159.134 6.91647   2
  -8  11  -1 156.324 8.33552   2
 -11  -8  -1 147.772 8.84470   2
 -11  -8   1 146.392 8.18833   3
 -11  -8   1 142.311 8.54326   2
  -8  11   1 159.199 8.52912   2
  -8  11   1 150.755 8.33734   2
  11   6  -1 426.310 19.2645   4
  -6  11  -1 458.214 16.9445   2
  -6  11  -1 465.234 17.0417   2
  -6  11  -1 436.156 17.5714   1
 -11  -6  -1 446.176 17.3905   3
 -11  -6  -1 434.156 17.6826   2
 -11  -6   1 390.077 18.2919   3
  11   6   1 453.728 16.9095   2
  -6  11   1 456.459 17.1943   2
  -6  11   1 452.120 17.1868   2
 -11  -6   1 439.098 17.5546   2
  -4  11  -1 43.8851 4.06994   2
 -11  -4  -1 40.3250 5.52179   2
 -11  -4  -1 31.7451 4.98476   3
  -4  11  -1 43.9283 5.00531   1
  -4  11  -1 45.8189 4.06907   2
  11   4  -1 34.3280 5.29554   2
 -11  -4  -1 41.5643 2.55511   1
  11   4   1 44.0798 4.85767   2
  -4  11   1 42.9602 4.43768   2
 -11  -4   1 36.1748 5.17094   2
  -4  11   1 39.9215 4.37768   2
 -11  -4   1 30.0197 4.56973   3
 -11  -4   1 39.1697 2.77806   1
  -2  11  -1 1378.64 49.9219   1
 -11  -2  -1 1360.57 50.4446   2
  11   2  -1 1337.96 49.5337   3
 -11  -2  -1 1430.21 50.1021   3
 -11  -2  -1 1419.64 50.4661   1
  -2  11  -1 1433.07 49.7139   4
  -2  11  -1 1391.61 49.3827   2
  -2  11  -1 1400.85 49.4078   2
  11   2  -1 1528.97 50.2709   2
  11   2   1 1378.42 49.8584   3
  -2  11   1 1420.50 49.7192   2
 -11  -2   1 1415.13 50.4411   2
  -2  11   1 1468.32 49.6159   4
  11   2   1 1528.35 50.3447   2
  -2  11   1 1422.79 49.7255   2
 -11  -2   1 1401.56 49.6866   3
   0  11  -1 227.877 9.31003   1
 -11   0  -1 227.888 9.41186   1
   0 -11  -1 234.770 10.0398   2
  11   0  -1 231.353 9.34301   3
   0  11  -1 230.552 10.0099   4
   0  11  -1 223.263 8.55456   2
   0  11  -1 232.897 8.64346   2
 -11   0  -1 219.642 9.92496   3
 -11   0  -1 219.862 10.3693   2
  11   0  -1 236.245 10.3777   2
  11   0   1 224.306 9.75273   3
   0  11   1 214.019 9.16593   2
   0  11   1 220.215 9.14097   2
 -11   0   1 222.324 10.3954   2
  11   0   1 245.101 10.4471   2
   0  11   1 241.622 10.0155   4
  11  -2  -1 43.5820 4.72923   3
   2  11  -1 54.8860 5.74053   4
 -11   2  -1 54.1824 5.47668   2
  -2 -11  -1 53.5394 5.06903   2
   2  11  -1 61.8205 3.67463   1
  11  -2  -1 54.5896 5.46684   2
 -11   2  -1 55.9425 4.84888   1
   2  11   1 62.3497 3.69055   1
 -11   2   1 56.6047 5.53215   2
   2  11   1 53.1090 3.68523   2
   2  11   1 52.4581 3.74274   2
  11  -2   1 62.1658 5.65776   2
  11  -2   1 44.4672 5.24053   3
   2  11   1 59.7678 5.60099   4
  -2 -11   1 55.8243 4.63985   2
 -11   4  -1 700.551 25.8337   1
  11  -4  -1 701.219 25.6585   4
   4  11  -1 703.585 26.9267   4
  -4 -11  -1 680.540 25.7553   2
  11  -4  -1 680.508 25.7024   3
   4  11  -1 710.199 24.4907   1
 -11   4  -1 709.586 26.2018   2
 -11   4   1 699.991 26.1511   2
   4  11   1 697.359 24.4578   1
  11  -4   1 695.468 26.0241   3
  -4 -11   1 676.668 25.5088   2
  11  -4   1 744.782 26.3678   2
   4  11   1 704.670 26.7857   4
   4  11   1 677.888 24.6820   2
   6  11  -1 11.5737 4.04538   4
 -11   6  -1 12.3395 3.41369   1
  11  -6  -1 20.6536 3.12977   4
 -11   6  -1 16.0711 3.28206   2
  -6 -11  -1 13.4682 2.91155   2
  11  -6  -1 17.3924 3.32507   3
  -6 -11  -1 18.9412 3.12235   3
  11  -6   1 11.9150 3.09291   2
   6  11   1 11.1449 3.80548   4
  11  -6   1 15.2179 3.48885   3
  -6 -11   1 11.7589 2.58968   2
   6  11   1 14.3622 1.90086   2
 -11   6   1 13.6843 2.91756   2
   8  11  -1 239.264 13.6821   4
  11  -8  -1 263.274 12.3835   3
 -11   8  -1 238.422 11.9297   1
  -8 -11  -1 246.439 11.5846   2
 -11   8  -1 250.199 11.8820   2
  -8 -11  -1 247.333 11.7076   3
  11  -8   1 244.492 12.4014   3
   8  11   1 250.789 9.65241   2
 -11   8   1 253.621 11.9133   2
  -8 -11   1 245.213 11.4334   3
   8  11   1 245.440 13.5906   4
  -8 -11   1 244.208 11.3015   2
  10  11  -1 291.187 16.6712   4
 -10 -11  -1 311.952 14.2113   2
 -11  10  -1 302.579 14.5803   1
 -11  10  -1 326.628 14.2172   2
 -10 -11  -1 294.014 14.1673   3
  11 -10  -1 325.010 15.1384   3
 -10 -11   1 308.996 13.7562   3
 -11  10   1 307.193 16.0187   2
  10  11   1 328.308 12.1423   2
 -10 -11   1 320.675 14.0003   2
  10  11   1 301.228 16.6527   4
  11 -10   1 329.166 15.4123   3
  12  11  -1 195.438 16.8788   4
 -11  12  -1 224.077 11.4412   2
  11 -12  -1 214.695 13.2784   3
 -12 -11   1 217.202 11.6108   2
  11 -12   1 220.459 13.5344   3
 -11  12   1 213.057 11.7111   2
  12  11   1 178.686 15.3770   4
  -9  12  -1 630.372 24.9821   1
  -9  12  -1 657.037 24.2609   2
  12   9  -1 568.957 26.8054   4
 -12  -9  -1 654.714 24.8859   2
 -12  -9  -1 634.553 24.4552   3
  -9  12  -1 662.733 24.3002   2
  -9  12   1 654.263 24.5383   2
  -9  12   1 673.784 24.4645   2
 -12  -9   1 631.734 24.1387   3
 -12  -9   1 640.322 24.6438   2
  -9  12   1 605.771 24.8328   1
  12   9   1 581.379 26.7924   4
  12   7  -1 35.1147 5.91637   4
  12   7  -1 41.0982 4.72449   2
  -7  12  -1 41.0222 5.06772   1
  -7  12  -1 40.9352 5.43264   2
 -12  -7  -1 35.2648 4.29887   2
 -12  -7  -1 43.7886 5.97075   3
  -7  12  -1 44.9041 5.39440   2
  -7  12   1 41.0915 5.74943   2
 -12  -7   1 41.2482 5.54504   3
  12   7   1 45.4569 5.18733   2
  -7  12   1 40.8395 5.86124   2
 -12  -7   1 34.5649 4.16935   2
 -12  -5  -1 20.6090 3.08081   3
  -5  12  -1 24.6251 3.61388   1
  12   5  -1 20.6777 4.11591   2
  -5  12  -1 20.7850 2.75167   2
  12   5  -1 19.0622 4.71863   4
 -12  -5  -1 18.2628 3.50494   2
 -12  -5   1 20.1873 4.40883   3
 -12  -5   1 27.3572 3.44445   2
  -5  12   1 23.2637 3.05289   2
  -5  12   1 16.9054 2.69407   2
  12   5   1 15.6695 2.80818   2
 -12  -3  -1 182.360 9.18605   3
 -12  -3  -1 196.358 9.92816   2
  -3  12  -1 196.661 8.15755   2
 -12  -3  -1 200.204 8.54107   1
  -3  12  -1 194.463 9.18537   1
  12   3  -1 193.855 9.23923   2
  -3  12  -1 198.445 7.98139   4
 -12  -3   1 179.429 8.71282   3
 -12  -3   1 179.998 9.61400   2
  -3  12   1 197.366 8.63802   2
 -12  -3   1 201.560 8.75481   1
  12   3   1 182.575 8.77729   3
  12   3   1 204.262 9.42838   2
  -3  12   1 192.184 7.61152   4
  -1  12  -1 1263.69 45.2311   2
 -12  -1  -1 1288.98 45.7263   1
 -12  -1  -1 1294.56 46.7939   2
  -1  12  -1 1265.84 45.9503   1
  12   1  -1 1265.00 45.7004   3
  -1  12  -1 1343.64 46.2245   4
  12   1  -1 1405.54 46.5643   2
 -12  -1  -1 1299.98 46.1822   3
  -1  12   1 1294.47 45.6727   2
  -1  12   1 1289.08 45.9694   1
  12   1   1 1242.48 46.0053   3
  -1  12   1 1317.94 45.6829   2
  -1  12   1 1328.82 46.0771   4
 -12  -1   1 1300.99 46.7163   2
  12   1   1 1347.62 46.6103   2
 -12   1  -1 596.405 22.9350   2
  -1 -12  -1 571.479 22.4335   2
   1  12  -1 624.399 22.8922   4
  12  -1  -1 590.037 21.9068   3
  12  -1  -1 612.353 22.8189   2
 -12   1  -1 601.699 22.0592   1
   1  12  -1 588.995 21.6079   1
   1  12   1 587.904 21.6063   1
   1  12   1 594.992 21.4360   2
   1  12   1 594.541 21.4506   2
  12  -1   1 599.882 22.2659   3
  12  -1   1 630.878 22.8714   2
 -12   1   1 579.394 22.8073   2
   1  12   1 607.191 22.7325   4
  -1 -12   1 567.465 22.1598   2
  12  -3  -1 837.884 30.3709   2
  -3 -12  -1 795.073 29.8635   2
   3  12  -1 829.214 30.8037   4
 -12   3  -1 818.857 29.7760   1
  12  -3  -1 773.518 29.5342   3
 -12   3  -1 811.710 30.3372   2
  12  -3  -1 807.518 30.0638   4
  -3 -12   1 773.195 29.5776   2
   3  12   1 870.873 29.5184   1
   3  12   1 785.339 28.6684   2
 -12   3   1 786.262 30.1952   2
  12  -3   1 855.499 30.5167   2
   3  12   1 832.787 29.1634   2
  12  -3   1 805.347 29.9288   3
   3  12   1 844.058 30.7527   4
 -12   5  -1 15.4576 3.22928   2
  12  -5  -1 23.0658 4.13276   4
   5  12  -1 19.3515 4.68399   4
   5  12  -1 22.0418 1.99724   1
  -5 -12  -1 17.3422 3.09771   2
  12  -5  -1 15.2179 3.44264   3
 -12   5  -1 18.0489 3.53569   1
 -12   5   1 12.0324 3.14521   2
  -5 -12   1 18.4330 2.91194   2
  12  -5   1 13.8946 3.10952   2
  12  -5   1 21.5497 3.75801   3
   5  12   1 20.2535 4.38130   4
  -7 -12  -1 186.761 10.0620   2
  12  -7  -1 215.873 10.7304   3
 -12   7  -1 196.912 10.5450   2
   7  12  -1 196.419 12.1980   4
 -12   7  -1 190.840 10.3833   1
  -7 -12  -1 194.127 10.3935   3
  12  -7   1 192.059 11.0428   3
  12  -7   1 191.338 8.29176   4
 -12   7   1 191.328 10.4589   2
  -7 -12   1 191.678 9.95714   3
   7  12   1 192.603 12.1834   4
  -7 -12   1 186.964 9.72180   2
 -12   9  -1 393.602 17.0168   1
   9  12  -1 345.566 19.0188   4
  -9 -12  -1 441.372 20.7692   3
  12  -9  -1 396.176 17.3813   3
  -9 -12  -1 395.695 16.6435   2
  -9 -12   1 379.346 16.2638   2
  12  -9   1 404.487 17.7016   3
   9  12   1 385.371 19.0775   4
  -9 -12   1 371.606 16.3769   3
 -12   9   1 384.996 16.8750   2
  11  12  -1 96.5913 12.3434   4
  12 -11  -1 119.969 10.6921   3
 -11 -12  -1 108.905 9.30626   2
 -12  11  -1 123.832 9.33532   2
 -11 -12   1 125.153 12.9042   3
  11  12   1 111.865 12.3852   4
 -11 -12   1 111.235 8.91944   2
 -12  11   1 104.063 9.35942   2
  12 -11   1 117.336 11.2656   3
 -13 -12  -1 94.8809 9.85332   2
  12 -13  -1 97.3780 11.7841   3
 -12  13  -1 90.1669 8.86489   2
  13  12  -1 73.2922 13.3340   4
 -12  13  -1 78.6750 10.3254   1
  12 -13   1 108.622 11.9536   3
 -12  13   1 86.5380 10.0052   1
 -13 -12   1 95.5727 9.33079   2
 -12  13   1 99.3428 9.54400   2
  13  12   1 77.8873 13.7185   4
 -10  13  -1 122.373 9.19706   2
 -13 -10  -1 120.546 9.63005   2
 -10  13   1 113.403 8.87072   2
 -13 -10   1 116.100 10.3815   2
  10 -13   1 123.781 11.2195   3
  -8  13  -1 128.333 7.79729   2
  13   8  -1 92.4463 11.1541   4
  -8  13  -1 113.833 7.56933   2
 -13  -8  -1 94.1287 8.02819   3
  -8  13  -1 108.766 8.96710   1
 -13  -8  -1 108.114 8.95078   2
  -8  13   1 107.364 8.10864   2
 -13  -8   1 94.0934 7.65909   3
 -13  -8   1 109.292 8.77294   2
  -8  13   1 103.770 7.84973   2
  -8  13   1 111.884 8.93720   1
  13   8   1 89.9202 11.1045   4
  13   8   1 103.341 7.14762   2
  13   6  -1 99.8809 10.2108   4
  13   6  -1 108.780 6.67830   2
 -13  -6  -1 107.005 7.42176   3
  -6  13  -1 106.008 6.66657   2
 -13  -6  -1 105.364 8.50717   2
  -6  13  -1 97.5573 8.07434   1
  -6  13  -1 109.674 6.72314   2
  -6  13   1 98.4876 8.05932   1
 -13  -6   1 99.9616 8.20103   2
 -13  -6   1 105.794 7.07222   3
  13   6   1 107.672 7.26059   2
  -6  13   1 113.809 7.07848   2
  -6  13   1 108.840 7.04123   2
  13   4  -1 525.345 23.9017   4
  -4  13  -1 574.487 22.3130   1
 -13  -4  -1 581.903 22.9278   2
  13   4  -1 607.857 22.0635   2
 -13  -4  -1 555.537 20.6533   1
 -13  -4  -1 571.111 22.0553   3
  -4  13  -1 589.522 21.3333   2
  -4  13  -1 597.160 21.3484   2
 -13  -4   1 567.966 20.9048   1
 -13  -4   1 574.175 22.7605   2
 -13  -4   1 620.342 23.0832   3
  -4  13   1 591.759 21.6946   2
  -4  13   1 591.225 22.3581   1
  -4  13   1 583.626 21.6923   2
  13   4   1 616.997 24.2384   2
  -2  13  -1 146.491 7.97850   1
 -13  -2  -1 141.570 7.97259   3
  -2  13  -1 150.922 6.55355   2
  -2  13  -1 156.148 7.36854   4
 -13  -2  -1 158.687 7.10786   1
  13   2  -1 139.493 7.15326   3
  13   2  -1 151.889 8.36361   2
  -2  13  -1 158.869 6.55314   2
  13   2  -1 145.646 9.92651   4
 -13  -2  -1 151.687 9.17363   2
 -13  -2   1 147.630 9.00208   2
  -2  13   1 150.249 7.98986   1
  13   2   1 155.014 8.54680   2
 -13  -2   1 149.357 7.03664   1
  -2  13   1 149.923 8.53940   2
  13   2   1 147.073 7.71104   3
  -2  13   1 153.979 7.20954   2
  -2  13   1 152.651 7.26818   4
 -13   0  -1 249.992 12.0360   2
  13   0  -1 238.209 12.3910   4
   0  13  -1 251.472 11.3597   4
   0  13  -1 241.339 10.5311   1
  13   0  -1 263.944 11.7242   2
 -13   0  -1 250.431 10.7132   1
  13   0  -1 248.783 10.4992   3
   0  13   1 257.792 11.2871   4
   0  13   1 253.267 10.0283   2
   0  13   1 253.854 10.5871   1
  13   0   1 248.473 10.9299   3
   0  13   1 257.811 10.0576   2
  13   0   1 261.299 11.8609   2
 -13   0   1 253.505 10.7411   1
 -13   0   1 252.922 11.9482   2
  13  -2  -1 92.4701 7.21957   4
  13  -2  -1 110.926 7.71896   2
   2  13  -1 94.4151 7.84791   4
 -13   2  -1 89.8845 6.72931   1
  13  -2  -1 92.0779 6.27816   3
 -13   2  -1 98.9955 7.77390   2
   2  13  -1 92.2406 5.38856   1
  -2 -13  -1 96.0781 7.12868   2
  -2 -13   1 98.3400 6.69054   2
   2  13   1 93.9073 7.63178   4
   2  13   1 95.9672 4.82001   2
  13  -2   1 100.103 6.96140   3
   2  13   1 86.6022 5.97492   1
 -13   2   1 91.4674 7.60153   2
  13  -2   1 94.1760 7.72138   2
   2  13   1 95.8364 4.85601   2
  13  -4  -1 68.4844 6.60121   3
 -13   4  -1 72.4422 7.18548   2
   4  13  -1 66.1428 7.92693   4
  13  -4  -1 69.9823 6.09420   4
  -4 -13  -1 65.0987 6.56329   2
 -13   4  -1 66.1340 6.77758   1
   4  13   1 70.7646 3.93685   2
   4  13   1 71.7319 3.90676   1
   4  13   1 68.6808 7.75305   4
 -13   4   1 65.4550 7.22465   2
  -4 -13   1 61.1308 6.07506   2
  13  -4   1 70.4033 7.16448   3
   6  13  -1 286.076 14.9153   4
  -6 -13  -1 280.709 12.9671   2
 -13   6  -1 287.089 13.8087   2
  13  -6  -1 304.565 13.3276   3
 -13   6  -1 279.801 13.1869   1
  -6 -13   1 274.000 13.3363   3
   6  13   1 284.223 14.7741   4
  13  -6   1 282.491 11.9281   4
 -13   6   1 256.427 15.5304   2
  -6 -13   1 284.514 12.6579   2
  13  -6   1 296.765 13.6038   3
  13  -8  -1 186.398 11.2252   3
 -13   8  -1 188.958 10.9272   1
  -8 -13  -1 182.378 10.4674   2
   8  13  -1 169.508 12.8441   4
 -13   8  -1 192.516 10.9526   2
   8  13   1 179.324 12.8196   4
  13  -8   1 180.976 11.5989   3
  -8 -13   1 176.832 10.0098   2
 -13   8   1 188.737 10.9117   2
 -10 -13  -1 275.502 13.5593   2
  13 -10  -1 243.836 20.2141   3
  10  13  -1 254.970 16.7643   4
 -13  10  -1 280.609 13.7385   2
  13 -10   1 279.403 14.8006   3
 -10 -13   1 270.167 13.1753   2
 -13  10   1 265.606 13.7818   2
  10  13   1 253.570 16.2773   4
 -12 -13  -1 13.5794 4.49436   2
  13 -12  -1 12.9655 5.55947   3
 -13  12  -1 15.1463 5.55708   1
  12  13  -1 14.1196 7.63113   4
 -13  12  -1 15.4887 4.61981   2
 -12 -13   1 12.1058 4.10707   2
 -13  12   1 12.6331 4.66152   2
  13 -12   1 13.3888 5.60906   3
  12  13   1 2.78369 6.88854   4
 -13  12   1 14.3576 5.81954   1
 -14 -13  -1 135.740 11.2783   2
  14  13  -1 87.4545 15.0720   4
 -13  14  -1 113.454 10.2875   2
 -13  14  -1 92.7756 11.5574   1
  13 -14   1 120.115 14.2016   3
  14  13   1 87.6166 15.5263   4
 -13  14   1 110.939 12.8187   2
 -14 -13   1 104.330 10.5714   2
 -13  14   1 95.0453 11.3747   1
 -14 -11  -1 33.0208 5.22581   2
 -11  14  -1 30.9832 6.77017   1
  14  11  -1 27.6876 8.17680   4
 -11  14  -1 26.9065 4.58862   2
  11 -14  -1 31.2321 6.37573   3
 -11  14   1 32.6659 4.85825   2
 -11  14   1 21.5234 5.66540   1
 -14 -11   1 30.9606 5.13649   2
  14  11   1 27.3797 8.15969   4
  11 -14   1 35.1006 6.37815   3
 -14  -9  -1 128.866 10.0959   2
  -9  14  -1 119.083 11.3299   1
  -9  14  -1 119.253 8.30729   2
 -14  -9   1 120.510 9.85567   2
  -9  14   1 106.625 10.8163   1
  -9  14   1 118.234 8.65828   2
  14   7  -1 278.859 17.0340   4
  -7  14  -1 319.351 15.0175   1
 -14  -7  -1 306.520 14.1761   3
  -7  14  -1 327.407 13.5832   2
  -7  14  -1 335.690 13.5385   2
 -14  -7  -1 315.342 17.3176   2
 -14  -7   1 308.497 13.8849   3
  -7  14   1 334.959 14.0154   2
  -7  14   1 318.056 14.9350   1
  -7  14   1 344.164 13.8714   2
  14   7   1 329.825 13.8230   2
  14   7   1 298.076 17.2914   4
 -14  -7   1 316.718 15.2404   2
  14   5  -1 121.959 10.9567   4
 -14  -5  -1 136.009 9.67871   2
  -5  14  -1 131.598 7.10870   2
 -14  -5  -1 127.997 8.15381   3
  -5  14  -1 130.436 9.00500   1
  14   5  -1 128.675 8.05121   2
 -14  -5   1 134.528 9.48505   2
  -5  14   1 128.991 7.64490   2
  -5  14   1 137.659 8.96694   1
 -14  -5   1 137.668 7.79323   3
  14   5   1 130.908 8.44073   2
  -5  14   1 137.674 7.80414   2
  -3  14  -1 28.0452 3.85132   4
  -3  14  -1 29.6246 3.79170   2
  14   3  -1 21.7854 5.03510   4
 -14  -3  -1 19.0447 3.94236   2
 -14  -3  -1 23.9246 3.39927   3
  -3  14  -1 24.9591 3.91469   1
  -3  14  -1 21.5258 2.36951   2
 -14  -3  -1 30.1424 3.60601   1
  14   3  -1 24.5747 3.52731   2
  -3  14   1 29.2765 4.54221   2
 -14  -3   1 28.2458 3.85803   1
  -3  14   1 22.9148 3.80915   1
 -14  -3   1 19.5151 3.81291   2
  14   3   1 17.0910 3.63360   2
  14   1  -1 31.4081 4.53882   3
  14   1  -1 23.4331 3.60493   2
 -14  -1  -1 45.7285 4.92006   1
 -14  -1  -1 33.2034 4.54141   2
  14   1  -1 27.2883 4.88643   4
  -1  14  -1 40.2854 5.30127   1
  -1  14  -1 32.4958 5.10018   4
 -14  -1   1 32.5956 4.36627   2
  -1  14   1 41.0130 5.29192   1
  -1  14   1 31.9727 3.99534   2
  14   1   1 29.6516 3.47705   3
  14   1   1 26.7985 3.89430   2
 -14  -1   1 40.6867 4.80724   1
  -1  14   1 35.2358 5.14238   4
  -1  14   1 31.6786 4.15967   2
 -14   1  -1 1094.11 40.3508   2
  14  -1  -1 1052.76 40.5740   4
 -14   1  -1 1109.27 39.3448   1
  14  -1  -1 1116.53 40.1429   2
   1  14  -1 1050.70 38.8326   1
  14  -1  -1 1098.02 38.9985   3
   1  14  -1 1130.03 40.1880   4
  14  -1   1 1152.03 40.4962   2
 -14   1   1 1104.40 40.3223   2
 -14   1   1 1084.79 39.3211   1
   1  14   1 1134.39 40.1251   4
   1  14   1 1048.35 38.8145   1
   1  14   1 1077.67 38.2750   2
   1  14   1 1095.31 38.4023   2
  14  -1   1 1092.20 39.3996   3
   3  14  -1 227.843 9.34739   1
   3  14  -1 230.924 12.4658   4
 -14   3  -1 236.529 11.3066   1
  14  -3  -1 231.379 11.5410   4
  14  -3  -1 230.491 10.7892   3
 -14   3  -1 227.238 16.5122   2
  -3 -14  -1 227.504 11.4378   2
 -14   3   1 241.394 11.2567   1
 -14   3   1 215.339 16.0972   2
   3  14   1 237.166 12.3612   4
  14  -3   1 227.675 11.2741   3
  -3 -14   1 241.694 11.1478   2
   3  14   1 229.952 9.42066   1
  14  -5  -1 157.523 8.52321   4
 -14   5  -1 161.157 9.60040   1
  14  -5  -1 158.632 9.47244   3
   5  14  -1 152.270 11.1511   4
  -5 -14  -1 146.766 9.39401   2
 -14   5  -1 155.628 10.1791   2
  14  -5   1 154.619 8.63457   4
   5  14   1 148.048 11.0520   4
 -14   5   1 154.497 10.0350   2
 -14   5   1 160.373 9.61900   1
  -5 -14   1 150.610 8.92719   2
  14  -5   1 137.001 9.83881   3
  -7 -14  -1 92.3844 8.26903   2
   7  14  -1 91.6773 10.8245   4
 -14   7  -1 94.1299 8.59419   1
  14  -7  -1 75.5293 8.91591   3
 -14   7  -1 88.3882 8.90497   2
 -14   7   1 87.1418 9.00787   2
   7  14   1 92.3400 10.6329   4
  14  -7   1 91.3733 9.31350   3
  -7 -14   1 92.2671 7.86243   2
 -14   7   1 99.8724 8.64935   1
  -9 -14  -1 41.5511 5.43393   2
  14  -9  -1 41.8590 5.62431   3
 -14   9  -1 36.1982 5.16558   2
 -14   9  -1 42.8870 8.29938   1
   9  14  -1 23.6665 6.63296   4
  14  -9   1 42.2328 6.10304   3
  -9 -14   1 40.8794 4.90388   2
 -14   9   1 40.8520 6.50363   1
   9  14   1 42.1282 7.74718   4
 -14   9   1 36.3515 5.08448   2
 -11 -14  -1 183.029 11.6133   2
 -14  11  -1 159.417 12.2012   1
 -14  11  -1 185.362 11.8171   2
  14 -11  -1 185.892 13.0489   3
  11  14  -1 152.026 15.5882   4
  14 -11   1 170.656 13.2740   3
  11  14   1 153.271 15.4423   4
 -14  11   1 168.738 11.9141   1
 -11 -14   1 178.723 11.2198   2
 -14  11   1 179.235 11.8720   2
 -13 -14  -1 105.717 10.4105   2
  13  14  -1 85.4304 14.8976   4
  14 -13  -1 79.8668 12.9749   3
 -14  13  -1 72.4181 10.6433   2
  14 -13   1 98.3706 11.7047   3
  13  14   1 53.8067 9.60861   4
 -14  13   1 76.8958 10.6338   2
 -14  13   1 84.6755 11.2066   1
 -13 -14   1 84.8880 10.1101   2
  12 -15  -1 47.4346 7.60348   3
 -12  15  -1 50.7811 7.64531   1
 -12  15  -1 46.1883 5.54875   2
  15  12  -1 24.4856 8.06703   4
  12 -15   1 40.4010 7.68057   3
 -12  15   1 53.2931 7.32763   1
 -12  15   1 46.5902 5.89084   2
 -15 -12   1 68.9807 10.0936   2
  15  12   1 29.8425 8.63488   4
  15  10  -1 4.28945 6.84684   4
 -15 -10  -1 16.9759 4.72930   2
 -10  15  -1 16.5031 6.06095   1
 -10  15  -1 17.1603 3.99895   2
  15  10   1 2.83574 6.43706   4
 -10  15   1 7.64539 4.96105   1
 -10  15   1 18.7216 4.22816   2
 -15 -10   1 12.1394 4.69646   2
  10 -15   1 7.33613 5.55423   3
 -15  -8  -1 152.348 10.8479   2
  -8  15  -1 135.342 8.41635   2
  15   8  -1 117.564 13.7699   4
  -8  15  -1 115.712 10.2848   1
  15   8   1 137.943 13.5069   4
  -8  15   1 139.770 10.5028   1
  -8  15   1 133.360 11.4843   2
 -15  -8   1 134.082 10.6686   2
  15   6  -1 105.559 11.9517   4
 -15  -6  -1 125.583 10.3521   2
  -6  15  -1 131.969 9.82470   1
  -6  15  -1 120.860 7.22749   2
  15   6   1 115.698 11.9085   4
  -6  15   1 126.389 7.91415   2
  -6  15   1 131.327 12.1776   2
 -15  -6   1 124.866 9.94422   2
  15   6   1 120.367 9.11363   2
  -6  15   1 125.689 9.60531   1
 -15  -4  -1 242.158 11.7173   3
  -4  15  -1 253.444 12.2251   1
  15   4  -1 221.253 14.2933   4
 -15  -4  -1 251.102 13.2201   2
  -4  15  -1 247.168 9.99338   2
  -4  15  -1 252.990 10.1112   2
 -15  -4   1 226.267 11.0164   3
  -4  15   1 252.371 12.1861   1
  -4  15   1 252.075 10.9097   2
 -15  -4   1 259.764 13.2907   2
  -4  15   1 250.600 10.7940   2
  15   4   1 238.769 12.2755   2
 -15  -2  -1 103.330 6.09530   1
  15   2  -1 92.0662 9.76834   4
  15   2  -1 90.0065 8.03118   2
  -2  15  -1 104.601 6.50436   4
 -15  -2  -1 89.2127 9.13883   2
  -2  15  -1 102.876 7.53345   1
  15   2   1 97.7576 8.37118   2
  -2  15   1 100.581 5.90202   2
 -15  -2   1 88.9604 9.18398   2
  15   2   1 104.050 7.02902   3
 -15  -2   1 100.282 6.21317   1
  -2  15   1 105.956 6.29512   2
  -2  15   1 107.237 7.54125   1
   0  15  -1 63.3956 6.75779   4
  15   0  -1 62.2222 5.50107   3
 -15   0  -1 63.7438 6.16348   1
  15   0  -1 51.3515 8.09727   4
   0  15  -1 61.5191 5.78894   1
 -15   0  -1 50.8456 8.01780   2
 -15   0   1 63.9085 6.13792   1
   0  15   1 59.3983 4.07664   2
  15   0   1 54.6124 6.21755   3
 -15   0   1 65.0547 7.92344   2
   0  15   1 60.0563 4.52156   2
   0  15   1 61.9641 6.63273   4
   0  15   1 56.9724 5.80422   1
   2  15  -1 96.6925 8.79724   4
   2  15  -1 110.239 6.32870   1
  15  -2  -1 99.2377 8.70349   4
 -15   2  -1 115.668 8.16270   1
 -15   2  -1 118.564 9.14026   2
  15  -2  -1 112.119 7.21811   3
  -2 -15  -1 112.410 8.47559   2
  15  -2   1 111.021 7.88715   3
 -15   2   1 109.188 7.91681   1
  -2 -15   1 116.274 8.10384   2
 -15   2   1 117.756 9.25268   2
   2  15   1 116.849 8.91558   4
   2  15   1 96.9043 6.24456   1
 -15   4  -1 133.099 9.22818   1
  -4 -15  -1 134.758 9.16498   2
  15  -4  -1 129.863 8.56590   3
  15  -4  -1 131.742 8.78209   4
 -15   4  -1 123.975 9.81680   2
   4  15  -1 125.023 10.6406   4
  15  -4   1 121.979 8.76451   4
  -4 -15   1 137.098 8.82241   2
   4  15   1 129.207 10.4363   4
 -15   4   1 132.567 9.16857   1
  15  -4   1 131.285 9.11177   3
 -15   4   1 130.079 9.78899   2
   6  15  -1 133.092 11.5034   4
  15  -6  -1 134.382 9.80314   3
  15  -6  -1 133.370 7.99780   4
 -15   6  -1 140.025 10.3539   2
  -6 -15  -1 134.686 9.60534   2
 -15   6  -1 121.255 9.94643   1
   6  15   1 141.357 11.4786   4
  15  -6   1 127.702 8.11194   4
  -6 -15   1 131.830 9.18433   2
  15  -6   1 131.084 10.3107   3
 -15   6   1 134.156 9.93000   1
 -15   6   1 140.654 10.3851   2
  15  -8  -1 312.674 15.2663   3
 -15   8  -1 263.094 14.8030   1
 -15   8  -1 317.211 15.3616   2
   8  15  -1 281.331 17.2783   4
  -8 -15   1 314.923 14.3897   2
 -15   8   1 321.209 15.4592   2
   8  15   1 296.781 17.4890   4
  15  -8   1 297.721 18.5443   3
 -15   8   1 277.353 14.8272   1
 -15  10  -1 28.7919 6.49275   1
  15 -10  -1 23.7207 5.80177   3
 -15  10  -1 18.6905 5.06437   2
 -10 -15  -1 26.0949 5.04781   2
  10  15  -1 15.2835 7.20339   4
  10  15   1 20.0535 7.44378   4
 -15  10   1 22.3690 5.75302   1
 -15  10   1 26.6439 5.37258   2
  15 -10   1 25.6719 5.79099   3
 -10 -15   1 22.9465 4.78331   2
 -12 -15  -1 -2.6374 4.56319   2
 -15  12  -1 2.43332 5.68576   1
  15 -12  -1 4.95738 5.92749   3
  12  15  -1 -2.7729 7.34458   4
 -15  12  -1 -4.3681 4.63835   2
 -15  12   1 -0.3339 4.97003   2
 -12 -15   1 12.1436 4.80610   2
  12  15   1 -0.4205 7.67931   4
  15 -12   1 3.33669 6.01667   3
 -15  12   1 -0.0272 5.67383   1
 -16 -11  -1 225.593 14.4032   2
 -11  16  -1 198.314 12.1553   2
 -11  16  -1 194.028 13.6756   1
  11 -16  -1 181.547 15.8525   3
  16  11  -1 166.266 16.7983   4
 -11  16   1 190.475 12.2742   2
  16  11   1 167.291 17.3128   4
 -16 -11   1 246.892 18.6416   2
  11 -16   1 214.151 16.3771   3
 -11  16   1 189.617 13.6215   1
  -9  16  -1 42.5994 6.72843   1
 -16  -9  -1 42.6497 5.99422   2
  16   9  -1 30.0919 7.92913   4
 -16  -9   1 62.9003 9.71044   2
  16   9   1 29.6774 7.48774   4
  -9  16   1 43.8756 6.93416   1
 -16  -7  -1 120.659 10.9289   2
  -7  16  -1 108.995 10.0338   1
  -7  16  -1 111.644 7.32444   2
  16   7  -1 99.0602 12.8983   4
  16   7   1 106.864 13.4907   4
  -7  16   1 110.242 8.27204   2
 -16  -7   1 114.458 10.6472   2
  -7  16   1 115.071 10.1920   1
  -5  16  -1 195.312 8.91997   2
  16   5  -1 177.008 14.6799   4
  -5  16  -1 219.667 12.0305   1
 -16  -5  -1 211.786 13.0562   2
 -16  -5   1 226.033 12.8833   2
  -5  16   1 216.152 11.9176   1
  16   5   1 181.313 14.5420   4
  -5  16   1 221.754 9.98470   2
 -16  -3  -1 162.262 11.5413   2
 -16  -3  -1 169.114 7.94836   1
  -3  16  -1 179.589 10.2298   1
  16   3  -1 149.425 12.3146   4
  16   3   1 168.325 12.5195   4
  -3  16   1 185.178 10.2341   1
 -16  -3   1 171.700 11.6968   2
  -3  16   1 170.943 8.18028   2
 -16  -3   1 173.556 8.14404   1
  -1  16  -1 82.6330 7.04002   4
  16   1  -1 68.0697 9.53486   4
  16   1  -1 78.3317 5.99308   3
  -1  16  -1 81.4284 7.06150   1
 -16  -1  -1 74.9467 9.17633   2
 -16  -1  -1 78.3308 6.49689   1
  16   1   1 81.8058 6.84645   3
 -16  -1   1 68.0327 8.99914   2
 -16  -1   1 84.0081 6.60872   1
  16   1   1 72.0861 9.62376   4
  -1  16   1 77.5309 6.65524   4
  -1  16   1 77.6298 4.66409   2
  -1  16   1 81.4904 7.14673   1
 -16   1  -1 2.87766 4.07244   2
  16  -1  -1 -0.6994 4.13400   4
  16  -1  -1 1.29732 2.79316   3
 -16   1  -1 -2.0868 3.63519   1
   1  16  -1 -0.3004 3.93872   4
   1  16  -1 2.82695 2.99143   1
  16  -1   1 -4.0227 4.06956   4
   1  16   1 -1.0220 3.83497   4
   1  16   1 2.99075 3.00866   1
  16  -1   1 -0.4121 3.24375   3
 -16   1   1 1.93510 3.98878   2
 -16   1   1 0.38659 3.69937   1
   3  16  -1 271.060 11.2133   1
   3  16  -1 267.245 14.4087   4
 -16   3  -1 284.819 14.4681   2
  -3 -16  -1 267.328 13.6062   2
  16  -3  -1 266.318 13.7966   4
 -16   3  -1 285.028 13.2969   1
  16  -3  -1 274.119 12.4220   3
 -16   3   1 278.131 13.1675   1
  -3 -16   1 281.344 13.3548   2
  16  -3   1 266.685 13.0694   3
  16  -3   1 270.946 13.8269   4
   3  16   1 280.547 14.4573   4
   3  16   1 270.296 11.1664   1
 -16   3   1 284.115 14.3600   2
 -16   5  -1 305.739 15.5020   2
  -5 -16  -1 299.313 14.8836   2
  16  -5  -1 316.777 14.0798   4
  16  -5  -1 293.139 14.2554   3
   5  16  -1 296.826 16.3385   4
 -16   5  -1 303.851 14.8044   1
 -16   5   1 320.421 14.8712   1
  16  -5   1 301.502 14.1842   4
   5  16   1 307.985 16.3427   4
  -5 -16   1 308.309 14.4567   2
 -16   5   1 316.189 15.7554   2
  16  -5   1 313.018 14.8049   3
   7  16  -1 34.0831 7.21863   4
  -7 -16  -1 31.1691 5.16786   2
 -16   7  -1 30.3015 5.60836   1
 -16   7  -1 28.3925 5.23717   2
  16  -7  -1 39.1168 5.38817   3
 -16   7   1 34.0942 5.45802   2
 -16   7   1 39.4790 5.75784   1
  -7 -16   1 30.6692 4.81341   2
  16  -7   1 33.5318 9.04304   3
   7  16   1 28.2188 6.77656   4
   9  16  -1 43.4927 8.58760   4
  -9 -16  -1 61.2268 9.15623   2
 -16   9  -1 48.6567 7.24169   1
  16  -9  -1 54.7149 6.61206   3
 -16   9  -1 45.9290 9.33274   2
 -16   9   1 38.8370 6.12055   1
  16  -9   1 48.2080 6.45683   3
   9  16   1 35.3286 7.84787   4
  -9 -16   1 54.7342 5.93046   2
 -16   9   1 50.7458 9.35002   2
 -11 -16  -1 11.3448 5.28289   2
  16 -11  -1 30.3723 6.72306   3
  11  16  -1 8.72370 7.99205   4
 -16  11  -1 15.6665 5.36974   2
 -16  11  -1 19.2624 6.59287   1
 -16  11   1 23.9890 6.01827   2
  16 -11   1 23.3066 6.57609   3
  11  16   1 10.8219 7.72300   4
 -11 -16   1 14.5966 5.07750   2
 -16  11   1 16.0443 6.29961   1
  17   8  -1 24.3762 8.26278   4
  -8  17  -1 42.5222 6.74990   1
 -17  -8   1 25.5041 5.52646   2
  -8  17   1 28.2445 4.52286   2
  -8  17   1 33.4715 6.00056   1
  17   8   1 23.0157 8.09214   4
 -17  -6  -1 183.735 13.0479   2
  17   6  -1 157.887 14.9430   4
  -6  17  -1 176.306 11.8587   1
  17   6   1 176.556 14.9461   4
 -17  -6   1 190.551 12.9245   2
  -6  17   1 182.296 9.62686   2
  -6  17   1 187.335 11.8753   1
 -17  -4  -1 35.3848 5.49806   2
  -4  17  -1 49.5122 5.93827   1
 -17  -4   1 35.5704 5.58211   2
  -4  17   1 43.5059 5.35864   2
  -4  17   1 48.9962 6.00314   1
  17   4   1 40.9111 10.5108   4
 -17  -2  -1 98.1188 10.5705   2
 -17  -2  -1 99.7717 6.63498   1
  -2  17  -1 96.1440 8.30366   1
  17   2  -1 84.9206 11.0456   4
  17   2   1 87.5072 10.8951   4
  -2  17   1 93.0304 8.41785   1
 -17  -2   1 92.9184 10.2692   2
 -17  -2   1 99.7401 6.82536   1
   0  17  -1 16.9303 4.25294   4
  17   0  -1 14.9048 5.53691   4
 -17   0  -1 15.4644 5.14821   2
 -17   0  -1 15.0365 4.09413   1
   0  17  -1 18.6343 3.95513   1
  17   0  -1 14.5951 3.14142   3
  17   0   1 17.4712 5.42040   4
  17   0   1 18.7743 3.78146   3
 -17   0   1 13.1327 4.56332   2
   0  17   1 18.2411 3.93844   1
   0  17   1 12.6766 4.16563   4
 -17   0   1 16.7366 4.17031   1
   2  17  -1 179.375 11.7401   4
 -17   2  -1 189.664 10.5436   1
  17  -2  -1 178.815 9.51460   3
   2  17  -1 180.088 8.90341   1
  17  -2  -1 171.459 11.8695   4
 -17   2  -1 173.114 12.1915   2
 -17   2   1 182.619 10.6051   1
   2  17   1 178.341 11.4348   4
  17  -2   1 178.722 11.9696   4
   2  17   1 187.898 9.06303   1
  17  -2   1 171.937 10.3224   3
 -17   2   1 185.433 12.2229   2
 -17   4  -1 73.6839 8.73853   1
  17  -4  -1 64.0474 7.68688   3
  -4 -17  -1 49.6339 5.94469   2
  17  -4  -1 65.9682 8.42327   4
   4  17  -1 60.2337 9.70333   4
   4  17   1 62.3506 9.84620   4
 -17   4   1 71.1683 9.69929   2
  17  -4   1 60.4221 8.41360   3
 -17   4   1 65.5122 8.59379   1
  -4 -17   1 53.7468 6.08529   2
  17  -4   1 65.5909 8.34422   4
  -6 -17  -1 215.319 12.6008   2
 -17   6  -1 252.485 17.9598   2
   6  17  -1 189.987 17.6573   4
  17  -6  -1 203.162 12.2131   3
 -17   6  -1 194.746 12.5454   1
   6  17   1 199.979 14.4824   4
 -17   6   1 185.191 12.3855   1
  -6 -17   1 192.602 12.2000   2
  17  -6   1 200.153 15.5620   3
  -8 -17  -1 28.2163 5.40632   2
 -17   8  -1 23.6208 5.51058   2
   8  17  -1 23.5943 7.64420   4
  17  -8  -1 21.0629 5.80625   3
 -17   8  -1 17.7425 5.83821   1
   8  17   1 17.3093 7.26196   4
 -17   8   1 14.8260 5.54290   2
 -17   8   1 30.3451 6.35061   1
  17  -8   1 26.6128 6.03614   3
  -8 -17   1 24.2724 5.03207   2
 -18  -7  -1 147.847 13.3424   2
  -7  18  -1 146.036 11.4953   1
  18   7  -1 120.698 14.8717   4
  -7  18   1 144.962 11.5838   1
  18   7   1 118.877 14.9344   4
 -18  -7   1 139.675 12.8774   2
 -18  -5  -1 126.151 14.5760   2
  18   5  -1 84.9567 13.2582   4
  -5  18  -1 104.511 10.1942   1
  18   5   1 111.335 13.8768   4
  -5  18   1 136.359 10.4484   1
 -18  -3  -1 58.8015 8.67013   2
  18   3  -1 37.5174 7.36975   4
  18   3   1 51.5346 8.04877   4
 -18  -3   1 53.4361 7.33429   2
  -1  18  -1 81.2217 8.54253   1
 -18  -1  -1 70.5337 7.16782   1
 -18  -1  -1 97.9454 12.1312   2
  18   1  -1 70.6030 11.4605   4
  -1  18   1 74.4194 8.02404   1
 -18  -1   1 79.7601 7.43962   1
  18   1   1 69.3414 10.8383   4
 -18  -1   1 89.1299 11.0932   2
   1  18  -1 87.8660 7.20615   1
 -18   1  -1 89.0577 8.43743   1
  18  -1  -1 72.2740 10.3926   4
 -18   1  -1 70.6640 9.16844   2
   1  18  -1 86.3926 8.99942   4
 -18   1   1 93.9990 8.49537   1
 -18   1   1 87.5644 11.9784   2
  18  -1   1 77.1401 8.15537   3
  18  -1   1 72.4465 10.2689   4
   1  18   1 95.3001 7.49587   1
   1  18   1 83.0835 9.12312   4
   3  18  -1 36.4282 6.32741   4
 -18   3  -1 35.2089 6.40625   2
  18  -3  -1 36.7271 6.00721   4
   3  18   1 35.1065 6.06847   4
  18  -3   1 53.3471 9.21910   4
  18  -3   1 38.3167 5.20008   3
 -18   3   1 28.7695 6.08025   2
  -5 -18  -1 80.9198 10.3685   2
 -18   5  -1 79.0240 10.7737   2
 -18   5  -1 68.9212 9.42991   1
 -18   5   1 77.4301 11.2107   2
   5  18   1 76.0051 11.7927   4
  18  -5   1 60.5164 9.85572   4
  -5 -18   1 72.1690 9.90074   2
 -18   5   1 66.2197 9.50546   1
  18  -5   1 63.8397 9.73549   3
 -18   7  -1 150.874 12.7869   2
  -7 -18  -1 155.292 12.2503   2
 -18   7  -1 123.873 11.5766   1
   7  18  -1 130.275 14.1255   4
 -18   7   1 123.879 11.5534   1
  18  -7   1 169.316 13.2393   3
  -7 -18   1 144.001 11.5505   2
 -18   7   1 126.650 12.5030   2
   7  18   1 135.682 14.4831   4
 -19  -4  -1 102.596 12.8906   2
  19   4  -1 92.3615 14.0520   4
  -4  19  -1 108.145 9.92463   1
 -19  -4   1 84.7188 12.3032   2
  -4  19   1 98.1753 9.90697   1
  19   4   1 93.8591 13.5579   4
  -2  19  -1 8.48769 5.30607   1
 -19  -2  -1 4.47073 5.32312   2
  19   2  -1 13.4774 7.01960   4
 -19  -2   1 9.20036 5.78545   2
  -2  19   1 1.57819 7.31350   1
  19   2   1 9.26166 6.67192   4
  19   0  -1 76.2433 13.8445   4
   0  19  -1 86.2965 7.98704   1
 -19   0  -1 80.8887 8.15859   1
 -19   0  -1 104.653 12.0987   2
  19   0   1 81.0609 12.2960   4
 -19   0   1 80.3475 8.48274   1
 -19   0   1 85.8993 11.9182   2
   0  19   1 97.4565 8.52603   1
  19  -2  -1 31.0010 6.63879   4
 -19   2  -1 29.4728 6.48538   2
   2  19  -1 31.4287 5.95111   4
   2  19   1 29.7886 5.92209   4
 -19   2   1 35.2259 6.50053   2
  19  -2   1 30.7847 6.56467   4
 -19   4  -1 203.370 15.9923   2
  19  -4  -1 185.546 12.9749   4
 -19   4  -1 190.162 12.1289   1
  19  -4   1 191.836 13.0854   4
   4  19   1 211.991 16.3806   4
 -19   4   1 181.845 12.1241   1
 -19   4   1 213.936 16.1381   2
   0   0  -2 -9.8629 0.23544   1
   0   0   2 -9.9290 0.24687   3
   0   0   2 -10.029 0.30155   2
  -1   1  -2 -3.5796 0.75059   4
  -1  -1  -2 -4.4069 0.77787   2
   1  -1  -2 -2.7391 0.58398   4
  -1   1  -2 -2.8245 0.60778   2
  -1   1  -2 -3.4498 0.90641   3
  -1  -1  -2 -3.7708 0.83873   3
   1   1  -2 -1.4410 0.57439   1
   1   1  -2 -3.4567 0.84812   4
   1  -1   2 -3.5566 0.93324   3
   1   1   2 -3.5753 0.75250   2
   1   1   2 -4.1039 0.80953   3
   0  -2  -2 1223.66 44.9239   2
  -2   0  -2 1235.85 44.1555   1
  -2   0  -2 1245.87 45.1062   3
   0   2  -2 1440.06 45.1348   4
  -2   0  -2 1253.59 45.0806   2
   2   0  -2 1306.15 44.3737   4
   0   2  -2 1368.03 44.5985   1
   0   2   2 1236.57 44.8983   2
   2   0   2 1206.55 44.9276   3
   2   0   2 1267.68 44.9094   2
  -2  -2  -2 4993.88 179.799   3
  -2   2  -2 5654.16 179.673   1
  -2   2  -2 5034.53 179.429   2
  -2  -2  -2 5036.08 179.632   2
   2   2  -2 5613.76 178.547   1
  -2  -2  -2 5576.09 178.393   1
   2  -2  -2 5375.24 178.355   4
   2  -2   2 4772.77 180.807   3
  -2  -2   2 5035.77 178.318   2
   2  -2   2 5175.68 179.399   2
   2   2   2 4959.23 180.438   3
   2   2   2 4866.09 179.551   2
  -1   3  -2 20.4964 1.25221   2
  -3  -1  -2 21.7322 1.21997   1
  -3  -1  -2 18.5488 1.85097   3
  -1   3  -2 19.2065 1.48711   1
  -1   3  -2 18.9775 1.23221   2
   3   1  -2 21.8497 1.91871   4
   3   1   2 16.4907 1.65155   2
   1  -3   2 18.2369 1.33552   2
   3   1   2 18.2671 1.80313   3
  -3  -1   2 20.3846 1.15550   3
  -3  -1   2 16.9486 1.45042   2
   1   3  -2 220.023 8.22607   4
  -3   1  -2 216.926 7.88173   1
  -1  -3  -2 178.655 7.94297   2
   3  -1  -2 229.411 7.97037   4
   1   3  -2 214.771 7.70513   1
   1   3   2 193.812 7.89844   2
  -3   1   2 186.636 8.27875   2
   3  -1   2 196.204 7.94574   2
  -3  -3  -2 2.39829 0.94307   2
  -3   3  -2 2.76605 1.07442   1
  -3   3  -2 -0.0904 0.77227   2
   3   3  -2 -0.2117 0.95287   4
  -3  -3  -2 1.01755 1.04981   3
  -3   3   2 1.95579 0.94272   2
   3  -3   2 1.22470 0.81041   2
  -3  -3   2 0.94845 0.60568   2
  -2   4  -2 6536.89 219.171   1
  -4  -2  -2 6192.27 219.427   3
   4   2  -2 6366.67 218.275   2
  -4  -2  -2 6478.20 217.176   1
   4   2  -2 6754.45 219.867   4
  -4  -2  -2 6017.50 219.337   2
  -2   4  -2 6795.25 218.551   4
   4   2   2 6255.20 218.857   2
   4   2   2 6131.88 219.805   3
  -4  -2   2 6102.61 218.657   2
  -2   4   2 6139.55 218.929   2
   2  -4   2 6288.69 218.624   2
  -4  -2   2 6134.39 217.887   3
   4   0  -2 485.032 15.4607   4
   0   4  -2 446.251 14.9735   1
  -4   0  -2 422.273 15.2246   3
   0  -4  -2 406.860 15.1306   2
   0   4  -2 468.963 15.3147   4
   4   0  -2 412.831 15.5094   2
  -4   0  -2 455.034 14.9751   1
   4   0  -2 406.363 14.7607   3
  -4   0  -2 403.626 15.1830   2
   4   0   2 426.119 15.1854   2
   0  -4   2 411.788 14.8068   2
   0  -4   2 403.497 14.7985   2
   4   0   2 365.354 15.4074   3
   0   4   2 416.828 15.1045   2
  -4   0   2 358.002 15.2890   2
  -2  -4  -2 737.607 27.1950   2
   4  -2  -2 856.189 27.1201   4
  -4   2  -2 807.306 27.1989   1
   2   4  -2 877.641 27.7456   4
   2   4  -2 804.924 26.8456   1
  -4   2  -2 721.851 27.2135   2
   2   4   2 733.190 27.1174   2
  -4   2   2 729.464 27.2463   2
  -2  -4   2 741.477 26.8309   2
   4  -2   2 737.249 27.3219   3
   4  -2   2 764.791 27.2536   2
  -4  -4  -2 194.289 7.56826   3
   4   4  -2 175.749 8.56380   4
   4   4  -2 193.523 6.79028   2
  -4   4  -2 192.944 7.49864   1
  -4  -4  -2 182.629 7.45616   2
  -4   4  -2 183.820 7.36638   2
   4   4   2 190.254 7.32805   2
  -4  -4   2 186.946 7.09296   2
  -4   4   2 178.223 7.49481   2
   4  -4   2 198.953 7.50412   2
   5   3  -2 27.1616 3.21351   4
   5   3  -2 27.8701 2.05146   2
  -3   5  -2 22.7992 2.25029   2
  -5  -3  -2 31.5080 1.38668   1
  -3   5  -2 23.9157 2.42379   1
  -5  -3  -2 25.5106 2.55931   2
  -3   5  -2 30.1869 1.83361   4
  -5  -3  -2 33.7870 2.74816   3
   5   3   2 25.8821 2.44818   2
  -5  -3   2 30.2292 2.02983   3
   3  -5   2 23.2893 2.41327   2
  -3   5   2 21.6950 2.44650   2
   5   3   2 30.8319 2.50194   3
  -5  -3   2 26.4653 2.19939   2
  -5  -1  -2 93.4156 4.39708   3
  -5  -1  -2 100.023 3.79345   1
   1  -5  -2 90.9824 4.28110   2
  -1   5  -2 90.9401 3.69394   2
   5   1  -2 94.9627 4.10529   2
  -1   5  -2 86.8227 3.69974   2
   5   1  -2 105.298 4.77189   4
  -5  -1  -2 82.9455 4.31177   2
   5   1  -2 88.1699 3.65290   3
  -1   5  -2 95.0573 4.11747   4
  -1   5  -2 96.4224 4.03159   1
  -1   5   2 89.2807 4.16505   2
  -5  -1   2 86.9437 4.09158   2
   1  -5   2 89.3989 3.90959   2
  -5  -1   2 89.6423 3.71182   3
   5   1   2 93.7561 4.31527   2
   5   1   2 87.1095 4.28972   3
  -5   1  -2 56.1969 2.72399   1
   5  -1  -2 48.8954 2.56963   3
   1   5  -2 54.9330 2.43747   1
  -1  -5  -2 45.0857 2.83692   2
   1   5  -2 52.9537 3.21442   4
   5  -1  -2 53.8288 2.93983   4
  -5   1  -2 45.4247 2.96743   2
  -5   1  -2 45.1586 3.04682   3
   5  -1  -2 52.2537 3.00421   2
   5  -1   2 43.7377 3.12602   3
  -5   1   2 47.9952 2.87552   2
   5  -1   2 48.2311 2.99889   2
   1   5   2 50.1456 2.76125   2
  -1  -5   2 47.5678 2.35560   2
  -3  -5  -2 431.869 16.5150   2
   5  -3  -2 502.935 16.2458   4
   3   5  -2 485.675 15.9432   1
  -3  -5  -2 450.976 16.6812   3
  -5   3  -2 440.464 16.5679   2
  -5   3  -2 469.952 16.5905   1
   5  -3   2 427.336 16.7005   3
  -5   3   2 437.772 16.6067   2
  -3  -5   2 454.497 16.1614   2
   5  -3   2 471.783 16.6476   2
   3   5   2 448.657 16.3874   2
  -5   5  -2 39.7902 3.14022   2
   5   5  -2 39.6294 2.15779   2
  -5  -5  -2 36.7169 3.36506   3
  -5  -5  -2 33.1938 3.20931   2
   5   5  -2 41.8769 4.04392   4
  -5   5  -2 37.5930 3.24190   1
   5   5   2 35.9761 2.90106   2
  -5   5   2 38.4744 3.26203   2
   5  -5   2 37.8356 3.29263   2
  -5  -5   2 36.5704 2.70842   2
  -6  -4  -2 4202.57 151.478   3
  -4   6  -2 4610.87 153.267   1
   6   4  -2 4332.62 152.289   4
  -4   6  -2 4635.48 153.837   2
  -6  -4  -2 4349.75 153.503   2
  -6  -4   2 3980.34 151.205   2
  -4   6   2 4569.81 154.767   2
  -6  -4   2 4498.75 152.579   3
   6   4   2 4130.13 151.300   2
   4  -6   2 4699.00 153.144   2
  -2   6  -2 20.8244 2.02832   2
  -6  -2  -2 23.9538 2.85828   3
  -6  -2  -2 21.3990 2.77323   2
   6   2  -2 19.2573 2.35731   2
  -2   6  -2 24.4053 2.10585   2
  -6  -2  -2 28.3147 1.67822   1
  -2   6  -2 25.2306 2.35591   1
  -2   6  -2 29.3607 2.07126   4
   6   2   2 23.5144 2.53635   3
  -2   6   2 27.7904 2.02597   4
   2  -6   2 19.7243 2.29410   2
  -6  -2   2 23.5459 2.07546   3
   6   2   2 19.0927 2.65199   2
  -2   6   2 21.7509 2.49980   2
  -6  -2   2 16.6302 2.36272   2
   0   6  -2 2900.40 98.7196   2
   6   0  -2 3028.67 99.5580   2
   6   0  -2 2752.76 98.8955   3
   0   6  -2 2865.29 98.8327   2
  -6   0  -2 2725.61 98.8185   3
   0  -6  -2 2815.23 99.8331   2
   6   0  -2 3026.21 99.2539   4
  -6   0  -2 2880.41 98.5787   1
   0   6  -2 2984.34 99.2289   1
   0   6  -2 3197.94 99.7323   4
  -6   0  -2 2636.77 98.8800   2
   0  -6   2 2809.11 99.7731   2
   6   0   2 2826.34 98.8789   2
   6   0   2 2829.96 99.5690   3
   0   6   2 2878.46 99.7702   2
  -6   0   2 2659.63 98.7868   2
  -6   2  -2 735.042 27.5849   2
   2   6  -2 799.127 27.0270   1
  -6   2  -2 762.764 27.4654   1
   6  -2  -2 749.549 27.3137   3
   6  -2  -2 845.266 27.5800   4
  -2  -6  -2 750.950 27.4839   2
   6  -2  -2 827.168 27.7110   2
   2   6   2 764.158 27.3170   2
   6  -2   2 763.910 27.6520   3
   6  -2   2 825.086 27.6877   2
  -2  -6   2 754.543 27.1103   2
  -6   2   2 743.823 27.5700   2
   4   6  -2 1131.67 37.4571   1
   6  -4  -2 1183.30 37.7619   4
  -4  -6  -2 1098.26 38.4171   3
  -6   4  -2 1107.14 38.2934   1
  -4  -6  -2 1082.85 38.2787   2
  -6   4  -2 1059.22 38.3016   2
   4   6  -2 1139.08 39.0985   4
   4   6   2 1056.07 38.0049   2
  -6   4   2 1048.50 38.3484   2
  -4  -6   2 1000.54 37.9510   2
   6  -4   2 1060.14 38.4531   3
  -6  -6  -2 28.9001 3.61470   2
   6   6  -2 36.4022 2.26705   2
   6   6  -2 31.9718 4.76653   4
  -6   6  -2 33.3331 3.71101   1
  -6  -6  -2 37.9563 3.96642   3
  -6   6  -2 34.7783 3.58286   2
   6   6   2 29.8220 3.13381   2
   6  -6   2 42.1971 3.81148   2
  -6  -6   2 39.1138 3.11415   2
  -6   6   2 32.7335 3.68298   2
  -7  -5  -2 448.026 17.1293   3
   7   5  -2 460.759 18.0314   4
  -5   7  -2 434.036 16.9178   1
  -5   7  -2 457.232 16.7414   2
   7   5  -2 451.328 16.8041   2
  -7  -5  -2 448.023 16.9961   2
   5  -7   2 470.930 16.9776   2
   7   5   2 469.835 16.7115   2
  -7  -5   2 431.053 16.6291   2
  -7  -5   2 461.233 16.5638   3
  -5   7   2 446.500 16.9263   2
  -3   7  -2 198.469 7.48073   4
  -3   7  -2 193.713 7.61712   2
  -7  -3  -2 198.946 8.26718   3
  -7  -3  -2 183.494 8.20664   2
  -7  -3  -2 199.167 7.10963   1
   7   3  -2 207.161 7.78764   2
  -3   7  -2 191.861 7.63227   2
  -3   7  -2 202.384 8.00184   1
   7   3  -2 203.149 9.07547   4
   7   3   2 186.126 7.95555   3
  -3   7   2 183.567 7.99268   2
  -7  -3   2 193.952 7.63679   3
  -3   7   2 191.421 7.98953   2
   7   3   2 196.114 8.05572   2
  -7  -3   2 184.297 7.88899   2
  -1   7  -2 154.516 5.95425   2
   7   1  -2 167.131 6.72161   2
  -1   7  -2 164.277 6.48121   1
  -7  -1  -2 165.001 6.18075   1
  -7  -1  -2 142.830 6.82558   2
  -7  -1  -2 156.187 6.82901   3
  -1   7  -2 168.912 6.62410   4
   7   1  -2 151.658 6.06973   3
  -7  -1   2 149.877 6.10845   3
  -1   7   2 158.297 6.56575   2
   7   1   2 163.547 6.85237   2
  -7  -1   2 143.173 6.63002   2
   7   1   2 149.407 6.68513   3
  -1  -7  -2 54.6989 3.66639   2
   1   7  -2 57.9332 4.40166   4
   7  -1  -2 60.3136 4.00648   4
   1   7  -2 66.1201 3.12433   1
  -7   1  -2 60.0222 3.86728   3
  -7   1  -2 61.1926 3.43831   1
  -7   1  -2 56.8818 4.01174   2
   7  -1  -2 61.0742 3.91327   2
   7  -1   2 52.2463 4.41659   2
  -1  -7   2 49.2704 4.15421   2
   1   7   2 63.3142 3.47267   2
   7  -1   2 55.0942 3.93694   3
  -7   1   2 57.4425 3.81726   2
  -3  -7  -2 56.2470 3.85803   2
  -7   3  -2 59.1696 4.14588   2
   7  -3  -2 66.1838 3.54132   4
   3   7  -2 61.3086 4.61505   4
   7  -3  -2 62.6080 3.82100   3
  -7   3  -2 60.6693 3.89828   1
   3   7  -2 67.5730 2.79453   1
   7  -3   2 53.8914 4.32894   3
  -3  -7   2 56.3298 3.31735   2
  -7   3   2 61.4493 4.05767   2
   3   7   2 63.4970 3.54855   2
  -5  -7  -2 -1.2499 1.96299   3
  -7   5  -2 0.53463 1.64553   2
  -5  -7  -2 -0.2759 1.55713   2
   5   7  -2 -2.6243 2.28855   4
  -7   5  -2 -0.6342 1.90751   1
  -5  -7   2 2.56680 1.30419   2
   7  -5   2 -1.3634 1.53406   2
   7  -5   2 1.01733 1.92659   3
  -7   5   2 -0.5638 1.61453   2
   5   7   2 0.41109 1.23320   2
  -7  -7  -2 250.749 11.1068   2
   7   7  -2 279.468 12.4824   4
  -7   7  -2 275.762 13.1927   1
  -7   7  -2 271.935 10.9524   2
  -7  -7  -2 266.993 11.2102   3
   7  -7   2 271.288 11.5865   3
   7   7   2 249.097 10.4916   2
   7  -7   2 285.608 11.2168   2
  -7  -7   2 258.949 10.6181   2
  -7   7   2 262.182 11.0414   2
  -7  -7   2 256.581 10.6718   3
  -6   8  -2 5079.25 178.407   2
   8   6  -2 5069.05 179.810   4
  -8  -6  -2 4956.64 178.652   2
   8   6  -2 5554.44 180.981   2
  -8  -6  -2 5265.57 178.672   3
   6  -8   2 5325.07 178.741   2
  -6   8   2 5124.08 178.636   2
  -8  -6   2 4956.17 178.367   2
   8   6   2 5224.41 178.502   2
  -8  -6   2 5275.48 178.302   3
   8   4  -2 49.5445 3.66778   2
  -4   8  -2 63.4676 3.70003   2
   8   4  -2 54.8935 5.46372   4
  -4   8  -2 59.8689 3.72051   2
  -4   8  -2 54.9098 4.21528   1
  -8  -4  -2 54.4348 4.51186   2
  -8  -4  -2 44.5904 2.35176   1
  -4   8   2 40.2545 4.08600   2
   8   4   2 54.1919 3.94790   3
   8   4   2 40.4278 6.36807   2
  -8  -4   2 56.9618 3.78765   3
  -4   8   2 56.6911 4.13438   2
  -8  -4   2 44.4976 4.01401   2
  -8  -2  -2 1986.63 68.8045   3
  -2   8  -2 1972.58 68.2865   2
   8   2  -2 2103.55 68.6639   2
  -8  -2  -2 2033.23 68.1762   1
  -2   8  -2 2051.57 68.5125   4
  -2   8  -2 1925.33 68.5813   1
  -2   8  -2 2055.90 68.7896   2
  -8  -2  -2 1928.36 68.9158   2
   8   2  -2 1746.51 68.2188   3
  -2   8   2 2106.51 68.2597   4
  -2   8   2 1960.91 68.6207   2
   8   2   2 2163.03 69.0177   2
  -8  -2   2 1929.74 68.2697   3
  -2   8   2 1874.18 68.6026   2
   8   2   2 1899.94 68.6532   3
  -8  -2   2 1881.76 68.7057   2
   0  -8  -2 328.661 13.1452   2
  -8   0  -2 355.385 13.2323   3
  -8   0  -2 346.576 12.8336   1
   0   8  -2 354.919 12.8102   1
  -8   0  -2 330.250 13.3243   2
   8   0  -2 367.636 13.2841   2
   0   8  -2 363.777 13.4007   4
   8   0  -2 322.798 12.6163   3
   0   8  -2 356.557 12.1951   2
   0   8  -2 333.971 12.1465   2
   8   0   2 324.465 13.1591   3
   0  -8   2 343.070 12.7898   2
  -8   0   2 347.969 13.2392   2
   0   8   2 349.911 12.8979   2
   2   8  -2 2921.10 93.9636   4
  -8   2  -2 2580.78 93.4377   2
  -2  -8  -2 2583.54 93.2482   2
   8  -2  -2 2623.61 92.9803   3
   8  -2  -2 2873.06 93.5152   4
  -8   2  -2 2738.68 93.1841   1
   2   8  -2 2702.21 92.7185   1
  -8   2   2 2582.66 93.3846   2
  -2  -8   2 2568.31 92.8863   2
   2   8   2 2605.75 92.9441   2
   8  -2   2 2844.16 93.5310   2
   8  -2   2 2704.33 93.4171   3
  -4  -8  -2 75.0758 4.88452   3
   8  -4  -2 64.7976 4.56190   3
  -8   4  -2 64.0635 4.63196   1
  -8   4  -2 60.5121 4.78316   2
   4   8  -2 73.2191 2.95641   1
   8  -4  -2 72.4251 3.90394   4
   4   8  -2 66.5187 5.54868   4
  -4  -8  -2 66.5875 4.55345   2
   8  -4   2 69.7489 4.89529   2
  -8   4   2 66.0107 4.66016   2
   4   8   2 70.8260 3.91788   2
   4   8   2 63.8189 2.83780   1
  -4  -8   2 65.2166 3.93698   2
   8  -4   2 60.1164 5.03763   3
  -6  -8  -2 2608.63 90.3510   2
  -8   6  -2 2591.81 90.3645   2
   6   8  -2 2672.74 91.5329   4
  -8   6  -2 2607.42 91.9231   1
  -6  -8  -2 2624.94 90.4587   3
   6   8   2 2547.09 89.7818   2
   8  -6   2 2592.87 90.5855   3
  -8   6   2 2478.18 90.3672   2
   8  -6   2 2757.85 90.6134   2
  -6  -8   2 2506.94 89.9259   2
   8   8  -2 11.6678 3.56091   4
  -8   8  -2 14.6226 3.35181   1
  -8   8  -2 16.7188 2.71129   2
  -8  -8  -2 16.7673 2.79476   2
  -8  -8  -2 18.9052 3.01559   3
  -8   8   2 11.3297 2.47446   2
   8  -8   2 19.3472 2.93750   2
  -8  -8   2 16.4363 2.41426   2
  -8  -8   2 18.4151 2.58875   3
   8   8   2 17.4421 2.27848   2
   8  -8   2 14.9015 3.36598   3
  -9  -7  -2 22.2060 2.97780   2
  -7   9  -2 21.6168 3.39242   1
   9   7  -2 20.2635 3.98773   4
  -9  -7  -2 39.5653 5.23429   3
  -7   9  -2 26.7932 2.97649   2
   9   7   2 31.5563 4.79143   2
  -7   9   2 28.9236 4.68487   2
  -7   9   2 30.5180 4.83072   2
  -9  -7   2 21.5881 2.76225   2
  -9  -5  -2 138.823 7.47509   3
   9   5  -2 142.560 6.33563   2
  -5   9  -2 137.575 6.56752   2
  -9  -5  -2 137.763 7.43815   2
   9   5  -2 141.548 8.62078   4
  -5   9  -2 147.740 6.63866   2
  -9  -5   2 122.296 6.68500   3
   9   5   2 129.793 8.21588   2
  -5   9   2 138.381 7.02332   2
  -5   9   2 139.948 7.00619   2
  -9  -5   2 137.472 6.93458   2
   9   3  -2 9.56815 2.09077   2
  -3   9  -2 12.8068 1.65860   2
   9   3  -2 11.1014 2.89843   4
  -9  -3  -2 12.9644 2.72391   3
  -3   9  -2 13.5590 1.72625   2
  -3   9  -2 15.4605 2.53357   1
  -9  -3  -2 16.8444 1.93194   1
  -9  -3  -2 14.4879 2.46787   2
  -3   9  -2 14.3311 2.34115   4
  -3   9   2 8.62275 2.09868   2
  -9  -3   2 13.4828 1.85513   3
  -3   9   2 10.9761 2.57243   2
   9   3   2 10.4128 2.07742   2
   9   3   2 12.3793 2.16695   3
  -9  -1  -2 71.4661 4.87649   3
  -9  -1  -2 68.7443 4.28428   1
  -1   9  -2 69.8449 4.22350   1
  -1   9  -2 69.6999 3.36612   2
  -1   9  -2 74.5081 4.41746   4
   9   1  -2 65.9865 3.72348   3
   9   1  -2 60.9071 6.58383   2
  -9  -1  -2 67.8388 5.00946   2
   9   1  -2 62.9452 5.46363   4
  -1   9  -2 71.6275 3.32271   2
  -9  -1   2 66.1508 4.76445   2
   9   1   2 73.8452 4.92248   2
  -1   9   2 63.1557 4.33840   2
  -1   9   2 61.4239 4.26453   2
  -9  -1   2 68.5068 3.83833   3
   9   1   2 69.4535 4.64737   3
  -1   9   2 75.9505 4.14838   4
   9  -1  -2 88.8531 4.78623   3
  -1  -9  -2 89.4261 5.41854   2
   1   9  -2 96.2887 4.67180   1
   9  -1  -2 105.919 5.68520   2
  -9   1  -2 100.044 5.52445   3
  -9   1  -2 96.6475 5.71953   2
   1   9  -2 100.867 5.79375   4
   9  -1  -2 93.9226 5.74178   4
  -9   1  -2 95.0393 5.02846   1
  -9   1   2 93.8624 5.58872   2
   1   9   2 98.4384 4.85427   2
   9  -1   2 95.0610 5.59234   3
   9  -1   2 99.4467 5.72065   2
  -1  -9   2 88.5832 4.80861   2
  -9   3  -2 13.9948 2.59188   1
   3   9  -2 19.7642 1.97836   1
   9  -3  -2 16.6132 2.30381   4
   9  -3  -2 10.3897 2.11740   3
  -3  -9  -2 14.1851 2.25994   2
   3   9  -2 18.8448 3.17810   4
  -9   3  -2 14.6292 2.43872   2
   9  -3   2 15.2452 2.59140   3
   9  -3   2 12.7468 2.31951   2
  -9   3   2 14.8043 2.44912   2
   3   9   2 13.9549 1.78489   2
  -3  -9   2 11.5783 1.75769   2
   5   9  -2 286.318 12.9050   4
   9  -5  -2 295.805 10.7116   4
  -5  -9  -2 265.779 11.5909   2
   9  -5  -2 292.862 11.6490   3
  -5  -9  -2 287.653 11.9095   3
   5   9  -2 289.247 9.93143   1
  -9   5  -2 287.007 11.8592   2
   9  -5   2 287.769 11.9688   2
  -5  -9   2 268.530 11.0901   2
   5   9   2 274.263 10.8577   2
   9  -5   2 258.404 12.0330   3
  -9   5   2 285.221 11.8095   2
   7   9  -2 21.5860 3.98151   4
  -7  -9  -2 34.3265 4.97045   2
  -9   7  -2 34.3543 3.93315   1
   9  -7  -2 23.6217 3.38707   3
  -7  -9  -2 33.0260 3.57316   3
  -9   7  -2 26.3150 3.31398   2
   7   9   2 32.6393 3.74711   2
  -7  -9   2 27.4176 4.17394   2
  -9   7   2 32.6696 3.50087   2
   9  -7   2 30.9067 3.84095   3
  -7  -9   2 37.6955 4.39359   3
   9  -7   2 34.4805 3.64488   2
  -9   9  -2 10.6854 3.47556   1
   9   9  -2 14.6914 4.62322   4
  -9   9  -2 11.1378 2.89019   2
  -9  -9  -2 6.88793 2.94547   2
  -9  -9  -2 11.3508 2.99149   3
  -9  -9   2 7.62936 2.56675   3
  -9  -9   2 9.67834 2.48728   2
  -9   9   2 10.7320 2.87317   2
   9  -9   2 8.98798 3.43585   3
 -10  -8  -2 1088.05 39.6326   3
  -8  10  -2 1076.33 39.7324   1
  -8  10  -2 1122.11 39.3078   2
  10   8  -2 1048.75 41.3047   4
 -10  -8  -2 1061.16 39.6556   2
 -10  -8   2 1085.55 39.3588   2
  -8  10   2 1083.37 39.5118   2
 -10  -8   2 1122.27 39.1779   3
  -8  10   2 1166.33 39.7410   2
 -10  -6  -2 45.7074 5.61654   2
 -10  -6  -2 53.6657 5.74412   3
  -6  10  -2 47.2377 5.52302   1
  10   6  -2 51.8415 3.93602   2
  -6  10  -2 49.7619 4.65008   2
  10   6  -2 39.8485 6.95786   4
  -6  10  -2 37.2494 4.87287   2
  10   6   2 43.2566 4.61981   2
  -6  10   2 54.9291 5.13382   2
 -10  -6   2 45.8339 5.09022   2
  -6  10   2 51.9586 5.04846   2
  10   4  -2 2968.38 98.5747   2
 -10  -4  -2 2817.16 99.1709   2
 -10  -4  -2 2959.81 99.0245   3
  10   4  -2 2817.30 100.213   4
  -4  10  -2 2850.71 98.3755   2
 -10  -4  -2 2884.69 97.8238   1
  -4  10  -2 2884.23 98.4036   2
  -4  10  -2 2510.20 99.7279   1
  -4  10   2 2792.78 98.7623   2
 -10  -4   2 2860.29 98.4327   3
  -4  10   2 2862.86 98.7916   2
  10   4   2 2791.70 98.7842   3
  10   4   2 3037.24 98.9018   2
 -10  -4   2 2837.04 98.9597   2
 -10  -2  -2 59.3296 5.29655   3
  -2  10  -2 75.2272 4.43663   4
  10   2  -2 71.5600 4.02099   3
  -2  10  -2 78.6843 3.87539   2
  10   2  -2 71.2304 5.04482   2
  -2  10  -2 78.8138 3.89321   2
  10   2  -2 74.7953 6.42952   4
  -2  10  -2 69.6364 4.92863   1
 -10  -2  -2 65.6499 5.60526   2
  10   2   2 69.2060 4.93107   3
 -10  -2   2 70.3643 4.30814   3
  -2  10   2 66.9158 4.85517   2
 -10  -2   2 64.6107 5.36848   2
  -2  10   2 63.5906 4.12237   4
  10   2   2 79.7759 5.38187   2
   0  10  -2 2403.38 86.5108   1
 -10   0  -2 2497.46 86.5920   1
   0 -10  -2 2480.44 87.0109   2
  10   0  -2 2522.74 87.6999   4
 -10   0  -2 2516.48 86.9915   3
  10   0  -2 2427.26 86.3688   3
  10   0  -2 2667.92 87.1560   2
 -10   0  -2 2443.70 87.2398   2
   0  10  -2 2607.61 87.2097   4
   0 -10   2 2448.23 86.6531   2
   0  10   2 2380.25 86.5905   2
  10   0   2 2703.92 87.2591   2
 -10   0   2 2449.04 87.1309   2
   0  10   2 2571.67 86.9992   4
  10   0   2 2451.74 86.9134   3
   0  10   2 2469.29 86.5982   2
  10  -2  -2 15.7572 2.65219   2
  10  -2  -2 19.0636 2.38492   3
 -10   2  -2 25.0192 2.96951   1
  -2 -10  -2 16.2526 2.48416   2
  10  -2  -2 28.0783 4.15425   4
 -10   2  -2 26.3892 3.06642   2
   2  10  -2 26.6357 3.39697   4
  10  -2   2 21.6147 2.84119   3
  10  -2   2 31.5005 4.61896   2
   2  10   2 19.3062 3.14600   2
 -10   2   2 15.5536 2.50251   2
  -2 -10   2 20.5435 3.34196   2
  -4 -10  -2 1799.71 63.4391   2
  10  -4  -2 1765.37 63.1782   3
  10  -4  -2 1874.09 63.2982   4
   4  10  -2 1871.65 64.4866   4
 -10   4  -2 1832.11 63.7112   2
 -10   4   2 1759.59 63.6032   2
   4  10   2 1755.46 62.7412   2
   4  10   2 1738.95 62.2517   1
  10  -4   2 1787.65 63.6335   3
  -4 -10   2 1754.99 63.0038   2
  10  -4   2 1954.77 63.8715   2
  10  -6  -2 48.3271 3.28185   4
   6  10  -2 43.7877 7.04636   4
  -6 -10  -2 48.9418 5.49925   3
 -10   6  -2 50.4399 5.63834   2
  -6 -10  -2 44.6984 5.33854   2
 -10   6  -2 40.9599 5.66317   1
 -10   6   2 50.5478 5.49185   2
  10  -6   2 58.0753 6.35602   3
  -6 -10   2 49.0007 4.65397   2
  10  -6   2 52.6133 5.64514   2
   6  10   2 52.8968 3.99316   2
 -10   8  -2 945.666 35.5426   1
  10  -8  -2 996.127 35.6376   3
  -8 -10  -2 928.144 35.4332   3
  -8 -10  -2 983.062 35.4847   2
   8  10  -2 959.538 37.1651   4
 -10   8  -2 1011.90 35.5011   2
  10  -8   2 977.410 35.7564   2
  -8 -10   2 983.311 35.1779   3
  10  -8   2 991.464 35.9102   3
 -10   8   2 950.890 35.4999   2
   8  10   2 961.390 34.3837   2
  -8 -10   2 973.378 35.0415   2
 -10 -10  -2 2.87240 3.10698   3
  10  10  -2 -1.2222 4.65893   4
 -10  10  -2 -2.8607 3.76118   1
 -10 -10  -2 -0.4164 2.96460   2
 -10  10  -2 0.76327 2.86226   2
 -10 -10   2 7.51108 2.89620   3
 -10  10   2 -2.8599 2.88472   2
  10 -10   2 0.44103 3.83758   3
 -10 -10   2 -0.0752 2.69562   2
  -9  11  -2 0.95412 3.77784   1
  -9  11  -2 1.38731 2.87189   2
 -11  -9  -2 -1.1005 3.02311   2
  -9  11  -2 0.49087 2.76828   2
  11   9  -2 -4.1313 4.38927   4
 -11  -9  -2 -5.3483 2.82495   3
  -9  11   2 -3.2698 2.73493   2
   9 -11   2 -4.2304 3.45668   3
  -9  11   2 -2.6489 3.03189   2
 -11  -9   2 -1.9908 2.62274   3
 -11  -9   2 -2.0233 2.60335   2
  11   9   2 -1.3412 2.26382   2
  -7  11  -2 52.4292 5.31791   2
 -11  -7  -2 52.5316 6.39338   2
  11   7  -2 34.6051 5.44123   4
  -7  11   2 53.4673 5.64192   2
  -7  11   2 48.9582 5.60022   2
 -11  -7   2 56.4013 5.46925   3
 -11  -7   2 50.8316 5.89415   2
  -5  11  -2 14.1633 3.47890   1
  -5  11  -2 8.45286 2.08900   2
  -5  11  -2 7.89746 2.13079   2
  11   5  -2 5.81253 3.50318   4
  11   5  -2 8.56437 2.18633   2
 -11  -5  -2 8.18223 2.71184   2
 -11  -5  -2 3.07265 2.76555   3
  11   5   2 7.28265 2.38393   2
 -11  -5   2 13.2024 1.77760   1
  -5  11   2 4.35524 2.24901   2
 -11  -5   2 9.09490 2.67312   2
 -11  -5   2 9.39549 2.36244   3
  -5  11   2 9.97105 2.44594   2
  11   3  -2 70.8120 7.16155   4
  11   3  -2 69.6315 6.86145   2
 -11  -3  -2 68.3300 6.23004   2
  -3  11  -2 73.1695 5.53431   1
  -3  11  -2 70.8752 4.31496   4
  -3  11  -2 75.0193 4.28867   2
 -11  -3  -2 70.8526 5.90290   3
  -3  11  -2 69.2041 4.28243   2
 -11  -3  -2 71.6101 3.84638   1
 -11  -3   2 81.5975 5.94625   2
  11   3   2 71.7397 5.72397   2
  11   3   2 68.8277 5.34265   3
 -11  -3   2 69.7247 4.83384   3
  -3  11   2 83.7153 5.28124   2
  -3  11   2 75.1274 5.17472   2
  -1  11  -2 -0.8045 1.12930   2
 -11  -1  -2 -0.4464 1.93993   1
  -1  11  -2 -1.9308 3.03257   4
 -11  -1  -2 1.87117 2.28106   2
  11   1  -2 0.89189 2.72914   4
  -1  11  -2 -0.1598 1.97126   1
  11   1  -2 -4.5640 2.03804   2
 -11  -1  -2 -2.7659 2.11023   3
  11   1  -2 0.12159 1.60244   3
  -1  11  -2 -0.8221 1.05450   2
  -1  11   2 -0.0662 1.80107   2
  -1  11   2 -3.4206 2.02874   4
  11   1   2 -0.5589 2.09005   3
  -1  11   2 -1.5191 1.80912   2
 -11  -1   2 -2.8279 2.19604   2
  11   1   2 -1.6212 2.21770   2
  11  -1  -2 2.85309 1.82433   3
   1  11  -2 3.72648 2.44837   4
 -11   1  -2 5.60267 2.32460   1
  11  -1  -2 3.80968 2.53222   4
  -1 -11  -2 3.88029 2.23615   2
  11  -1  -2 0.84128 2.42808   2
 -11   1  -2 2.58046 2.30683   2
   1  11  -2 4.46775 1.83284   1
 -11   1   2 -0.4592 2.29686   2
   1  11   2 0.12812 1.74808   2
  11  -1   2 0.45327 2.27434   3
  -1 -11   2 4.01031 1.89313   2
   1  11   2 2.82371 2.39038   4
   1  11   2 3.40355 1.70373   2
  11  -1   2 1.80866 2.33480   2
 -11   3  -2 2.18518 2.98136   1
  -3 -11  -2 1.81313 2.32907   2
 -11   3  -2 3.22714 2.59817   2
  11  -3  -2 -2.1242 2.13019   3
   3  11  -2 3.54207 3.11783   4
  11  -3  -2 4.10010 2.31172   4
 -11   3   2 2.08564 2.23612   2
   3  11   2 7.14078 2.87709   4
   3  11   2 4.63056 1.69264   2
  11  -3   2 -0.6514 2.70025   3
  11  -3   2 2.82633 2.48996   2
  -3 -11   2 4.22854 1.96844   2
  -5 -11  -2 19.7242 3.04260   2
  -5 -11  -2 20.3635 3.22009   3
   5  11  -2 24.0920 4.55281   4
 -11   5  -2 17.2230 3.35040   1
  11  -5  -2 27.7080 3.65614   4
 -11   5  -2 24.3743 3.46301   2
  11  -5  -2 18.6517 3.18275   3
  11  -5   2 22.6416 3.50544   3
  -5 -11   2 19.4143 2.60580   2
   5  11   2 26.6841 3.58878   2
  11  -5   2 21.1783 3.32807   2
 -11   5   2 20.2827 3.32952   2
 -11   7  -2 31.2280 4.20954   1
 -11   7  -2 42.1761 6.07902   2
  -7 -11  -2 45.7518 6.07487   3
  11  -7  -2 41.0368 6.44203   3
  -7 -11  -2 23.4209 3.57868   2
   7  11  -2 30.9791 5.50556   4
  11  -7   2 30.5253 4.19717   3
  -7 -11   2 33.5646 5.19566   3
 -11   7   2 41.7053 6.03916   2
   7  11   2 29.7107 3.95654   2
  -7 -11   2 30.3529 4.94884   2
  11  -7   2 22.9443 3.92757   2
  -9 -11  -2 27.8350 4.23101   3
 -11   9  -2 28.8619 3.92236   2
   9  11  -2 29.1160 5.62812   4
 -11   9  -2 34.6474 4.99615   1
  -9 -11  -2 27.4244 4.02814   2
  11  -9  -2 32.4431 4.52680   3
  -9 -11   2 45.6226 5.55442   3
 -11   9   2 31.2946 4.21411   2
  -9 -11   2 38.4491 5.85975   2
  11  -9   2 34.9851 4.92497   3
   9  11   2 26.4158 2.74091   2
 -11  11  -2 9.55566 3.58699   2
 -11  11  -2 10.0465 4.49561   1
  11 -11  -2 2.90264 4.27173   3
 -11 -11  -2 6.47370 3.68567   2
  11  11  -2 6.47276 5.38275   4
  11 -11   2 7.86600 4.69355   3
 -11  11   2 13.4487 3.64431   2
  11  11   2 9.79173 5.99963   4
 -11 -11   2 8.75059 3.32747   2
 -11 -11   2 -0.5245 3.30914   3
  11  11   2 2.39828 2.49334   2
 -10  12  -2 1029.85 36.0379   2
 -10  12  -2 975.424 36.6898   1
 -12 -10  -2 966.284 36.3994   3
  12  10  -2 890.104 38.7489   4
 -10  12  -2 963.196 36.7865   2
 -12 -10  -2 1028.40 36.9364   2
 -12 -10   2 1014.29 36.1756   2
 -12 -10   2 960.960 35.7126   3
  10 -12   2 1014.92 37.3318   3
  12  10   2 951.010 38.7377   4
 -10  12   2 1037.43 36.2968   2
  12  10   2 871.939 35.9448   2
 -12  -8  -2 34.6583 4.37106   2
  -8  12  -2 36.0143 5.60317   2
 -12  -8  -2 25.0594 3.81687   3
  -8  12  -2 38.0166 5.24328   1
  -8  12  -2 36.3638 5.52108   2
  12   8  -2 24.9038 6.12286   4
  -8  12   2 24.2741 3.66867   2
  12   8   2 25.9361 3.21225   2
 -12  -8   2 33.5639 5.51060   3
  -8  12   2 26.3388 3.59789   2
 -12  -8   2 29.5180 3.92645   2
  -6  12  -2 574.759 22.0138   2
 -12  -6  -2 559.705 21.8223   3
  12   6  -2 544.601 23.7904   4
 -12  -6  -2 554.076 22.2056   2
  -6  12  -2 558.985 21.9965   1
  -6  12  -2 598.190 21.1253   2
 -12  -6   2 566.836 21.9481   2
 -12  -6   2 533.299 22.0055   3
  -6  12   2 586.712 21.7852   2
  -6  12   2 589.073 21.5953   2
 -12  -4  -2 114.450 5.31400   1
  12   4  -2 113.378 9.24053   4
  12   4  -2 128.671 7.65262   2
  -4  12  -2 127.490 6.07236   2
  -4  12  -2 130.589 7.65009   1
 -12  -4  -2 134.003 7.76289   3
 -12  -4  -2 128.262 8.24216   2
  -4  12  -2 125.254 6.14849   2
 -12  -4   2 124.205 7.82571   2
 -12  -4   2 115.832 5.47625   1
  -4  12   2 139.547 7.10682   2
  12   4   2 131.505 7.37410   2
  -4  12   2 130.421 6.98974   2
 -12  -4   2 124.067 6.53900   3
  12   2  -2 2152.55 80.2290   4
 -12  -2  -2 2197.47 79.4729   2
  -2  12  -2 2144.07 78.7679   1
 -12  -2  -2 2323.61 78.3377   1
  -2  12  -2 2173.23 77.8847   2
  -2  12  -2 2301.27 78.6911   4
 -12  -2  -2 2278.96 79.0632   3
  12   2  -2 2446.62 79.1211   2
 -12  -2   2 2190.04 79.2883   2
  12   2   2 2407.70 79.3008   2
  12   2   2 2182.09 78.8536   3
  -2  12   2 2270.75 78.6689   2
  -2  12   2 2330.97 78.4141   4
   0  12  -2 452.626 17.2858   4
  12   0  -2 465.182 17.3886   2
   0  12  -2 413.153 16.4246   1
  12   0  -2 423.369 16.1744   3
 -12   0  -2 427.070 17.1043   3
 -12   0  -2 435.148 16.6038   1
  12   0  -2 426.251 18.0273   4
 -12   0  -2 446.161 17.6971   2
   0  12   2 442.325 16.3678   2
 -12   0   2 435.704 17.4654   2
  12   0   2 448.620 17.4979   2
   0  12   2 437.322 17.0641   4
   0  12   2 439.519 16.4093   2
  12   0   2 421.090 16.9672   3
  12  -2  -2 1015.18 37.7709   4
   2  12  -2 1020.78 36.4443   1
  -2 -12  -2 1020.77 37.4183   2
   2  12  -2 1078.47 38.1292   4
  12  -2  -2 979.694 36.7169   3
 -12   2  -2 1042.56 37.4559   1
 -12   2  -2 1037.71 37.8210   2
  12  -2   2 1076.54 37.4934   3
 -12   2   2 1012.03 37.6926   2
  -2 -12   2 1001.66 36.9458   2
   2  12   2 1032.01 36.8158   2
  12  -2   2 1106.10 37.8888   2
   2  12   2 1044.71 36.5627   2
   2  12   2 1003.75 36.4050   1
   2  12   2 1074.76 37.8809   4
  -4 -12  -2 -3.0471 2.55309   2
   4  12  -2 -2.8294 1.53994   1
 -12   4  -2 -1.0346 3.10602   1
  12  -4  -2 -1.2914 2.53263   3
 -12   4  -2 0.37676 2.72952   2
   4  12  -2 -1.6802 3.54782   4
  12  -4  -2 -1.9072 2.34422   4
   4  12   2 -4.4403 3.09350   4
  12  -4   2 0.49701 2.94054   3
   4  12   2 2.23332 1.67195   2
  -4 -12   2 -3.0186 2.10225   2
  12  -4   2 3.67615 2.85820   2
   4  12   2 0.57020 1.43118   1
   6  12  -2 765.733 30.4511   4
  -6 -12  -2 788.408 28.9427   2
  -6 -12  -2 738.711 29.0721   3
 -12   6  -2 780.700 29.1414   2
  12  -6  -2 772.483 28.7515   3
 -12   6  -2 756.812 28.9407   1
  12  -6  -2 784.160 27.6807   4
 -12   6   2 770.963 29.1321   2
   6  12   2 780.424 30.2346   4
   6  12   2 783.767 27.4719   2
  -6 -12   2 772.112 28.3904   2
  12  -6   2 788.372 29.2951   3
 -12   8  -2 67.1015 7.66153   1
  12  -8  -2 86.2775 8.13520   3
  -8 -12  -2 62.6382 7.13127   2
   8  12  -2 57.2908 9.58232   4
 -12   8  -2 60.3676 7.28642   2
  -8 -12  -2 74.1697 8.79211   3
   8  12   2 63.5296 4.58310   2
  12  -8   2 51.5660 8.44345   3
  -8 -12   2 62.3263 6.49500   3
  -8 -12   2 59.1742 6.33096   2
   8  12   2 68.0913 9.32935   4
  12 -10  -2 1216.11 43.9624   3
  10  12  -2 1091.88 44.7052   4
 -12  10  -2 1128.08 42.8069   1
 -12  10  -2 1200.04 42.5708   2
 -10 -12  -2 1187.49 42.6788   2
 -12  10   2 1193.62 42.7260   2
  10  12   2 1154.54 40.6545   2
 -10 -12   2 1177.46 42.2072   2
 -10 -12   2 1109.61 42.1304   3
  10  12   2 1134.14 44.8369   4
 -12  12  -2 7.46206 3.70554   2
 -12 -12  -2 7.95900 3.98509   2
  12  12  -2 -0.9751 6.07767   4
 -12  12  -2 4.65870 4.69280   1
  12 -12  -2 4.66920 4.99450   3
  12  12   2 3.68125 6.54316   4
 -12  12   2 4.10141 4.04625   2
  12 -12   2 1.77128 5.11963   3
 -12 -12   2 4.92558 3.51249   2
 -12  12   2 8.89400 4.80978   1
  11 -13  -2 16.6596 5.43071   3
 -11  13  -2 23.1507 5.95794   1
  13  11  -2 12.9291 6.56362   4
 -13 -11  -2 24.1863 4.86115   2
 -11  13  -2 16.9582 3.91761   2
  11 -13   2 28.2282 5.71919   3
  13  11   2 20.9567 7.42558   4
 -11  13   2 21.0653 5.94951   1
 -11  13   2 23.1978 4.65224   2
  -9  13  -2 51.7067 6.39387   2
  13   9  -2 34.7783 7.26497   4
 -13  -9  -2 46.5417 7.49511   3
  -9  13  -2 41.0013 6.03691   1
 -13  -9  -2 43.0428 5.89257   2
  -9  13  -2 51.3424 6.74243   2
 -13  -9   2 51.9567 7.69614   2
  13   9   2 47.9371 6.30365   2
  -9  13   2 31.9996 6.60295   2
 -13  -9   2 50.0420 7.03568   3
   9 -13   2 64.0833 9.56901   3
  13   7  -2 23.2344 6.10692   4
 -13  -7  -2 21.0007 3.67786   3
  -7  13  -2 27.0350 3.30242   2
  -7  13  -2 24.0196 4.40992   1
 -13  -7  -2 20.8064 4.26809   2
  -7  13  -2 22.3421 3.18219   2
  -7  13   2 22.1001 3.58337   2
 -13  -7   2 23.2577 4.01264   2
  13   7   2 25.8071 3.57617   2
  -7  13   2 28.9053 3.75234   2
 -13  -7   2 26.9728 3.38175   3
  -5  13  -2 -0.7083 3.68034   1
  13   5  -2 6.29790 4.35743   4
 -13  -5  -2 2.81214 3.33792   2
  -5  13  -2 2.33019 2.10714   2
 -13  -5  -2 3.90945 2.85020   3
  -5  13  -2 3.02786 2.03795   2
 -13  -5   2 -2.2461 2.85785   2
  13   5   2 4.17541 2.74601   2
  -5  13   2 2.49693 2.51115   2
  -5  13   2 -0.9102 2.44893   2
 -13  -3  -2 11.3100 2.02562   1
  -3  13  -2 7.34991 2.41837   2
  13   3  -2 5.93222 3.90229   4
 -13  -3  -2 14.2255 3.03564   3
  -3  13  -2 10.1952 2.62415   4
 -13  -3  -2 9.33823 3.27559   2
  -3  13  -2 13.0939 3.47634   1
  -3  13  -2 10.1437 1.74622   2
 -13  -3   2 14.3985 2.39147   3
 -13  -3   2 14.2264 2.26686   1
  -3  13   2 11.8651 2.54655   2
  -3  13   2 6.76900 2.39639   2
  13   3   2 10.6390 2.84999   3
 -13  -3   2 8.31295 3.03943   2
  13   3   2 5.21178 2.91410   2
  -1  13  -2 51.4647 5.23162   4
 -13  -1  -2 41.3710 6.79550   2
  13   1  -2 46.8999 4.28195   3
 -13  -1  -2 50.7943 4.88484   1
 -13  -1  -2 50.0914 5.70613   3
  13   1  -2 47.6264 7.07394   4
  -1  13  -2 50.3395 5.13737   1
  -1  13   2 55.8246 5.42208   2
 -13  -1   2 60.2633 6.60416   2
  -1  13   2 46.2241 4.89102   4
  -1  13   2 53.1213 4.75435   2
  13   1   2 49.2467 5.54217   3
  13   1   2 52.4624 6.34613   2
   1  13  -2 10.6874 2.48662   1
  13  -1  -2 6.48805 3.44733   4
  13  -1  -2 6.96655 2.26772   3
   1  13  -2 10.2547 3.41284   4
 -13   1  -2 4.38663 2.95893   1
 -13   1  -2 6.91792 3.20239   2
  -1 -13  -2 3.39370 2.90494   2
   1  13   2 7.94805 3.16765   4
 -13   1   2 6.50840 3.00083   2
  13  -1   2 6.68430 2.88242   3
   1  13   2 9.81336 2.43538   1
  13  -1   2 5.53716 3.07226   2
   1  13   2 7.16686 2.00519   2
  -1 -13   2 9.84264 2.56357   2
   1  13   2 7.60591 2.05635   2
 -13   3  -2 31.7704 4.09432   1
  13  -3  -2 43.1004 5.74127   4
   3  13  -2 39.7824 3.61866   1
   3  13  -2 41.9154 7.12906   4
  13  -3  -2 39.3086 5.18647   3
 -13   3  -2 43.5664 6.46980   2
  -3 -13  -2 38.2506 6.05417   2
  13  -3   2 32.7037 4.45601   2
  13  -3   2 33.3681 4.18410   3
 -13   3   2 44.2418 6.65888   2
   3  13   2 37.0826 3.93207   2
   3  13   2 41.0844 3.93775   2
   3  13   2 42.5793 3.65789   1
   3  13   2 42.7655 6.70188   4
  -3 -13   2 38.3798 5.17638   2
   5  13  -2 79.1227 8.75049   4
  13  -5  -2 78.2337 5.74942   4
 -13   5  -2 73.8771 7.27668   1
  -5 -13  -2 61.9116 7.12207   2
  13  -5  -2 67.9015 6.90147   3
   5  13  -2 78.5723 4.21047   1
 -13   5  -2 72.3471 7.56395   2
   5  13   2 72.2216 8.40102   4
 -13   5   2 77.4171 7.41479   2
  -5 -13   2 60.0487 6.09313   2
  13  -5   2 67.8234 7.93806   3
   5  13   2 69.6149 4.54301   2
  -7 -13  -2 2.89063 3.30529   2
 -13   7  -2 -0.7488 5.58794   2
 -13   7  -2 5.21142 4.02921   1
   7  13  -2 1.92793 5.01050   4
  13  -7  -2 0.95168 3.43578   3
   7  13   2 2.86829 4.46514   4
 -13   7   2 0.46532 3.43250   2
  -7 -13   2 3.46671 3.33630   3
   7  13   2 1.54192 2.82077   2
  -7 -13   2 2.82188 2.85583   2
  13  -7   2 -0.8182 3.93935   3
 -13   9  -2 8.87591 5.05589   1
 -13   9  -2 4.61605 3.70372   2
   9  13  -2 5.31153 5.72523   4
  13  -9  -2 4.59488 4.07709   3
  -9 -13  -2 3.62333 3.74255   2
  -9 -13   2 1.96252 3.22966   2
 -13   9   2 4.43838 3.75806   2
   9  13   2 5.22209 5.11125   4
  13  -9   2 5.82124 5.39569   3
 -13  11  -2 8.79857 4.91678   1
  11  13  -2 4.83825 6.90168   4
 -13  11  -2 5.76970 4.05724   2
 -11 -13  -2 6.07218 3.95445   2
  13 -11  -2 2.66999 5.00925   3
  11  13   2 3.13171 6.64349   4
  13 -11   2 -1.0578 4.95780   3
 -11 -13   2 0.48018 3.41396   2
 -13  11   2 1.12173 4.18812   2
 -13  11   2 11.1637 4.80052   1
 -13 -13  -2 17.5990 4.96048   2
  13 -13  -2 17.3344 5.92749   3
  13  13  -2 10.0485 7.46239   4
 -13  13  -2 7.02618 5.44982   1
 -13  13  -2 14.3185 4.43634   2
  13 -13   2 26.7823 6.41569   3
 -13  13   2 21.7084 5.09500   2
 -13  13   2 14.3108 5.62069   1
  13  13   2 9.90819 7.31536   4
 -13 -13   2 21.9087 4.64157   2
 -12  14  -2 215.101 11.8633   2
  12 -14  -2 220.140 15.0251   3
  14  12  -2 161.507 16.9177   4
 -14 -12  -2 211.860 13.2713   2
 -12  14  -2 201.375 13.5517   1
 -12  14   2 189.179 13.2246   1
 -12  14   2 222.916 12.6579   2
 -14 -12   2 224.050 12.6705   2
  12 -14   2 242.498 16.1032   3
  14  12   2 180.524 16.9470   4
 -14 -10  -2 11.0666 4.47479   2
 -10  14  -2 3.94266 4.94222   1
  14  10  -2 4.37776 7.00621   4
 -10  14   2 7.37996 3.87751   2
  10 -14   2 7.41705 5.11062   3
 -14 -10   2 8.21892 4.05910   2
  14  10   2 4.88549 6.44792   4
 -10  14   2 5.62514 4.91652   1
  14   8  -2 568.773 27.0222   4
  -8  14  -2 665.842 23.3011   2
  -8  14  -2 601.558 24.7400   1
 -14  -8  -2 541.837 23.9231   3
 -14  -8  -2 640.569 24.9578   2
 -14  -8   2 628.222 25.6742   2
  -8  14   2 641.550 24.1418   2
  -8  14   2 605.429 24.6927   1
  -8  14   2 635.779 25.1380   2
 -14  -6  -2 56.8280 6.91315   3
 -14  -6  -2 36.0843 5.80052   2
  -6  14  -2 45.1065 5.31673   1
  14   6  -2 29.9974 6.46382   4
  -6  14  -2 36.6763 5.01095   2
 -14  -6   2 31.7370 4.50971   2
 -14  -6   2 44.2728 5.94062   3
  -6  14   2 46.2684 6.32589   2
  14   6   2 42.5879 6.86217   2
  -6  14   2 44.8234 6.13347   2
  -4  14  -2 710.366 25.3422   2
  -4  14  -2 726.327 25.3955   2
 -14  -4  -2 715.146 26.7974   3
  -4  14  -2 721.526 26.9759   1
  14   4  -2 637.723 28.6610   4
 -14  -4  -2 707.509 27.6916   2
  -4  14   2 718.316 26.2782   2
  14   4   2 733.759 26.9644   2
 -14  -4   2 734.370 26.7638   3
 -14  -4   2 717.713 27.4473   2
  -4  14   2 713.943 26.3293   2
 -14  -2  -2 41.4339 4.40526   1
 -14  -2  -2 35.8561 4.69792   2
  14   2  -2 35.7885 5.57327   4
  -2  14  -2 35.5821 4.86237   4
 -14  -2  -2 38.3865 5.85094   3
  -2  14  -2 34.1863 4.08278   1
 -14  -2   2 34.2301 4.28473   2
  -2  14   2 39.1420 4.87630   4
  -2  14   2 37.4361 4.14195   1
 -14  -2   2 38.4782 4.55786   1
  -2  14   2 45.3812 4.84784   2
  14   2   2 52.5357 6.76600   2
  14   2   2 31.9886 3.85693   3
  -2  14   2 39.8046 4.80261   2
  14   0  -2 480.431 18.0314   3
   0  14  -2 493.017 19.2872   4
 -14   0  -2 487.348 18.5765   1
  14   0  -2 457.303 20.2707   4
 -14   0  -2 487.454 20.0148   2
   0  14  -2 474.754 18.4119   1
   0  14   2 500.326 18.1331   2
  14   0   2 493.083 19.7375   2
   0  14   2 481.520 18.0038   2
   0  14   2 510.977 19.1299   4
 -14   0   2 474.895 19.7658   2
  14   0   2 480.146 18.9668   3
   0  14   2 474.941 18.3840   1
  -2 -14  -2 196.462 10.6203   2
  14  -2  -2 189.082 9.04436   3
 -14   2  -2 186.777 10.0435   1
 -14   2  -2 216.182 11.4139   2
   2  14  -2 199.160 8.82365   1
   2  14  -2 199.616 11.1043   4
  14  -2  -2 172.343 10.6513   4
   2  14   2 209.652 8.35871   2
   2  14   2 190.727 10.9368   4
  14  -2   2 202.081 10.2686   3
 -14   2   2 194.501 10.8922   2
   2  14   2 176.696 8.58729   1
  -2 -14   2 196.905 9.78842   2
   2  14   2 203.002 8.38181   2
 -14   4  -2 703.158 26.6172   1
 -14   4  -2 695.603 27.3282   2
   4  14  -2 717.254 28.0071   4
  14  -4  -2 689.665 26.0232   3
  -4 -14  -2 698.416 26.7717   2
  14  -4  -2 693.481 26.4961   4
 -14   4   2 702.626 27.2350   2
  -4 -14   2 703.603 26.2372   2
   4  14   2 698.143 24.8212   2
   4  14   2 702.664 27.7060   4
  14  -4   2 712.322 26.8469   3
   4  14   2 685.599 25.0133   2
   6  14  -2 -0.1540 4.82340   4
  -6 -14  -2 -1.8165 3.33710   2
 -14   6  -2 -2.1515 3.41455   2
  14  -6  -2 1.43626 2.78867   4
 -14   6  -2 0.54206 3.88230   1
  14  -6  -2 2.63760 3.48093   3
   6  14   2 -1.5623 4.39111   4
 -14   6   2 -0.9061 3.56104   2
  14  -6   2 -2.5253 3.93625   3
  -6 -14   2 1.55504 2.94149   2
 -14   8  -2 765.381 28.6293   2
   8  14  -2 685.409 30.4381   4
  -8 -14  -2 747.750 28.3993   2
 -14   8  -2 695.345 28.5116   1
  14  -8  -2 755.573 28.4241   3
  14  -8   2 760.056 29.5960   3
 -14   8   2 718.111 28.5696   2
  -8 -14   2 732.357 27.8035   2
   8  14   2 709.587 30.2571   4
 -14  10  -2 24.6075 6.09127   1
  14 -10  -2 29.2072 5.49078   3
 -10 -14  -2 28.5532 4.98901   2
  10  14  -2 14.0312 7.04934   4
 -14  10  -2 27.0391 4.98652   2
 -10 -14   2 28.2388 4.49800   2
  14 -10   2 26.8138 5.70085   3
 -14  10   2 33.4597 6.12985   1
 -14  10   2 16.6785 4.76793   2
  10  14   2 25.5842 8.88927   4
  12  14  -2 160.099 16.3500   4
 -14  12  -2 165.964 12.9620   1
  14 -12  -2 185.908 14.1691   3
 -12 -14  -2 195.835 12.4940   2
 -14  12  -2 190.153 11.8520   2
 -14  12   2 153.867 12.4563   1
  14 -12   2 198.283 14.5108   3
 -14  12   2 210.334 14.6375   2
 -12 -14   2 187.003 11.7847   2
  12  14   2 169.142 16.1913   4
  15  11  -2 -0.2238 7.38217   4
 -11  15  -2 1.05701 5.44546   1
 -11  15  -2 1.78246 3.89587   2
 -15 -11  -2 3.16130 4.66553   2
  11 -15  -2 2.68084 5.85681   3
 -11  15   2 9.61240 4.51993   2
  15  11   2 0.57912 7.44419   4
 -15 -11   2 3.63587 4.33163   2
  11 -15   2 -6.9909 8.46516   3
 -11  15   2 3.38445 5.32318   1
 -15  -9  -2 3.02183 4.45822   2
  -9  15  -2 2.82750 3.27443   2
  -9  15  -2 3.91145 4.98342   1
  15   9  -2 -1.7363 6.52582   4
 -15  -9   2 4.26424 4.06065   2
  15   9   2 2.93393 6.85905   4
  -9  15   2 5.88738 5.29284   1
   9 -15   2 3.16450 5.04000   3
  -9  15   2 3.06381 3.74247   2
  -7  15  -2 5.13841 2.62555   2
 -15  -7  -2 5.54051 4.17250   2
  -7  15  -2 -1.9267 6.76024   1
 -15  -7   2 5.92183 3.96854   2
  -7  15   2 1.63234 6.24822   1
  -7  15   2 3.81938 3.28663   2
  -5  15  -2 -0.4114 2.34318   2
  -5  15  -2 0.91110 1.97155   2
  15   5  -2 1.98395 5.14850   4
 -15  -5  -2 1.83223 3.38110   3
 -15  -5  -2 -4.6116 3.95701   2
  -5  15  -2 2.15053 4.10866   1
  -5  15   2 6.83414 4.27474   1
  15   5   2 -7.5599 3.33059   2
  -5  15   2 -0.6470 2.91366   2
  -5  15   2 3.37234 2.83255   2
 -15  -5   2 0.39411 3.77765   2
 -15  -3  -2 -0.1750 2.94149   3
 -15  -3  -2 2.98099 2.27268   1
  -3  15  -2 8.36434 3.63785   1
 -15  -3  -2 6.23705 4.05037   2
  15   3  -2 3.04101 4.50934   4
  15   3   2 0.56801 2.96423   3
  15   3   2 1.79857 3.44167   2
  -3  15   2 6.52058 3.71114   1
  -3  15   2 -2.0934 2.54670   2
  -3  15   2 -0.1599 2.49487   2
 -15  -3   2 0.36589 4.29980   2
 -15  -3   2 6.28965 2.54045   1
 -15  -1  -2 -5.2686 3.61567   2
 -15  -1  -2 2.43556 3.25782   1
  -1  15  -2 -2.8793 3.02215   1
  15   1  -2 -2.7865 4.04095   4
  -1  15  -2 -0.6499 2.99048   4
 -15  -1   2 -4.0554 3.36685   2
  -1  15   2 -2.8560 2.05005   2
 -15  -1   2 -0.3088 2.85051   1
  -1  15   2 -0.3899 3.05976   1
  15   1   2 -2.1278 2.92709   3
  -1  15   2 0.67826 2.86024   4
 -15   1  -2 -0.0557 3.67236   2
  15  -1  -2 4.23069 2.48473   3
 -15   1  -2 2.51333 3.47925   1
  15  -1  -2 1.46930 3.89149   4
   1  15  -2 4.04590 3.82873   4
   1  15  -2 8.95088 4.93471   1
   1  15   2 5.58828 2.11435   2
  15  -1   2 6.44533 3.17320   3
 -15   1   2 5.77941 3.49057   1
   1  15   2 3.63580 1.90033   2
 -15   1   2 7.28578 3.71197   2
   1  15   2 3.76892 3.67286   4
 -15   3  -2 66.3360 8.26498   2
   3  15  -2 49.1883 8.33125   4
 -15   3  -2 62.0536 7.43146   1
  15  -3  -2 55.9128 6.12330   3
  -3 -15  -2 62.7670 7.75672   2
   3  15  -2 56.8672 4.74952   1
  15  -3  -2 50.9714 7.42550   4
  -3 -15   2 54.5727 6.82623   2
   3  15   2 57.1239 4.75036   1
  15  -3   2 61.1132 7.40665   3
   3  15   2 51.8210 5.38056   2
 -15   3   2 57.1054 8.22797   2
   3  15   2 57.9073 8.22143   4
  15  -5  -2 4.75376 3.25615   4
  -5 -15  -2 7.50482 3.76919   2
 -15   5  -2 3.66425 4.20492   1
   5  15  -2 3.42652 4.84361   4
 -15   5  -2 -1.8534 3.67219   2
  15  -5  -2 3.07659 3.40352   3
  15  -5   2 -0.7498 3.97167   3
  -5 -15   2 3.56962 3.11637   2
 -15   5   2 -0.0933 3.80420   2
   5  15   2 2.76826 4.72660   4
   7  15  -2 1.73903 5.60721   4
  15  -7  -2 3.57111 4.07465   3
 -15   7  -2 9.50133 5.58975   1
  -7 -15  -2 1.27220 5.59317   2
 -15   7  -2 5.65502 4.29195   2
  -7 -15   2 4.23060 3.47575   2
 -15   7   2 7.20180 7.25742   1
   7  15   2 3.39960 5.31288   4
  15  -7   2 5.70979 4.67337   3
 -15   7   2 0.34028 4.32433   2
  -9 -15  -2 1.94885 4.24433   2
   9  15  -2 -4.6615 6.64825   4
 -15   9  -2 0.57161 4.94178   1
 -15   9  -2 -2.9134 4.19755   2
   9  15   2 -1.1265 6.71426   4
 -15   9   2 -2.6352 4.43985   2
  15  -9   2 -5.2264 4.77719   3
 -15   9   2 2.08195 4.85953   1
  -9 -15   2 0.53180 3.69092   2
 -15  11  -2 2.08357 6.03473   1
 -11 -15  -2 0.13053 4.48143   2
  11  15  -2 -2.0143 7.28779   4
 -15  11  -2 -0.0776 4.46317   2
  15 -11  -2 8.04917 5.40078   3
 -15  11   2 1.34865 5.11383   1
  11  15   2 -3.9750 7.08193   4
 -11 -15   2 6.68280 4.22337   2
  15 -11   2 5.10266 5.62949   3
 -15  11   2 5.38520 4.90712   2
 -10  16  -2 233.842 14.6860   1
 -10  16  -2 268.711 15.6226   2
  16  10  -2 220.319 17.9054   4
  10 -16   2 249.406 16.7043   3
  16  10   2 236.420 17.8841   4
 -10  16   2 240.018 14.6068   1
 -16 -10   2 256.440 14.4947   2
 -10  16   2 252.869 13.3194   2
 -16  -8  -2 5.09397 4.85664   2
  16   8  -2 -1.2043 6.93075   4
  -8  16  -2 3.89077 3.13496   2
  -8  16  -2 6.75311 5.02058   1
  -8  16   2 3.21082 4.88912   1
  16   8   2 4.34066 6.23060   4
  -8  16   2 5.65395 3.88908   2
 -16  -8   2 4.68119 4.48152   2
  -6  16  -2 614.360 22.0485   2
 -16  -6  -2 645.020 25.3897   2
  16   6   2 532.017 27.1389   4
  -6  16   2 608.329 23.1631   2
 -16  -6   2 623.392 24.9910   2
  -4  16  -2 22.0102 4.74502   1
  16   4  -2 22.6579 6.46139   4
 -16  -4  -2 25.5318 4.97603   2
 -16  -4   2 26.1081 4.97871   2
  -4  16   2 34.8981 5.33410   1
  -4  16   2 37.4426 5.71077   2
  -2  16  -2 313.258 13.0188   4
 -16  -2  -2 310.634 13.9354   1
  16   2  -2 270.553 16.0383   4
 -16  -2  -2 323.422 15.5212   2
  -2  16  -2 302.645 13.6990   1
 -16  -2   2 319.164 15.2370   1
  -2  16   2 308.206 12.4625   2
  -2  16   2 311.133 13.7159   1
 -16  -2   2 302.882 15.2116   2
  16   2   2 299.314 13.4847   3
 -16   0  -2 7.63893 4.27759   2
   0  16  -2 7.33575 3.78943   4
  16   0  -2 6.18411 2.49316   3
 -16   0  -2 2.52128 3.64721   1
   0  16  -2 1.60495 3.45561   1
  16   0  -2 3.19192 4.71185   4
  16   0   2 6.65159 3.47012   3
   0  16   2 5.75409 2.09334   2
   0  16   2 -0.9348 4.23792   1
   0  16   2 6.54994 3.77928   4
 -16   0   2 -3.5254 3.51557   1
 -16   0   2 2.83142 3.77992   2
  16  -2  -2 269.526 11.6760   3
   2  16  -2 282.173 11.5667   1
  16  -2  -2 260.164 14.0117   4
 -16   2  -2 284.491 12.9057   1
 -16   2  -2 260.088 14.2376   2
   2  16  -2 266.267 13.9648   4
 -16   2   2 268.669 14.1401   2
   2  16   2 267.783 13.7715   4
 -16   2   2 277.899 12.8111   1
  16  -2   2 273.153 12.9072   3
  -4 -16  -2 38.0915 6.70457   2
 -16   4  -2 37.6687 5.69909   1
 -16   4  -2 39.5488 5.62469   2
  16  -4  -2 42.3217 6.68862   3
  16  -4  -2 35.9059 5.19868   4
   4  16  -2 33.9686 6.19085   4
  16  -4   2 38.0865 5.13119   3
 -16   4   2 37.2772 5.46974   1
   4  16   2 34.1486 6.08471   4
  16  -4   2 43.2375 7.42858   4
 -16   4   2 34.3730 5.20668   2
  -4 -16   2 46.2164 7.28504   2
  -6 -16  -2 647.963 25.1440   2
  16  -6  -2 627.842 24.2278   3
   6  16  -2 594.134 26.5364   4
 -16   6  -2 642.563 25.3737   2
  16  -6   2 594.759 26.8547   3
  16  -6   2 564.156 23.7613   4
 -16   6   2 636.768 25.4870   2
  -6 -16   2 630.026 24.3720   2
   6  16   2 604.450 26.3888   4
  16  -8  -2 -2.1744 4.57974   3
   8  16  -2 -3.5442 6.49617   4
 -16   8  -2 1.79358 5.34785   1
 -16   8  -2 1.87632 4.60776   2
  -8 -16  -2 -0.3118 4.39643   2
  -8 -16   2 0.30233 4.22429   2
   8  16   2 -1.8663 6.79707   4
  16  -8   2 -2.5430 4.93839   3
 -16   8   2 -2.1971 4.58348   2
 -16   8   2 4.86698 5.19434   1
  10  16  -2 49.0777 8.77936   4
 -10 -16  -2 70.6917 10.0648   2
  16 -10  -2 90.8974 11.8422   3
 -16  10  -2 83.0538 10.4352   2
  16 -10   2 96.6771 12.4241   3
  10  16   2 86.1464 14.1978   4
 -10 -16   2 70.3759 9.40269   2
 -16  10   2 71.7150 7.51789   2
  17   9  -2 26.6879 8.61152   4
 -17  -9  -2 30.3810 5.93856   2
  -9  17  -2 37.1377 6.95865   1
  -9  17   2 31.5300 5.11660   2
 -17  -9   2 30.5357 7.75292   2
  17   9   2 25.5745 8.42751   4
   9 -17   2 42.1777 7.51461   3
  -9  17   2 34.2731 6.79470   1
 -17  -7  -2 5.73358 5.55928   2
  17   7  -2 3.28842 6.48044   4
  -7  17  -2 5.77462 5.08466   1
  -7  17   2 7.10651 5.10758   1
  -7  17   2 5.34793 3.80271   2
  17   7   2 -1.3960 6.80786   4
 -17  -7   2 6.60814 4.81978   2
  -5  17  -2 17.2122 5.05448   1
  17   5  -2 15.9181 6.44104   4
 -17  -5  -2 20.3972 5.39514   2
  -5  17   2 12.9997 3.43938   2
  17   5   2 9.67721 6.30354   4
  -5  17   2 23.2369 5.59892   1
 -17  -5   2 24.5659 5.28322   2
  -3  17  -2 43.6393 5.39396   1
 -17  -3  -2 33.5230 5.42381   2
  17   3  -2 22.6084 6.60274   4
  -3  17   2 39.4579 5.39195   2
  -3  17   2 42.1094 5.36215   1
  17   3   2 35.2989 11.5133   4
 -17  -3   2 33.3621 5.38790   2
  -1  17  -2 1.91372 3.73917   1
 -17  -1  -2 2.46911 4.61811   2
 -17  -1  -2 1.76850 3.27115   1
  17   1  -2 0.28558 4.99582   4
  -1  17  -2 1.55377 3.58209   4
 -17  -1   2 0.78636 3.51606   1
  17   1   2 3.63641 3.49072   3
  -1  17   2 -1.4351 2.17164   2
  -1  17   2 4.01229 3.85878   1
 -17  -1   2 1.13775 4.10972   2
   1  17  -2 5.35480 4.30109   4
   1  17  -2 4.06172 3.22643   1
 -17   1  -2 -9.0851 4.35721   2
 -17   1  -2 0.13255 4.01201   1
  17  -1  -2 -0.4803 2.76709   3
  17  -1  -2 -0.6355 4.92892   4
   1  17   2 2.81574 4.19133   4
  17  -1   2 -1.0720 4.65060   4
  17  -1   2 -1.9310 3.65835   3
 -17   1   2 -0.0169 3.96497   1
 -17   1   2 -0.0166 4.44462   2
   1  17   2 3.79411 3.31671   1
  17  -3  -2 24.5249 3.85184   3
   3  17  -2 30.6142 4.69340   1
   3  17  -2 19.6659 5.44377   4
  17  -3  -2 30.7101 5.41275   4
 -17   3  -2 37.1067 5.48580   1
 -17   3  -2 17.0552 4.94707   2
  17  -3   2 25.1063 5.27218   4
  17  -3   2 29.3488 4.76376   3
 -17   3   2 33.7102 5.32256   1
   3  17   2 27.6334 5.63536   4
 -17   3   2 23.4554 5.30029   2
 -17   5  -2 6.20745 4.81464   2
  -5 -17  -2 3.50851 4.46674   2
 -17   5  -2 10.4470 6.28937   1
  17  -5  -2 12.5116 4.71937   4
  17  -5  -2 1.43606 3.88187   3
   5  17  -2 4.18824 5.62345   4
   5  17   2 3.46927 5.31543   4
  -5 -17   2 4.00867 3.95865   2
  17  -5   2 8.76732 4.31844   4
 -17   5   2 8.42963 4.85679   2
 -17   5   2 7.91452 5.39971   1
 -17   7  -2 43.5954 6.14242   1
   7  17  -2 41.6567 7.76201   4
  17  -7  -2 43.6296 5.67990   3
 -17   7  -2 70.4443 10.3615   2
   7  17   2 40.5825 7.77008   4
 -17   7   2 38.2785 5.83852   1
 -17   7   2 49.6794 6.45850   2
  -7 -17   2 39.1366 5.61340   2
  17  -7   2 45.8393 6.41331   3
 -17   9  -2 -4.7809 5.94375   1
 -17   9  -2 0.96578 5.20978   2
  -9 -17  -2 8.19023 5.14608   2
  17  -9  -2 2.56491 9.20879   3
   9  17  -2 -3.5306 7.30844   4
  -9 -17   2 5.49299 4.56963   2
   9  17   2 -2.8983 6.89101   4
 -17   9   2 -8.3550 5.18108   2
 -17   9   2 1.71547 5.25204   1
  17  -9   2 -3.3362 5.77864   3
  18   6  -2 0.17830 6.83480   4
  -6  18  -2 3.35456 4.99607   1
 -18  -6  -2 2.02207 5.47960   2
  18   6   2 8.60002 7.37020   4
 -18  -6   2 9.09127 7.92570   2
  -6  18   2 10.0435 5.57126   1
 -18  -4  -2 320.632 19.2934   2
  -4  18  -2 308.195 15.1523   1
  18   4  -2 295.073 18.3765   4
 -18  -4   2 306.328 17.8635   2
  -4  18   2 321.969 15.2022   1
  18   4   2 301.594 18.3054   4
 -18  -2  -2 22.4879 9.34830   2
 -18  -2  -2 4.40242 4.27817   1
  -2  18  -2 4.55152 4.60853   1
 -18  -2   2 14.6877 5.44622   2
 -18  -2   2 -0.6070 3.84644   1
  18   2   2 8.47523 6.20417   4
  -2  18   2 1.38205 4.54239   1
 -18   0  -2 238.269 11.8972   1
 -18   0  -2 243.318 21.2235   2
   0  18  -2 254.159 12.9539   4
   0  18  -2 252.032 11.7495   1
  18   0  -2 228.288 15.2948   4
 -18   0   2 255.391 12.1244   1
  18   0   2 230.885 14.9607   4
   0  18   2 247.053 11.9827   1
 -18   0   2 242.961 14.9221   2
  18   0   2 251.232 12.4885   3
   2  18  -2 8.10397 3.70737   1
   2  18  -2 10.7908 5.14259   4
 -18   2  -2 4.04637 4.79812   1
 -18   2  -2 10.0167 7.93092   2
  18  -2  -2 5.81141 5.31853   4
 -18   2   2 12.3036 4.96424   1
  18  -2   2 11.1386 5.34031   4
  18  -2   2 9.25742 4.41195   3
 -18   2   2 11.6677 8.37948   2
   2  18   2 6.11168 5.03577   4
   2  18   2 10.6145 3.84732   1
 -18   4  -2 262.934 13.8884   1
  -4 -18  -2 266.698 14.7999   2
 -18   4  -2 267.094 15.5353   2
  18  -4  -2 265.491 14.3028   4
   4  18  -2 264.287 15.5178   4
   4  18   2 270.143 15.2410   4
  18  -4   2 267.827 14.2999   3
  18  -4   2 257.042 14.1839   4
 -18   4   2 264.728 15.2438   2
 -18   4   2 253.337 13.7551   1
 -18   6  -2 3.95347 5.31834   2
  -6 -18  -2 -0.0830 4.86922   2
   6  18  -2 1.19380 6.59904   4
 -18   6  -2 -2.3923 5.19776   1
  18  -6   2 7.92023 5.34566   3
   6  18   2 4.25904 6.55495   4
 -18   6   2 6.65655 5.27450   1
  -6 -18   2 8.44135 4.71867   2
 -18   6   2 5.19083 5.30859   2
  -3  19  -2 0.39956 4.54109   1
 -19  -3  -2 -2.0073 5.72449   2
  19   3  -2 4.60042 7.09236   4
  19   3   2 9.97611 6.92366   4
  -3  19   2 0.97811 4.66873   1
 -19  -3   2 4.11326 5.59402   2
  19   1  -2 8.83151 7.10223   4
 -19  -1  -2 4.57201 4.35791   1
  -1  19  -2 8.14001 4.58398   1
 -19  -1  -2 11.6156 5.70740   2
 -19  -1   2 8.35679 5.48427   2
  -1  19   2 3.25232 4.56233   1
 -19  -1   2 2.85070 4.44200   1
  19   1   2 4.14477 6.70087   4
 -19   1  -2 7.78308 5.69436   2
   1  19  -2 6.24882 5.05325   4
   1  19  -2 9.15909 4.07065   1
 -19   1  -2 8.29644 4.46736   1
  19  -1  -2 7.29832 6.11198   4
   1  19   2 10.4566 4.18902   1
 -19   1   2 11.1366 4.81949   1
 -19   1   2 12.9733 5.26551   2
 -19   3  -2 1.24704 5.66339   2
  19  -3  -2 5.78546 5.49899   4
   3  19  -2 -1.6186 5.43374   4
 -19   3  -2 5.08656 4.87602   1
 -19   3   2 1.06861 5.20456   2
  19  -3   2 8.19350 5.34386   4
 -19   3   2 4.92363 4.92703   1
   3  19   2 8.73487 5.55159   4
  -5 -19  -2 1.37064 5.72403   2
  -1   0  -3 9257.47 315.813   1
   1   0  -3 8824.89 315.345   3
   0   1  -3 8934.91 315.788   1
   0   1  -3 9708.03 317.463   4
   0   1  -3 8843.33 316.148   3
  -1   0  -3 8762.59 316.584   3
   0  -1  -3 9004.85 315.906   1
   1   0  -3 9585.56 317.025   4
   1   0  -3 9734.60 316.192   1
  -2  -1  -3 4233.06 141.895   1
  -1   2  -3 4475.94 143.618   4
   2   1  -3 4458.25 143.576   4
  -1   2  -3 4434.81 142.673   1
   2   1  -3 4458.70 142.446   1
  -2  -1  -3 3627.39 142.812   2
  -1   2  -3 3923.16 141.514   2
  -2  -1  -3 4044.91 143.659   3
   2   1   3 3840.22 143.731   3
   2   1   3 4296.45 143.958   2
  -1   2   3 3915.27 143.510   2
   1  -2   3 3922.91 143.091   3
  -2  -1   3 3811.69 141.210   3
   1  -2   3 4036.20 141.948   2
  -1  -2  -3 7661.98 293.172   2
  -1  -2  -3 8875.81 292.106   1
  -1  -2  -3 7808.96 294.691   3
   1   2  -3 8856.06 292.015   1
  -2   1  -3 8816.81 292.534   1
  -2   1  -3 8193.06 292.408   2
   1   2  -3 9435.15 294.751   4
  -2   1  -3 8092.23 294.826   3
   2  -1  -3 9425.03 292.933   4
   2  -1   3 8473.09 292.667   2
   1   2   3 8371.25 293.322   2
   1   2   3 8099.66 293.872   3
   2  -1   3 8095.21 293.933   3
  -2   3  -3 9123.92 298.960   4
  -3  -2  -3 8867.89 297.100   1
  -3  -2  -3 8354.30 298.931   2
   3   2  -3 9524.63 300.310   4
  -2   3  -3 8368.28 297.786   2
  -3  -2  -3 8582.24 299.111   3
  -2   3  -3 8662.53 298.223   1
   3   2   3 8558.59 298.906   2
   2  -3   3 8054.19 299.813   2
   3   2   3 8607.73 299.413   3
  -3  -2   3 8384.85 297.392   2
   0   3  -3 2560.70 84.0530   4
  -3   0  -3 2327.45 83.1464   3
  -3   0  -3 2419.11 82.8786   1
  -3   0  -3 2337.87 84.1106   2
   3   0  -3 2705.98 84.1711   4
   0   3  -3 2484.82 83.2682   1
   0  -3  -3 2278.18 84.2010   2
   0   3   3 2290.57 83.5502   2
   3   0   3 2084.47 83.5364   3
   3   0   3 2351.48 83.5330   2
   2   3  -3 465.111 15.6488   1
  -2  -3  -3 430.186 16.0404   3
  -3   2  -3 419.579 15.9015   2
   2   3  -3 468.890 16.3690   4
  -2  -3  -3 420.991 15.9568   2
  -3   2  -3 438.777 16.1013   3
   3  -2  -3 468.882 15.7907   4
  -3   2  -3 472.831 15.9355   1
   3  -2   3 436.302 15.8885   2
   2   3   3 422.421 15.9212   2
   3  -2   3 424.637 16.0880   3
  -3   4  -3 5311.09 186.522   2
  -4  -3  -3 5449.73 184.637   1
  -3   4  -3 5465.81 186.903   1
   4   3  -3 5929.82 189.668   4
  -4  -3  -3 5161.05 186.843   2
  -4  -3  -3 5270.02 186.501   3
   3  -4   3 5445.95 186.099   2
  -4  -3   3 5177.18 185.772   2
   4   3   3 5221.69 186.641   2
   4   3   3 5294.09 188.145   3
  -1   4  -3 247.255 8.65799   1
  -1   4  -3 246.165 8.79293   4
  -4  -1  -3 235.766 8.93151   3
  -4  -1  -3 223.584 8.81413   2
  -4  -1  -3 241.764 8.42445   1
   4   1  -3 253.271 9.20121   4
   4   1   3 224.404 8.75230   2
   4   1   3 221.639 8.86069   3
  -4  -1   3 223.213 8.57788   2
   1  -4   3 224.380 8.37646   2
  -1   4   3 217.190 8.72837   2
   1   4  -3 276.050 9.57027   1
   1   4  -3 279.838 10.1834   4
  -4   1  -3 258.242 10.0138   3
   4  -1  -3 284.549 9.92974   4
  -4   1  -3 296.167 9.78092   1
  -1  -4  -3 238.189 9.82505   2
  -4   1  -3 251.529 9.86479   2
   1   4   3 252.685 9.80732   2
   4  -1   3 237.411 9.97550   3
   4  -1   3 251.257 9.84454   2
  -4   1   3 248.889 9.80851   2
  -3  -4  -3 2247.45 83.1517   2
  -4   3  -3 2442.62 83.1359   1
   3   4  -3 2630.79 83.8042   4
  -3  -4  -3 2290.13 83.2296   3
  -4   3  -3 2509.10 85.0290   2
   4  -3  -3 2663.09 82.8775   4
   3   4  -3 2424.98 82.6913   1
   4  -3   3 2243.47 83.2721   3
  -3  -4   3 2386.34 83.3607   2
   3   4   3 2263.85 83.0643   2
   4  -3   3 2369.71 83.1139   2
  -5  -4  -3 2551.92 86.8909   1
  -5  -4  -3 2437.07 87.6650   2
   5   4  -3 2657.28 88.4395   4
  -4   5  -3 2482.74 87.5853   1
  -5  -4  -3 2531.15 87.7264   3
  -4   5  -3 2631.19 88.4057   2
  -4   5   3 2382.77 87.6394   2
  -5  -4   3 2656.96 88.0055   3
   5   4   3 2430.44 87.5096   2
   4  -5   3 2568.66 87.5492   2
  -2   5  -3 932.358 33.6100   2
  -5  -2  -3 1005.57 33.6012   1
  -2   5  -3 997.959 34.0329   1
  -2   5  -3 1023.98 33.9670   4
  -5  -2  -3 928.528 34.1287   2
  -5  -2  -3 1000.39 34.2161   3
   5   2  -3 1041.62 34.8217   4
  -5  -2   3 941.797 33.8370   2
   5   2   3 947.278 34.0548   2
   5   2   3 916.632 34.0830   3
  -5  -2   3 966.797 33.5349   3
  -2   5   3 940.460 34.0408   2
   2  -5   3 969.234 33.8085   2
  -5   0  -3 901.107 29.7513   1
  -5   0  -3 840.153 30.0808   3
  -5   0  -3 828.727 30.0224   2
   5   0  -3 933.367 30.3292   4
   5   0  -3 815.545 29.3880   3
   0  -5  -3 825.572 29.9649   2
   0   5  -3 900.959 29.7641   1
   0   5  -3 916.515 30.1826   4
   0  -5   3 826.600 29.4951   2
   5   0   3 876.403 30.0223   2
   0   5   3 824.949 29.9056   2
   5   0   3 825.010 30.0538   3
  -5   0   3 804.118 29.8557   2
   0  -5   3 815.461 29.4889   2
  -5   2  -3 671.098 25.0988   2
   2   5  -3 757.666 25.6507   4
  -5   2  -3 748.335 25.0568   1
   5  -2  -3 754.989 25.0355   4
  -5   2  -3 695.255 25.2325   3
   2   5  -3 733.863 24.6709   1
  -2  -5  -3 663.171 25.0746   2
   5  -2   3 703.973 25.1306   2
   2   5   3 692.390 25.0051   2
   5  -2   3 672.898 25.2477   3
  -5   2   3 679.312 25.1174   2
  -2  -5   3 688.170 24.5295   2
  -5   4  -3 150.399 6.23756   1
   4   5  -3 155.213 7.07569   4
  -4  -5  -3 133.694 6.25690   2
  -5   4  -3 141.162 6.13614   2
   4   5  -3 151.366 5.31838   1
  -4  -5  -3 141.092 6.43526   3
   5  -4   3 132.329 6.55275   3
  -5   4   3 139.157 6.28994   2
   5  -4   3 149.309 6.26750   2
  -4  -5   3 140.452 5.58144   2
   4   5   3 139.841 6.06218   2
  -6  -5  -3 2254.90 80.0491   2
  -5   6  -3 2242.54 79.9657   1
   6   5  -3 2503.57 81.0893   4
  -6  -5  -3 2168.80 80.5509   3
  -5   6  -3 2306.59 79.7959   2
  -5   6   3 2308.37 80.0708   2
   6   5   3 2307.40 79.8335   2
   5  -6   3 2442.66 80.0848   2
  -6  -5   3 2214.25 79.5907   2
  -6  -5   3 2300.38 79.5843   3
  -6  -3  -3 6.08528 0.84634   1
  -6  -3  -3 7.01583 1.73974   3
  -3   6  -3 11.0682 1.92803   2
  -3   6  -3 9.42563 1.78715   4
  -3   6  -3 8.63012 1.77302   1
  -3   6  -3 4.23611 1.13188   2
   6   3   3 3.19408 1.34796   2
  -3   6   3 2.21113 1.38200   2
   3  -6   3 2.53800 1.17414   2
   6   3   3 8.55580 1.62022   3
  -6  -3   3 4.75048 1.24577   2
  -1   6  -3 235.280 9.24607   1
  -6  -1  -3 258.040 8.71230   1
   6   1  -3 232.370 8.36249   3
  -6  -1  -3 233.721 9.33287   3
  -6  -1  -3 219.814 9.24047   2
  -1   6  -3 248.824 9.11378   4
   1  -6  -3 221.006 9.18671   2
   6   1   3 225.780 9.23647   3
   1  -6   3 240.657 8.72452   2
  -6  -1   3 218.803 8.37267   3
  -1   6   3 233.486 9.08182   2
  -6  -1   3 226.084 8.96986   2
   6   1   3 250.206 9.25134   2
   1   6  -3 2099.79 68.9006   4
   6  -1  -3 1971.30 68.3267   3
  -1  -6  -3 1894.90 68.4960   2
  -6   1  -3 1882.78 68.5653   2
  -6   1  -3 2003.42 68.3422   1
  -6   1  -3 1986.44 68.6192   3
   6  -1  -3 2165.68 68.7845   4
   1   6  -3 2031.70 68.1637   1
  -1  -6   3 1892.72 67.9902   2
   6  -1   3 1924.47 68.6383   3
  -6   1   3 1879.13 68.4796   2
   6  -1   3 2004.13 68.5857   2
   1   6   3 1950.21 68.3980   2
   3   6  -3 54.0721 2.36219   1
   3   6  -3 46.8337 4.14553   4
  -6   3  -3 41.1780 3.46337   2
   6  -3  -3 57.4010 2.92013   4
  -3  -6  -3 47.7247 3.68680   3
  -3  -6  -3 42.4804 3.40322   2
   6  -3   3 46.8860 3.62273   2
  -3  -6   3 42.8591 2.56884   2
   3   6   3 43.1648 3.13866   2
  -6   3   3 49.0956 3.49834   2
  -5  -6  -3 51.0501 4.02610   2
   5   6  -3 50.0166 4.84918   4
  -6   5  -3 52.0977 3.77790   2
  -5  -6  -3 50.4722 4.04973   3
  -6   5  -3 54.0745 3.97315   1
   5   6   3 47.5936 3.56099   2
  -6   5   3 53.9261 4.01737   2
   6  -5   3 54.5860 4.30004   2
  -5  -6   3 64.5325 3.21364   2
   6  -5   3 49.9073 4.50494   3
  -7  -6  -3 2127.54 73.0415   3
  -6   7  -3 2071.71 72.7233   2
   7   6  -3 2203.01 74.2008   4
  -7  -6  -3 2110.20 73.0648   2
  -6   7  -3 1995.36 72.9216   1
  -7  -6   3 2041.23 72.5432   2
  -6   7   3 2094.17 73.0134   2
   6  -7   3 2191.55 73.0169   2
   7   6   3 2009.13 73.0624   2
  -7  -6   3 2100.92 72.5204   3
   6  -7   3 2070.49 73.2639   3
  -7  -4  -3 46.4832 4.23483   3
  -4   7  -3 41.7896 3.63381   1
   7   4  -3 35.6614 4.64142   4
  -7  -4  -3 35.5168 3.82591   2
  -4   7  -3 40.4247 3.08403   2
  -4   7  -3 42.0709 3.08662   2
  -7  -4  -3 41.9845 1.96834   1
   7   4   3 37.6447 3.49271   3
   4  -7   3 47.8182 4.44376   2
  -7  -4   3 40.6288 2.96551   3
  -4   7   3 33.1722 3.63794   2
  -7  -4   3 35.8010 3.15424   2
  -4   7   3 32.5645 3.52716   2
   7   4   3 37.6337 3.46968   2
  -7  -2  -3 733.647 25.8684   3
  -2   7  -3 736.995 25.5081   4
   7   2  -3 735.919 26.4856   4
  -7  -2  -3 682.858 25.8166   2
  -7  -2  -3 745.190 25.1165   1
  -2   7  -3 736.935 25.5684   1
  -2   7  -3 701.116 25.1129   2
  -2   7  -3 703.237 25.0375   2
  -7  -2   3 685.700 25.5307   2
   7   2   3 685.287 25.7008   3
   7   2   3 748.333 25.7707   2
   2  -7   3 725.725 25.4288   2
  -2   7   3 718.748 25.6578   2
  -7  -2   3 705.130 25.0316   3
  -7   0  -3 488.565 17.7111   3
   0   7  -3 512.318 17.7927   4
  -7   0  -3 459.802 17.6754   2
   0  -7  -3 481.381 17.6183   2
   7   0  -3 477.474 16.8878   3
   7   0  -3 449.955 18.5211   4
  -7   0  -3 518.536 17.2745   1
   7   0   3 438.418 19.1613   2
  -7   0   3 470.862 17.5052   2
   0   7   3 491.506 17.4490   2
   7   0   3 470.876 17.6796   3
   7  -2  -3 2033.13 71.1313   3
   2   7  -3 2204.27 72.1586   4
  -7   2  -3 2102.73 71.6613   3
  -2  -7  -3 1981.24 71.5142   2
   7  -2  -3 2247.34 71.6730   4
  -7   2  -3 2002.89 71.6294   2
  -7   2  -3 2116.99 71.4328   1
   2   7  -3 2101.03 70.9992   1
  -7   2   3 1976.67 71.5548   2
   7  -2   3 1989.80 71.6655   3
   7  -2   3 1970.49 72.0642   2
  -2  -7   3 1989.77 70.9853   2
   2   7   3 2066.77 71.3505   2
   4   7  -3 125.639 4.49800   1
   7  -4  -3 120.692 4.99391   4
  -7   4  -3 130.808 5.86515   1
  -7   4  -3 111.811 5.79523   2
   4   7  -3 121.510 6.80125   4
  -4  -7  -3 115.150 6.00110   3
  -4  -7  -3 99.3691 5.64710   2
   4   7   3 113.317 5.38840   2
  -4  -7   3 98.0339 5.19354   2
   7  -4   3 108.983 6.20073   3
  -7   4   3 114.536 5.85060   2
   7  -4   3 115.133 5.88525   2
  -6  -7  -3 1317.56 47.6017   2
   6   7  -3 1436.58 48.8307   4
  -6  -7  -3 1382.03 47.7104   3
  -7   6  -3 1349.65 47.4774   2
  -7   6  -3 1313.24 47.5572   1
   7  -6   3 1402.88 47.6577   2
   6   7   3 1358.94 47.2174   2
  -7   6   3 1281.99 47.5692   2
   7  -6   3 1342.70 47.8630   3
  -6  -7   3 1299.01 47.0350   2
  -7   8  -3 1896.95 66.2199   2
  -7   8  -3 1798.71 66.4563   1
  -8  -7  -3 1947.57 66.5668   3
  -8  -7  -3 1905.40 66.5737   2
   8   7  -3 1933.05 67.8945   4
  -7   8   3 1836.76 66.4551   2
   7  -8   3 1997.10 66.6098   2
   7  -8   3 1885.26 66.8684   3
  -8  -7   3 1913.54 65.9892   3
  -8  -7   3 1838.42 66.0306   2
  -5   8  -3 546.754 19.4431   2
   8   5  -3 535.744 21.1598   4
  -8  -5  -3 505.879 19.9683   2
  -5   8  -3 507.041 19.8453   1
  -8  -5  -3 576.160 20.1554   3
  -5   8  -3 548.999 19.4617   2
  -5   8   3 504.505 19.8315   2
  -8  -5   3 542.397 19.3119   3
   5  -8   3 560.915 19.8397   2
  -8  -5   3 508.768 19.5307   2
  -5   8   3 533.815 19.9036   2
  -8  -3  -3 179.954 9.09071   3
  -8  -3  -3 176.473 8.36349   2
  -3   8  -3 197.946 7.58074   4
  -3   8  -3 187.932 8.03332   1
  -3   8  -3 199.618 7.41252   2
   8   3  -3 194.285 9.22459   4
  -3   8  -3 190.803 7.36552   2
  -8  -3  -3 196.311 7.08345   1
  -3   8   3 179.168 8.07234   2
  -8  -3   3 185.311 7.70300   3
  -3   8   3 192.342 8.14399   2
  -8  -3   3 179.108 7.92410   2
   8   3   3 184.533 8.10267   3
  -8  -1  -3 754.712 27.9753   2
  -1   8  -3 776.323 27.5093   1
   8   1  -3 745.062 27.0038   3
  -8  -1  -3 793.638 27.3069   1
  -1   8  -3 812.207 27.7873   4
   8   1  -3 789.909 28.5088   4
  -8  -1  -3 790.207 27.9637   3
  -8  -1   3 740.460 27.7185   2
  -1   8   3 770.239 27.6688   2
   8   1   3 808.764 28.0406   2
   8   1   3 741.545 27.7984   3
  -8   1  -3 12.3848 2.12024   2
  -1  -8  -3 22.7531 3.31923   2
  -8   1  -3 14.9701 1.94646   1
   1   8  -3 18.6131 2.48034   4
   8  -1  -3 14.6132 2.29346   4
  -8   1  -3 10.8537 2.15118   3
   8  -1   3 10.3319 1.87330   2
   1   8   3 19.2346 2.87507   2
   8  -1   3 10.3010 2.07161   3
  -8   1   3 13.6165 1.99133   2
  -1  -8   3 14.0212 1.56195   2
   3   8  -3 984.034 33.0898   1
  -8   3  -3 932.350 34.0072   2
  -8   3  -3 961.863 33.7932   1
  -3  -8  -3 918.203 33.8581   2
   3   8  -3 1013.52 34.7193   4
   8  -3  -3 898.002 33.4608   3
   8  -3  -3 1022.58 33.7907   4
  -8   3   3 896.947 33.8995   2
  -3  -8   3 904.408 33.2634   2
   8  -3   3 1006.43 34.0981   2
   3   8   3 940.624 33.5440   2
   8  -3   3 934.046 34.0647   3
  -8   5  -3 1506.82 53.8409   2
  -8   5  -3 1460.17 53.7661   1
   8  -5  -3 1646.77 53.0349   4
  -5  -8  -3 1569.17 54.0265   3
   5   8  -3 1554.62 54.8953   4
  -5  -8  -3 1489.67 53.8213   2
  -5  -8   3 1483.41 53.2465   2
   5   8   3 1508.43 53.4072   2
  -8   5   3 1491.44 53.8871   2
   8  -5   3 1638.68 54.0627   2
   8  -5   3 1482.99 54.0685   3
  -7  -8  -3 9.77307 2.70408   3
  -8   7  -3 5.24942 2.24433   2
  -8   7  -3 4.28700 2.63404   1
  -7  -8  -3 3.39852 2.31565   2
   7   8  -3 2.41383 3.03099   4
  -8   7   3 5.24293 2.10323   2
   8  -7   3 8.76165 2.79378   3
  -7  -8   3 5.01421 1.81068   2
   8  -7   3 8.97162 2.30655   2
  -8   9  -3 24.4846 4.00935   1
  -9  -8  -3 14.8712 2.98435   2
   9   8  -3 15.9996 4.69277   4
  -8   9  -3 19.0823 2.87277   2
  -9  -8  -3 20.5509 3.36215   3
  -8   9   3 19.9882 3.09405   2
  -9  -8   3 19.8444 2.85259   3
   8  -9   3 23.6604 3.17645   2
  -9  -8   3 29.1235 3.00293   2
   8  -9   3 13.8432 3.34413   3
   9   8   3 21.8277 2.71684   2
  -9  -6  -3 83.8180 6.44809   2
  -6   9  -3 92.5896 8.07009   2
   9   6  -3 103.641 7.98102   4
  -6   9  -3 100.203 5.60181   2
  -6   9  -3 99.9549 6.40801   1
  -9  -6  -3 104.050 6.80940   3
  -6   9   3 102.423 6.23199   2
  -9  -6   3 93.8451 5.53118   3
   9   6   3 94.8103 5.90515   2
  -6   9   3 96.7695 6.12841   2
  -9  -6   3 90.8950 5.76115   2
   9   4  -3 617.177 24.1725   4
  -9  -4  -3 641.751 23.1392   3
  -9  -4  -3 610.115 21.7019   1
  -4   9  -3 638.795 22.9043   1
  -4   9  -3 646.695 22.2315   4
  -4   9  -3 625.636 22.2410   2
  -4   9  -3 648.003 22.2925   2
  -9  -4  -3 604.471 23.1229   2
  -4   9   3 609.040 22.8898   2
  -9  -4   3 635.411 22.2464   3
  -4   9   3 606.189 22.8289   2
  -9  -4   3 591.428 22.7188   2
   9   4   3 600.589 22.8287   3
   9   4   3 637.418 22.8472   2
  -2   9  -3 148.393 5.64112   2
  -9  -2  -3 147.057 5.91224   1
  -2   9  -3 148.550 6.43123   4
   9   2  -3 143.569 7.91233   4
  -9  -2  -3 148.132 7.18721   3
  -2   9  -3 150.707 6.64566   1
  -9  -2  -3 134.646 7.25848   2
  -2   9  -3 141.716 5.63626   2
  -9  -2   3 127.083 6.83738   2
  -9  -2   3 131.396 6.40171   3
  -2   9   3 131.797 6.75723   2
   9   2   3 148.414 7.04921   2
  -2   9   3 142.798 6.81128   2
  -2   9   3 155.605 6.04364   4
   9   2   3 147.784 6.94954   3
  -9   0  -3 1351.66 49.5175   2
   0   9  -3 1481.54 49.5835   4
  -9   0  -3 1431.12 48.9514   1
   9   0  -3 1405.26 49.9305   4
   0   9  -3 1361.35 48.8830   1
  -9   0  -3 1431.19 49.5294   3
   0  -9  -3 1377.63 49.3672   2
  -9   0   3 1353.61 49.3344   2
   9   0   3 1465.66 49.5016   2
   9   0   3 1366.89 49.3658   3
   0  -9   3 1376.84 48.8515   2
   0   9   3 1424.18 49.0957   2
  -2  -9  -3 390.480 15.6905   2
  -9   2  -3 420.935 15.5100   1
  -9   2  -3 409.162 15.9205   2
   2   9  -3 431.906 16.3778   4
   9  -2  -3 391.106 15.0857   3
   9  -2  -3 431.748 15.8848   4
   9  -2   3 406.783 15.9316   3
   9  -2   3 436.243 15.9364   2
   2   9   3 408.979 15.2769   2
  -9   2   3 397.564 15.7434   2
  -2  -9   3 395.377 15.0217   2
  -9   4  -3 1174.31 42.0084   2
   4   9  -3 1233.19 40.8062   1
   4   9  -3 1222.36 42.8839   4
   9  -4  -3 1231.05 41.4771   4
  -9   4  -3 1144.86 41.7791   1
  -4  -9  -3 1199.29 42.1241   3
   9  -4  -3 1155.02 41.5062   3
  -4  -9  -3 1160.83 41.8879   2
  -9   4   3 1117.51 41.9140   2
   4   9   3 1149.42 41.3673   2
   9  -4   3 1261.71 42.1404   2
   9  -4   3 1130.67 42.0873   3
  -4  -9   3 1139.91 41.2477   2
  -6  -9  -3 555.525 20.8700   3
  -9   6  -3 534.691 20.6588   1
   6   9  -3 562.345 22.0534   4
   9  -6  -3 533.763 20.4582   3
  -9   6  -3 545.043 20.6120   2
  -6  -9  -3 534.755 20.5991   2
   9  -6   3 579.233 20.8563   2
  -9   6   3 530.978 20.6430   2
   6   9   3 545.931 19.9211   2
  -6  -9   3 529.297 19.9042   2
   9  -6   3 538.113 21.0009   3
  -8  -9  -3 617.421 23.6860   3
  -8  -9  -3 632.958 23.6935   2
  -9   8  -3 643.101 23.4376   2
  -9   8  -3 602.252 23.6265   1
   8   9  -3 601.252 25.1657   4
  -8  -9   3 625.501 23.0767   3
  -9   8   3 615.956 23.5679   2
   9  -8   3 638.127 24.1598   3
   9  -8   3 652.975 23.7396   2
  -8  -9   3 605.379 22.9267   2
 -10  -9  -3 124.587 8.52156   2
  10   9  -3 123.922 10.5885   4
  -9  10  -3 118.686 8.76363   1
  -9  10  -3 134.003 7.85261   2
 -10  -9  -3 140.872 8.67028   3
 -10  -9   3 129.679 7.67922   2
   9 -10   3 131.333 9.58991   3
  10   9   3 133.789 7.19317   2
  -9  10   3 138.481 8.28144   2
  -9  10   3 113.356 8.57733   2
 -10  -9   3 148.903 7.52188   3
 -10  -7  -3 2.39375 2.87683   3
 -10  -7  -3 7.59516 2.89311   2
  -7  10  -3 5.19443 3.13119   1
  -7  10  -3 6.22292 2.30987   2
  10   7  -3 1.49982 4.19146   4
  -7  10  -3 10.5634 2.35641   2
 -10  -7   3 2.52633 2.31379   2
 -10  -7   3 11.1512 3.97352   3
  10   7   3 6.91966 2.28144   2
  -7  10   3 5.37462 2.67244   2
  -7  10   3 4.00851 2.52817   2
 -10  -5  -3 450.206 17.2969   3
  -5  10  -3 446.172 16.3174   2
 -10  -5  -3 412.947 17.3046   2
  -5  10  -3 439.371 17.1009   1
  10   5  -3 425.684 18.5821   4
  -5  10  -3 452.159 16.2901   2
  -5  10   3 440.891 16.9439   2
 -10  -5   3 430.473 16.2873   3
 -10  -5   3 423.595 16.8196   2
  -5  10   3 457.360 16.9846   2
  10   5   3 442.462 16.8322   2
  -3  10  -3 2005.81 72.5482   1
  -3  10  -3 2022.07 71.8404   2
 -10  -3  -3 2070.97 73.0264   2
  -3  10  -3 2161.01 72.2882   4
 -10  -3  -3 2164.42 72.9193   3
  -3  10  -3 2120.60 71.9816   2
 -10  -3  -3 2042.02 71.8087   1
  10   3  -3 2041.61 73.9104   4
 -10  -3   3 2058.80 71.9376   3
  -3  10   3 2124.41 72.6366   2
  10   3   3 2052.24 72.6749   3
 -10  -3   3 2008.57 72.6812   2
  10   3   3 2244.51 72.8279   2
  -3  10   3 2031.66 72.5996   2
  -1  10  -3 40.4600 4.01522   1
  10   1  -3 43.9222 5.38609   4
  -1  10  -3 49.3078 4.23383   4
 -10  -1  -3 45.6641 5.13288   2
 -10  -1  -3 47.6980 4.88716   3
  10   1  -3 50.8815 3.12080   3
 -10  -1  -3 50.8879 3.80420   1
  -1  10   3 48.2652 4.17162   2
  -1  10   3 39.3825 3.87592   4
  10   1   3 47.7153 4.64542   3
  10   1   3 48.1903 4.90416   2
 -10  -1   3 43.5426 4.79224   2
 -10   1  -3 483.360 18.7733   2
  10  -1  -3 500.463 19.0254   4
   1  10  -3 522.468 19.0103   4
  -1 -10  -3 463.974 18.5545   2
  10  -1  -3 462.786 17.6905   3
   1  10  -3 487.274 17.8221   1
 -10   1  -3 505.991 18.1980   1
 -10   1  -3 486.639 18.5958   3
  10  -1   3 525.775 18.8170   2
  -1 -10   3 485.036 17.9316   2
  10  -1   3 483.855 18.6558   3
   1  10   3 506.870 18.1356   2
 -10   1   3 461.823 18.6299   2
  10  -3  -3 577.642 22.0521   3
   3  10  -3 628.488 21.6286   1
   3  10  -3 618.866 23.4448   4
 -10   3  -3 611.356 22.5008   1
 -10   3  -3 618.695 22.9258   2
  10  -3  -3 634.686 22.6161   4
  -3 -10  -3 607.135 22.6829   2
  10  -3   3 630.734 22.9538   2
   3  10   3 608.078 22.0634   2
  -3 -10   3 571.361 21.9298   2
  10  -3   3 601.890 22.9527   3
 -10   3   3 598.255 22.7557   2
  -5 -10  -3 103.219 6.78409   3
 -10   5  -3 95.2966 6.68957   1
  -5 -10  -3 95.9302 6.59118   2
  10  -5  -3 88.0299 6.35773   3
   5  10  -3 102.415 4.12648   1
  10  -5  -3 100.546 5.24003   4
   5  10  -3 90.4153 8.02856   4
 -10   5  -3 109.964 6.80066   2
  10  -5   3 102.918 7.32907   3
 -10   5   3 100.856 6.54819   2
   5  10   3 94.6283 3.90454   1
  10  -5   3 110.280 6.76599   2
   5  10   3 101.441 5.48783   2
  -5 -10   3 103.982 5.51709   2
   7  10  -3 172.394 10.9533   4
  10  -7  -3 183.148 9.23672   3
  -7 -10  -3 174.629 9.28428   3
 -10   7  -3 179.802 9.36868   1
 -10   7  -3 181.343 9.18692   2
  -7 -10  -3 172.915 9.19991   2
  -7 -10   3 180.404 8.61894   3
  -7 -10   3 175.820 8.24145   2
 -10   7   3 179.195 9.17578   2
  10  -7   3 161.785 9.94145   3
  10  -7   3 179.514 9.23651   2
  -9 -10  -3 389.824 16.4182   3
  -9 -10  -3 390.738 16.3965   2
 -10   9  -3 403.652 16.0336   2
 -10   9  -3 386.721 16.4995   1
   9  10  -3 371.863 18.4112   4
  10  -9   3 402.361 17.0675   3
 -10   9   3 390.743 16.2814   2
  -9 -10   3 388.546 15.5734   2
  -9 -10   3 390.507 15.5151   3
   9  10   3 380.735 16.1310   2
 -10  11  -3 8.12088 4.19503   1
 -11 -10  -3 8.01140 3.90316   3
 -11 -10  -3 17.6707 3.93952   2
  11  10  -3 5.68518 5.07041   4
 -10  11  -3 11.3841 3.38053   2
  11  10   3 8.56927 2.81637   2
 -11 -10   3 11.6606 3.25673   2
 -10  11   3 7.48673 6.45390   2
 -11 -10   3 8.08047 3.21192   3
 -11  -8  -3 202.113 10.6370   3
  -8  11  -3 210.963 9.64349   2
  11   8  -3 181.840 12.7338   4
  -8  11  -3 205.847 9.61048   2
 -11  -8  -3 196.398 10.7058   2
  -8  11  -3 201.477 10.8058   1
 -11  -8   3 204.827 10.0085   2
 -11  -8   3 204.363 9.53717   3
  -8  11   3 204.200 10.1750   2
   8 -11   3 214.401 11.5909   3
  11   8   3 196.923 9.41506   2
  -8  11   3 210.468 10.3561   2
  -6  11  -3 8.19314 2.22633   2
 -11  -6  -3 8.86331 2.99348   3
  11   6  -3 -0.4731 3.65027   4
  -6  11  -3 9.92357 3.65736   1
 -11  -6  -3 7.85743 3.01177   2
  11   6   3 9.29341 2.51033   2
 -11  -6   3 9.53148 2.27275   3
 -11  -6   3 7.50754 2.70544   2
  -6  11   3 2.83321 2.43205   2
  -6  11   3 7.18638 2.58771   2
 -11  -4  -3 270.102 11.8574   3
  -4  11  -3 270.630 11.5338   1
 -11  -4  -3 266.141 9.87100   1
  11   4  -3 241.560 13.0729   4
  -4  11  -3 282.776 10.4895   4
  -4  11  -3 271.885 10.3476   2
 -11  -4  -3 268.115 12.1167   2
  -4  11  -3 272.971 10.3890   2
 -11  -4   3 262.241 11.5965   2
  11   4   3 257.042 11.4173   3
  -4  11   3 274.982 11.3652   2
 -11  -4   3 253.557 10.5301   3
  11   4   3 278.811 11.5450   2
  -4  11   3 282.217 11.3599   2
 -11  -2  -3 664.934 25.1203   2
 -11  -2  -3 654.983 23.7980   1
 -11  -2  -3 685.629 24.8422   3
  11   2  -3 650.400 25.8808   4
  -2  11  -3 649.607 24.3746   1
  -2  11  -3 673.394 24.2972   4
  -2  11   3 682.190 23.9104   4
  11   2   3 636.080 24.5414   3
  11   2   3 693.493 24.8441   2
  -2  11   3 672.205 24.3677   2
  -2  11   3 668.208 24.4181   2
 -11  -2   3 672.325 24.7990   2
 -11   0  -3 536.438 20.4842   3
  11   0  -3 530.824 21.1515   4
   0  11  -3 553.934 20.6039   4
   0 -11  -3 526.736 20.5046   2
  11   0  -3 525.130 19.3716   3
 -11   0  -3 553.230 19.9003   1
   0  11  -3 535.339 19.7976   1
 -11   0  -3 537.643 20.8200   2
  11   0   3 536.614 20.4391   3
   0  11   3 538.475 20.5818   4
 -11   0   3 525.872 20.6007   2
  11   0   3 573.693 20.7195   2
   0  11   3 554.726 20.0938   2
   2  11  -3 308.894 13.0229   4
 -11   2  -3 306.444 12.0943   1
  11  -2  -3 293.424 12.5905   4
  -2 -11  -3 286.768 12.4025   2
 -11   2  -3 291.929 12.6333   2
   2  11  -3 302.161 11.2116   1
  11  -2  -3 280.626 11.4695   3
   2  11   3 297.113 11.6312   2
 -11   2   3 286.158 12.4832   2
  11  -2   3 281.982 12.6291   3
  11  -2   3 304.363 12.7488   2
  -2 -11   3 293.419 11.5799   2
 -11   4  -3 821.081 29.6565   2
  11  -4  -3 779.847 28.8490   3
   4  11  -3 827.045 27.9937   1
   4  11  -3 808.750 30.4546   4
  -4 -11  -3 800.346 29.6991   3
  11  -4  -3 806.462 29.0027   4
 -11   4  -3 767.335 29.2412   1
  -4 -11  -3 793.328 29.4001   2
  11  -4   3 841.298 29.7228   2
  -4 -11   3 774.764 28.6562   2
   4  11   3 765.218 27.8813   1
 -11   4   3 789.233 29.5269   2
  11  -4   3 808.463 29.6860   3
   4  11   3 797.047 28.5317   2
  -6 -11  -3 440.424 17.7470   3
 -11   6  -3 428.188 17.4876   1
 -11   6  -3 441.709 17.5763   2
   6  11  -3 436.246 18.9868   4
  11  -6  -3 433.541 17.2252   3
  11  -6  -3 433.816 15.8747   4
  -6 -11  -3 426.984 17.5135   2
  -6 -11   3 413.551 16.5871   2
  11  -6   3 435.746 17.7320   2
 -11   6   3 434.254 17.5873   2
   6  11   3 450.623 17.3707   2
  11  -6   3 444.643 18.0052   3
  -8 -11  -3 46.4199 6.60786   3
   8  11  -3 32.2895 5.40511   4
 -11   8  -3 46.7708 6.44618   2
  11  -8  -3 54.3922 6.95669   3
  -8 -11  -3 33.6907 4.18382   2
 -11   8  -3 38.2032 5.03746   1
 -11   8   3 45.1142 6.44057   2
  -8 -11   3 37.3906 5.34289   2
  11  -8   3 40.8673 4.89192   3
  -8 -11   3 41.4526 5.33812   3
  11 -10  -3 596.356 22.9834   3
  10  11  -3 542.383 24.8019   4
 -11  10  -3 549.623 22.7658   1
 -11  10  -3 568.392 22.1515   2
 -10 -11  -3 564.338 22.5981   2
 -10 -11   3 547.028 21.7298   3
 -11  10   3 569.154 22.5863   2
 -10 -11   3 570.111 21.8765   2
  11 -10   3 575.973 23.5488   3
 -11  12  -3 6.96039 4.29062   2
 -11  12  -3 10.7836 7.08951   1
 -11  12  -3 13.2250 3.99913   2
  11 -12  -3 8.44598 4.68192   3
 -12 -11  -3 11.1197 4.05909   2
 -12 -11   3 3.24820 3.35056   2
 -11  12   3 8.24594 3.96934   2
  11 -12   3 10.0985 5.11519   3
  -9  12  -3 97.3140 7.39936   2
  -9  12  -3 107.486 7.29611   2
 -12  -9  -3 88.8748 8.67601   3
  -9  12  -3 87.4874 9.05237   1
  12   9  -3 86.9518 11.1794   4
 -12  -9  -3 105.538 8.74050   2
 -12  -9   3 100.025 7.30696   3
 -12  -9   3 93.7245 7.96497   2
   9 -12   3 102.846 10.1951   3
  12   9   3 103.325 7.06814   2
  -9  12   3 90.0236 9.49367   2
  -7  12  -3 121.744 8.78745   1
  -7  12  -3 143.585 7.35403   2
 -12  -7  -3 129.940 9.03339   2
  12   7  -3 127.087 11.0123   4
  -7  12  -3 138.011 7.32791   2
 -12  -7  -3 133.024 8.57966   3
 -12  -7   3 144.251 8.37876   3
  -7  12   3 136.970 8.07667   2
  -7  12   3 135.265 8.21118   2
 -12  -7   3 137.508 8.39766   2
  12   7   3 120.226 7.69784   2
  12   5  -3 250.607 14.1718   4
  -5  12  -3 274.662 12.3353   1
  -5  12  -3 280.723 10.8670   2
 -12  -5  -3 267.495 12.7997   2
  -5  12  -3 277.598 10.8815   2
 -12  -5  -3 285.355 12.4470   3
 -12  -5   3 277.766 11.0508   3
  12   5   3 284.214 11.9625   2
  -5  12   3 276.934 11.8868   2
 -12  -5   3 267.494 12.2569   2
  -5  12   3 275.885 11.8873   2
 -12  -5   3 270.893 10.0724   1
  -3  12  -3 40.5310 2.97600   2
 -12  -3  -3 34.3901 3.92459   3
  -3  12  -3 43.6543 5.29744   1
  12   3  -3 38.0614 6.95396   4
  -3  12  -3 40.3668 3.17031   2
 -12  -3   3 47.5166 5.71187   2
 -12  -3   3 41.0057 3.81754   3
  12   3   3 29.0164 3.56563   3
  12   3   3 35.8344 3.79733   2
  -3  12   3 48.7035 5.09674   2
  -3  12   3 49.4264 4.87682   2
  12   1  -3 1175.32 44.6871   4
  -1  12  -3 1185.54 43.2946   1
  -1  12  -3 1239.46 43.5592   4
  12   1  -3 1182.08 42.5531   3
 -12  -1  -3 1232.99 43.0070   1
 -12  -1  -3 1219.83 43.7426   3
 -12  -1  -3 1240.35 44.1519   2
  -1  12   3 1238.26 43.4410   4
 -12  -1   3 1201.58 43.8617   2
  -1  12   3 1227.87 43.2082   2
  12   1   3 1222.57 43.5992   3
  12   1   3 1298.98 43.9409   2
  -1  12   3 1209.39 43.2295   2
  12  -1  -3 214.409 9.04784   3
   1  12  -3 231.252 9.30693   1
  12  -1  -3 228.280 10.9914   4
  -1 -12  -3 211.967 10.5329   2
   1  12  -3 231.433 10.7546   4
 -12   1  -3 232.468 9.90574   1
 -12   1  -3 222.359 10.8843   2
  12  -1   3 213.363 10.4654   3
 -12   1   3 222.059 10.6774   2
   1  12   3 221.460 10.3797   4
  12  -1   3 231.272 10.8938   2
  -1 -12   3 219.836 9.63990   2
   1  12   3 215.324 11.1114   2
  -3 -12  -3 5.56839 2.79701   2
  12  -3  -3 4.92761 2.71051   4
   3  12  -3 3.28738 3.38481   4
 -12   3  -3 7.59000 2.89902   2
 -12   3  -3 0.80670 2.99995   1
  12  -3  -3 4.58637 2.29106   3
   3  12   3 1.28771 3.06428   4
  12  -3   3 3.79640 2.86301   2
 -12   3   3 3.28832 2.62880   2
  -3 -12   3 5.69556 2.15832   2
  12  -3   3 5.72322 3.05633   3
  -5 -12  -3 188.083 9.99761   3
  -5 -12  -3 180.835 9.73448   2
 -12   5  -3 173.080 9.63460   1
  12  -5  -3 187.915 9.26611   3
   5  12  -3 198.152 7.10710   1
   5  12  -3 179.428 11.1053   4
 -12   5  -3 182.462 9.90709   2
  12  -5  -3 196.860 9.04032   4
   5  12   3 180.697 8.10769   2
   5  12   3 182.570 6.91271   1
 -12   5   3 181.211 9.82880   2
  -5 -12   3 177.468 8.61669   2
  12  -5   3 182.124 10.4307   3
   7  12  -3 823.483 32.7289   4
  12  -7  -3 834.647 30.7832   3
 -12   7  -3 825.351 31.0283   2
  -7 -12  -3 850.055 31.1087   2
 -12   7  -3 812.012 31.0081   1
 -12   7   3 809.675 31.0756   2
  12  -7   3 849.760 31.5308   3
   7  12   3 859.662 29.7810   2
  -7 -12   3 806.861 30.2227   2
  -7 -12   3 807.738 30.6216   3
  -9 -12  -3 98.7286 8.58801   2
  12  -9  -3 114.782 9.29514   3
 -12   9  -3 101.988 8.49068   2
 -12   9  -3 94.9970 9.05827   1
   9  12  -3 82.8019 11.0365   4
  -9 -12   3 99.0161 7.44738   2
   9  12   3 102.333 7.21851   2
  12  -9   3 87.4344 9.93207   3
  -9 -12   3 100.670 7.38659   3
 -12   9   3 103.339 8.51725   2
 -12  11  -3 89.6909 8.34123   2
 -11 -12  -3 98.6812 9.24418   2
 -12  11  -3 81.1554 9.87940   1
  11  12   3 94.8956 12.4694   4
 -11 -12   3 93.1536 8.08265   2
 -12  11   3 90.7854 8.89394   2
 -11 -12   3 86.1955 7.91038   3
  12 -11   3 94.3337 10.9546   3
 -13 -12  -3 126.819 10.8622   2
 -12  13  -3 123.357 9.27114   2
 -12  13  -3 119.685 10.9169   1
  12 -13  -3 118.896 11.9351   3
  13  12  -3 97.2048 14.4020   4
 -12  13   3 111.107 10.2183   2
  12 -13   3 126.619 12.7910   3
 -12  13   3 117.448 10.6371   1
 -13 -12   3 127.445 9.66979   2
  13  12   3 109.511 14.1248   4
 -13 -10  -3 19.9028 4.59642   2
 -10  13  -3 17.4072 3.63486   2
 -10  13  -3 16.6835 5.35257   1
  10 -13   3 20.1741 5.41017   3
 -13 -10   3 19.4219 3.92270   2
 -10  13   3 20.1663 4.23885   2
  13   8  -3 9.63148 5.34534   4
 -13  -8  -3 7.73023 3.75977   3
  -8  13  -3 14.3657 4.94816   1
  -8  13  -3 15.8433 3.06969   2
  -8  13  -3 11.3041 2.93971   2
   8 -13   3 2.45847 4.16703   3
 -13  -8   3 8.59870 3.04177   3
  -8  13   3 14.1297 3.65945   2
  13   8   3 9.32278 3.13244   2
  -8  13   3 10.5697 3.57970   2
 -13  -8   3 9.88278 3.65469   2
  -6  13  -3 147.533 9.55455   1
 -13  -6  -3 145.232 9.89157   2
  -6  13  -3 158.816 7.42973   2
 -13  -6  -3 159.937 9.16917   3
  -6  13  -3 155.931 7.66997   2
  13   6  -3 131.583 11.5674   4
  13   6   3 150.790 8.63687   2
  -6  13   3 164.641 8.70633   2
 -13  -6   3 157.422 9.38576   2
 -13  -6   3 140.574 7.67651   3
  -6  13   3 168.488 8.66972   2
  -4  13  -3 348.597 14.2515   1
 -13  -4  -3 332.770 14.9409   2
  13   4  -3 299.408 15.9361   4
 -13  -4  -3 344.493 14.2599   3
 -13  -4  -3 311.825 12.5443   1
  -4  13  -3 335.776 12.2550   2
  13   4   3 329.676 13.8709   3
 -13  -4   3 326.866 12.7233   3
  -4  13   3 333.816 13.6538   2
 -13  -4   3 326.279 14.3625   2
  -4  13   3 345.376 13.7530   2
  13   4   3 334.391 14.0867   2
  -2  13  -3 329.308 13.4741   1
  13   2  -3 298.339 15.1681   4
  -2  13  -3 329.969 13.1962   4
 -13  -2  -3 333.748 14.6420   2
 -13  -2  -3 323.880 13.8801   3
 -13  -2  -3 319.029 12.5545   1
  13   2   3 334.512 14.0960   2
  -2  13   3 340.658 13.3063   2
  13   2   3 315.999 13.6137   3
  -2  13   3 332.400 12.6675   4
 -13  -2   3 311.017 14.1392   2
  -2  13   3 334.757 13.2718   2
 -13   0  -3 68.8377 7.27261   2
  13   0  -3 64.4246 7.40825   4
   0  13  -3 71.5030 6.29371   4
 -13   0  -3 70.3107 5.60825   1
   0  13  -3 62.2245 6.21657   1
 -13   0  -3 78.0338 6.43582   3
  13   0  -3 61.1258 4.43761   3
 -13   0   3 76.4604 6.98647   2
  13   0   3 65.8092 6.29502   3
   0  13   3 63.7377 5.91707   4
   0  13   3 63.6840 5.52021   2
  13   0   3 63.3505 6.90094   2
   0  13   3 70.0185 5.36349   2
  13  -2  -3 736.649 29.0403   4
 -13   2  -3 779.519 28.3704   1
   2  13  -3 754.354 27.5035   1
  -2 -13  -3 763.012 28.8008   2
   2  13  -3 795.219 29.4116   4
 -13   2  -3 772.375 29.1632   2
  13  -2  -3 733.598 27.5966   3
  13  -2   3 797.805 28.8286   3
   2  13   3 769.809 27.9062   1
   2  13   3 769.974 27.7460   2
 -13   2   3 755.356 28.9474   2
   2  13   3 799.541 29.1249   4
  13  -2   3 786.544 29.1403   2
  -2 -13   3 763.691 28.0816   2
   4  13  -3 78.6605 8.33178   4
 -13   4  -3 76.5789 7.37225   2
  13  -4  -3 75.6259 6.28714   4
  13  -4  -3 67.1057 6.12564   3
  -4 -13  -3 70.2480 7.24350   2
 -13   4  -3 74.0024 6.97406   1
 -13   4   3 72.3490 7.35541   2
   4  13   3 74.8629 5.09421   2
   4  13   3 81.3479 7.91296   4
  13  -4   3 68.3047 7.68521   3
  -4 -13   3 69.8644 5.88870   2
 -13   6  -3 227.844 11.7834   1
  -6 -13  -3 237.419 11.8920   2
 -13   6  -3 247.994 12.3478   2
  13  -6  -3 233.901 10.4959   4
  13  -6  -3 242.651 11.4295   3
   6  13  -3 221.301 13.4663   4
   6  13   3 237.368 9.79578   2
 -13   6   3 216.788 14.9197   2
   6  13   3 244.251 13.2541   4
  13  -6   3 231.892 12.5468   3
  -6 -13   3 231.385 10.7493   2
 -13   8  -3 229.671 11.8258   2
  -8 -13  -3 214.407 11.7633   2
  13  -8  -3 230.294 11.7334   3
   8  13  -3 197.436 14.0650   4
 -13   8  -3 227.617 12.1021   1
 -13   8   3 208.080 11.7603   2
  -8 -13   3 204.199 10.9805   3
   8  13   3 213.545 9.29929   2
  13  -8   3 221.566 12.8900   3
   8  13   3 210.962 13.6330   4
  -8 -13   3 226.596 10.7267   2
 -10 -13  -3 80.6738 8.98107   2
  13 -10  -3 90.7944 10.0154   3
 -13  10  -3 67.5407 9.14899   1
 -13  10  -3 81.4015 8.59734   2
  10  13  -3 74.1412 10.5943   4
 -10 -13   3 92.4139 7.86031   2
 -13  10   3 89.0288 9.20997   2
  13 -10   3 95.8814 10.6582   3
  10  13   3 79.9580 12.0729   4
 -13  12  -3 89.8943 10.4945   1
 -12 -13  -3 105.741 9.99504   2
  13 -12  -3 105.013 11.6858   3
  12  13  -3 89.4336 14.2268   4
 -13  12  -3 105.233 9.17262   2
  13 -12   3 103.201 12.0958   3
  12  13   3 89.6477 13.5433   4
 -13  12   3 88.4338 9.91143   2
 -13  12   3 94.4995 10.1487   1
  13 -14  -3 14.3491 7.34895   3
 -13  14  -3 10.6721 6.07343   1
  14  13  -3 4.28977 8.44459   4
 -13  14  -3 4.36944 4.55352   2
  13 -14   3 18.2263 6.88847   3
 -13  14   3 15.0759 5.30969   2
  14  13   3 10.2621 7.57879   4
 -13  14   3 10.8948 6.24753   1
 -14 -13   3 9.81336 4.68384   2
 -14 -11  -3 18.8466 4.99901   2
 -11  14  -3 7.21868 3.80440   2
  11 -14  -3 9.07564 5.08857   3
  14  11  -3 3.35775 6.58031   4
 -11  14  -3 8.69394 5.37812   1
  11 -14   3 16.4193 5.90081   3
  14  11   3 10.5514 7.45240   4
 -14 -11   3 15.1734 4.27517   2
 -11  14   3 5.77554 5.34841   1
 -11  14   3 10.4272 4.42105   2
  14   9  -3 48.9821 9.79409   4
  -9  14  -3 39.4078 5.96155   1
  -9  14  -3 51.2654 6.33843   2
 -14  -9  -3 38.1581 5.16030   2
  -9  14   3 61.2263 7.52385   2
   9 -14   3 47.6493 6.65838   3
 -14  -7  -3 270.470 13.8393   2
 -14  -7  -3 234.060 12.7787   3
  -7  14  -3 259.256 13.4677   1
  14   7  -3 230.104 15.7204   4
  -7  14  -3 277.182 11.1231   2
  14   7   3 262.629 12.4237   2
 -14  -7   3 272.093 13.3277   2
  -7  14   3 274.871 12.7246   2
  -7  14   3 266.772 12.4432   2
  -5  14  -3 113.881 8.73539   1
 -14  -5  -3 107.638 11.0375   2
  14   5  -3 95.4699 10.8726   4
  -5  14  -3 115.188 5.66913   2
 -14  -5  -3 116.455 8.13067   3
  -5  14  -3 118.523 5.91136   2
  -5  14   3 126.652 7.77231   2
  14   5   3 110.352 8.25365   2
 -14  -5   3 121.868 8.91903   2
  -5  14   3 120.089 7.51387   2
 -14  -5   3 105.088 6.39844   3
  14   3  -3 127.030 10.6010   4
 -14  -3  -3 142.977 9.95803   2
  -3  14  -3 148.495 7.37210   4
 -14  -3  -3 147.529 8.74286   3
 -14  -3  -3 144.455 6.71973   1
  -3  14  -3 147.153 8.67092   1
  14   3   3 144.843 9.24383   2
  -3  14   3 142.023 7.90965   2
  14   3   3 150.907 8.51555   3
  -3  14   3 142.785 8.00562   2
 -14  -3   3 154.481 6.95738   1
 -14  -3   3 134.405 9.34305   2
  14   1  -3 1.40022 3.90055   4
  -1  14  -3 0.96453 2.85542   4
 -14  -1  -3 2.37698 2.56207   1
 -14  -1  -3 1.43299 2.86982   3
  -1  14  -3 3.49306 2.91783   1
 -14  -1  -3 -2.9408 3.29911   2
  -1  14   3 0.29782 2.35806   2
  -1  14   3 0.17342 2.26432   2
 -14  -1   3 -0.9032 3.10064   2
  -1  14   3 4.33177 2.63629   4
  14   1   3 -2.3355 2.97232   3
  14   1   3 0.43055 3.24728   2
 -14   1  -3 112.360 7.63925   1
  14  -1  -3 112.173 8.92198   4
   1  14  -3 119.191 8.40332   4
   1  14  -3 109.470 7.47381   1
  14  -1  -3 107.303 6.15781   3
 -14   1  -3 117.710 9.38869   2
   1  14   3 122.955 6.63522   2
 -14   1   3 116.987 8.69757   2
  14  -1   3 129.351 8.20050   3
   1  14   3 107.443 6.59589   1
   1  14   3 127.274 8.27551   4
 -14   3  -3 349.535 14.7861   1
 -14   3  -3 343.608 19.8646   2
  -3 -14  -3 348.558 15.2387   2
   3  14  -3 343.689 15.9560   4
   3  14  -3 351.730 13.1074   1
  14  -3  -3 332.185 13.6338   3
  14  -3  -3 333.069 15.0053   4
   3  14   3 331.020 13.0116   1
  -3 -14   3 327.644 14.1979   2
   3  14   3 355.893 15.7079   4
  14  -3   3 342.687 15.2201   3
   3  14   3 325.738 13.2542   2
   3  14   3 352.547 13.3286   2
 -14   5  -3 247.327 12.6025   2
   5  14  -3 237.183 13.7750   4
  14  -5  -3 232.283 11.4060   3
  14  -5  -3 247.783 11.0881   4
  -5 -14  -3 251.789 12.4291   2
 -14   5  -3 247.481 12.2669   1
 -14   5   3 236.616 12.5728   2
   5  14   3 238.711 13.4144   4
   5  14   3 239.934 9.98372   2
  -5 -14   3 241.996 11.2476   2
  14  -5   3 253.320 12.9320   3
 -14   7  -3 31.7348 5.10728   1
  14  -7  -3 38.3252 4.61559   3
  -7 -14  -3 35.6579 4.82237   2
 -14   7  -3 33.2934 4.80594   2
   7  14  -3 20.5930 5.84253   4
 -14   7   3 28.1139 4.48369   2
   7  14   3 32.0824 5.83996   4
  -7 -14   3 41.2170 6.22068   2
  14  -7   3 24.0146 5.22073   3
   7  14   3 30.7239 4.18808   2
  -9 -14  -3 235.041 12.8972   2
 -14   9  -3 204.387 12.7528   1
 -14   9  -3 232.713 12.6516   2
  14  -9  -3 235.470 12.9978   3
   9  14  -3 212.791 17.1310   4
 -14   9   3 224.855 13.0170   2
  -9 -14   3 219.983 11.5179   2
   9  14   3 208.615 15.2459   4
  14  -9   3 243.347 14.0439   3
 -14  11  -3 173.718 11.4496   2
  14 -11  -3 183.645 13.1442   3
 -11 -14  -3 183.437 12.1220   2
  11  14  -3 161.015 15.8079   4
 -14  11  -3 168.562 12.3008   1
 -14  11   3 176.008 12.2042   2
  14 -11   3 191.734 13.6883   3
 -14  11   3 166.508 12.0400   1
  11  14   3 165.910 15.3878   4
 -11 -14   3 183.164 14.3158   2
 -14  13  -3 7.30357 4.65362   2
  14 -13  -3 -3.8762 5.99875   3
 -13 -14  -3 7.86189 7.04288   2
 -14  13  -3 4.11142 5.70600   1
  13  14  -3 0.79965 8.23512   4
 -14  13   3 3.87475 5.13361   2
 -14  13   3 3.15127 5.63480   1
  14 -13   3 2.66261 6.04789   3
  13  14   3 1.92405 7.47990   4
 -13 -14   3 4.20036 4.22204   2
  12 -15  -3 0.95687 6.46132   3
 -12  15  -3 -5.8778 4.21964   2
  15  12  -3 0.35180 7.61366   4
 -12  15  -3 2.64532 5.90288   1
 -15 -12  -3 0.14961 5.28944   2
  15  12   3 -2.0517 7.77259   4
 -12  15   3 0.22868 5.51079   1
 -15 -12   3 4.46252 4.59773   2
 -12  15   3 -2.8183 7.35113   2
  12 -15   3 2.22387 6.56365   3
 -15 -10  -3 104.526 10.7378   2
 -10  15  -3 99.4781 10.7613   1
 -10  15  -3 88.5517 7.93736   2
  15  10  -3 88.4389 13.8569   4
 -10  15   3 101.093 9.25264   2
  10 -15   3 108.269 13.0589   3
  15  10   3 80.9919 13.6157   4
 -10  15   3 95.7741 10.3326   1
 -15 -10   3 115.916 10.0924   2
 -15  -8  -3 17.7456 4.71777   2
  15   8  -3 26.3156 7.35098   4
  -8  15  -3 31.3821 6.08761   1
  -8  15  -3 26.7689 3.37655   2
   8 -15   3 20.8350 5.22689   3
 -15  -8   3 30.8246 4.83630   2
  -8  15   3 25.2401 4.16307   2
  -8  15   3 22.7353 5.12250   1
 -15  -6  -3 160.751 11.4671   2
  15   6  -3 143.361 12.9886   4
  -6  15  -3 174.419 10.9154   1
  -6  15  -3 167.129 7.32115   2
 -15  -6  -3 134.082 9.97956   3
  -6  15   3 178.023 9.42549   2
  -6  15   3 192.266 10.0623   2
  15   6   3 144.769 9.87924   2
 -15  -6   3 176.363 10.9777   2
 -15  -4  -3 110.373 8.44669   3
  -4  15  -3 122.620 8.77193   1
  15   4  -3 104.774 11.1012   4
 -15  -4  -3 117.846 10.0501   2
 -15  -4   3 110.467 6.12203   1
  -4  15   3 127.592 7.90936   2
 -15  -4   3 105.142 13.6010   2
  -4  15   3 129.586 7.55415   2
  -2  15  -3 175.832 9.51384   1
 -15  -2  -3 174.714 11.2969   2
 -15  -2  -3 175.458 8.19834   1
  -2  15  -3 175.429 8.96238   4
 -15  -2  -3 177.950 9.84889   3
  15   2  -3 160.501 11.9361   4
  15   2   3 178.037 9.55501   3
 -15  -2   3 162.358 14.5208   2
  -2  15   3 168.366 8.68123   2
  -2  15   3 180.691 8.86303   2
 -15  -2   3 183.855 8.47072   1
  -2  15   3 183.861 9.55765   1
   0  15  -3 69.9195 6.07522   1
  15   0  -3 67.1024 4.71220   3
 -15   0  -3 70.8925 8.62546   2
  15   0  -3 54.8859 8.58394   4
 -15   0  -3 61.0319 6.28248   1
   0  15  -3 62.6981 7.09156   4
 -15   0   3 66.1426 8.07356   2
   0  15   3 66.6888 5.42903   2
   0  15   3 46.2690 5.76293   2
  15   0   3 62.4278 7.01188   3
   0  15   3 67.1154 6.68126   4
   0  15   3 66.8305 6.02024   1
   2  15  -3 27.5640 3.31952   1
  -2 -15  -3 23.1031 4.23747   2
 -15   2  -3 23.6554 4.29967   1
  15  -2  -3 22.1943 4.71150   4
 -15   2  -3 24.7446 4.75888   2
   2  15  -3 25.7433 4.94283   4
  15  -2  -3 23.4749 2.94520   3
   2  15   3 24.5094 3.16823   1
   2  15   3 20.7973 2.67348   2
   2  15   3 22.4551 4.55163   4
  15  -2   3 24.9967 4.26788   3
 -15   2   3 26.1309 4.44687   2
   2  15   3 23.1215 2.79025   2
   4  15  -3 512.319 18.2016   1
   4  15  -3 485.422 21.6003   4
  -4 -15  -3 507.532 20.7462   2
 -15   4  -3 513.303 20.3373   1
  15  -4  -3 478.887 19.1678   3
  15  -4  -3 498.091 20.1537   4
 -15   4  -3 497.147 20.9097   2
  -4 -15   3 495.275 19.6583   2
   4  15   3 482.631 18.2576   2
   4  15   3 502.325 21.4155   4
  15  -4   3 514.094 20.6722   3
   4  15   3 493.829 18.2400   2
 -15   4   3 495.266 20.9344   2
  15  -6  -3 26.9457 4.26468   3
   6  15  -3 22.0906 5.97809   4
 -15   6  -3 27.5870 5.69582   1
  -6 -15  -3 25.9314 6.53958   2
 -15   6  -3 30.0202 4.92835   2
  15  -6   3 23.2486 5.11271   3
   6  15   3 23.7948 5.98818   4
 -15   6   3 24.4287 4.89889   2
  -6 -15   3 18.7178 3.63956   2
  15  -8  -3 213.608 12.2470   3
   8  15  -3 175.970 19.8532   4
  -8 -15  -3 220.902 12.5648   2
 -15   8  -3 200.811 12.3139   2
 -15   8  -3 186.055 12.3365   1
  -8 -15   3 200.516 11.0828   2
  15  -8   3 217.543 13.4203   3
 -15   8   3 195.262 12.5308   2
   8  15   3 210.426 14.6626   4
  10  15  -3 31.3389 7.95832   4
 -15  10  -3 27.5368 6.04872   1
 -15  10  -3 36.6759 5.28666   2
 -10 -15  -3 38.6831 5.67325   2
  15 -10  -3 44.4910 5.98668   3
 -10 -15   3 47.4279 6.66428   2
  10  15   3 34.3014 7.72243   4
 -15  10   3 38.3888 6.23889   1
 -15  10   3 39.1289 6.66830   2
  15 -10   3 36.2356 6.25345   3
  12  15  -3 33.1023 8.54622   4
 -15  12  -3 25.8123 8.90878   2
  15 -12  -3 43.1406 7.14795   3
 -15  12  -3 33.1799 7.01983   1
 -12 -15  -3 46.2844 6.94973   2
 -15  12   3 43.9029 6.57885   2
  15 -12   3 44.7520 7.81538   3
 -15  12   3 48.5559 7.42929   1
  12  15   3 48.1330 9.46059   4
 -12 -15   3 57.9967 9.28782   2
 -16 -11  -3 129.916 12.6928   2
  11 -16  -3 111.518 13.9807   3
  16  11  -3 102.046 15.9223   4
 -11  16  -3 117.906 11.9385   1
  11 -16   3 112.364 14.7833   3
 -11  16   3 111.290 11.7875   1
  16  11   3 116.919 15.9729   4
 -16 -11   3 132.191 11.7591   2
  -9  16  -3 12.9658 5.60993   1
  16   9  -3 23.9339 8.15481   4
 -16  -9  -3 29.4788 5.65973   2
 -16  -9   3 31.9542 5.29045   2
  16   9   3 17.9448 7.31326   4
  -9  16   3 28.1202 4.87186   2
   9 -16   3 24.6655 6.57554   3
  -9  16   3 32.2161 6.38162   1
 -16  -7  -3 38.7673 5.95876   2
  -7  16  -3 36.6676 5.91016   1
  16   7  -3 23.1083 6.91633   4
 -16  -7   3 36.7046 5.36095   2
  -7  16   3 51.0593 7.27637   2
  -7  16   3 40.3823 6.00726   1
  -5  16  -3 72.4425 8.91496   1
 -16  -5  -3 94.9008 10.2435   2
 -16  -5   3 75.7563 9.66567   2
  -5  16   3 84.2155 8.84392   1
  -5  16   3 82.5007 7.38385   2
  -3  16  -3 80.6579 8.03119   1
 -16  -3  -3 71.1117 8.51995   3
 -16  -3  -3 73.8159 5.62749   1
  16   3  -3 68.4763 10.5364   4
 -16  -3  -3 74.0933 9.91135   2
 -16  -3   3 81.0616 5.87324   1
  -3  16   3 84.7600 6.52619   2
 -16  -3   3 75.9776 9.14893   2
  16   3   3 69.8845 7.52686   3
  -3  16   3 81.3943 8.06976   1
 -16  -1  -3 90.0238 6.62752   1
  -1  16  -3 85.6264 7.42757   4
  16   1  -3 74.8513 9.96919   4
  -1  16  -3 79.3956 7.24717   1
 -16  -1  -3 80.8557 9.62636   2
 -16  -1   3 93.0393 6.88375   1
 -16  -1   3 74.2437 9.16420   2
  -1  16   3 80.3858 6.11156   2
  -1  16   3 93.8126 7.38342   1
  -1  16   3 86.2893 6.90683   4
  16   1   3 84.2401 7.70866   3
  16  -1  -3 98.6489 5.78860   3
   1  16  -3 88.0240 8.63648   4
  16  -1  -3 85.1557 9.71895   4
   1  16  -3 101.417 6.68384   1
 -16   1  -3 80.3738 9.81032   2
 -16   1  -3 97.5013 7.86564   1
   1  16   3 101.499 8.46655   4
 -16   1   3 97.4881 9.49884   2
 -16   1   3 96.7969 7.75036   1
  16  -1   3 94.1646 8.36983   3
   1  16   3 97.2936 6.74009   1
   1  16   3 91.5583 5.81445   2
  16  -3  -3 129.260 9.86644   4
   3  16  -3 137.522 7.14013   1
 -16   3  -3 149.116 9.64869   1
  -3 -16  -3 111.083 15.9131   2
   3  16  -3 140.017 10.8521   4
  16  -3  -3 120.508 7.49815   3
 -16   3  -3 131.917 10.7881   2
 -16   3   3 130.927 10.6223   2
   3  16   3 131.182 6.31948   2
   3  16   3 143.406 10.4279   4
   3  16   3 133.118 7.03997   1
  16  -3   3 135.252 9.85924   3
  16  -5  -3 71.9352 7.72078   4
  16  -5  -3 78.1651 7.45197   3
   5  16  -3 68.7488 10.4450   4
  -5 -16  -3 79.2758 9.32808   2
 -16   5  -3 83.2728 8.99041   1
 -16   5  -3 68.1969 9.54581   2
 -16   5   3 69.5430 9.40294   2
  -5 -16   3 77.1464 7.78434   2
   5  16   3 70.5618 10.2794   4
  16  -5   3 60.4351 9.58518   3
 -16   7  -3 72.8315 9.57510   1
  16  -7  -3 64.9703 9.17288   3
 -16   7  -3 79.8702 9.95459   2
  -7 -16  -3 71.1111 10.0077   2
 -16   7   3 83.2022 9.39553   1
  -7 -16   3 85.4436 8.33373   2
  16  -7   3 73.9449 10.6053   3
   7  16   3 76.5831 11.5562   4
 -16   9  -3 36.2804 6.28061   1
 -16   9  -3 45.5644 6.97518   2
  -9 -16  -3 62.7191 10.1222   2
  16  -9  -3 56.9611 6.61181   3
   9  16  -3 58.5685 9.24823   4
 -16   9   3 48.4403 6.26468   2
   9  16   3 47.0106 8.20094   4
 -16   9   3 68.5791 9.69632   1
  16  -9   3 55.0926 7.18723   3
 -16  11  -3 67.1799 10.4484   2
  11  16  -3 25.1645 8.76221   4
  16 -11  -3 58.1786 7.51071   3
 -16  11  -3 36.8149 6.89112   1
  11  16   3 51.2284 9.76298   4
 -16  11   3 34.9705 6.57771   1
  16 -11   3 58.6226 11.6323   3
 -16  11   3 44.5480 6.36724   2
  -8  17  -3 172.589 12.5844   1
  17   8  -3 159.612 16.5088   4
 -17  -8  -3 201.644 13.8883   2
 -17  -8   3 196.942 13.2749   2
   8 -17   3 182.600 15.3503   3
  -8  17   3 188.666 12.6091   1
  17   8   3 176.666 15.9265   4
  -8  17   3 197.037 11.3218   2
  17   6  -3 20.7150 7.02205   4
  -6  17  -3 36.4191 6.17067   1
 -17  -6  -3 39.0756 6.24068   2
  17   6   3 34.0080 7.93821   4
  -6  17   3 24.9240 5.36067   1
  -6  17   3 27.2929 4.27738   2
 -17  -6   3 26.9547 5.40381   2
 -17  -4  -3 40.6567 5.97799   2
  17   4  -3 42.6824 11.2817   4
  -4  17   3 41.4209 6.42903   2
  -4  17   3 50.9231 6.48817   1
 -17  -4   3 40.8316 5.77582   2
  -2  17  -3 15.8741 4.61632   1
  17   2  -3 7.07067 5.88005   4
 -17  -2  -3 15.2794 4.98360   2
 -17  -2  -3 18.5049 3.55687   1
 -17  -2   3 19.0315 4.82442   2
  -2  17   3 27.6504 4.75946   1
  -2  17   3 15.4410 3.01057   2
  17   2   3 22.9238 4.27553   3
 -17  -2   3 22.0953 3.83665   1
   0  17  -3 97.6455 8.62613   4
 -17   0  -3 96.0390 10.6722   2
   0  17  -3 95.0677 7.57213   1
 -17   0  -3 102.610 7.67559   1
  17   0  -3 87.4741 10.8677   4
 -17   0   3 104.459 7.94630   1
   0  17   3 98.1526 8.41350   4
 -17   0   3 103.500 10.2780   2
  17   0   3 95.2391 8.54515   3
   0  17   3 97.2868 6.00861   2
   0  17   3 110.822 7.84438   1
   2  17  -3 9.12251 4.86963   4
 -17   2  -3 10.2267 4.60895   1
   2  17  -3 11.7287 3.41629   1
  17  -2  -3 10.8219 5.02125   4
 -17   2  -3 4.67011 4.86225   2
 -17   2   3 14.4697 4.67900   1
 -17   2   3 12.8613 4.73902   2
  17  -2   3 10.2084 4.19893   3
   2  17   3 13.9232 3.51176   1
   2  17   3 9.90724 4.70531   4
   4  17  -3 69.6624 10.4358   4
 -17   4  -3 74.8993 9.40735   1
  17  -4  -3 85.4792 8.91517   4
 -17   4  -3 67.4853 10.1431   2
  17  -4  -3 82.6922 7.99500   3
 -17   4   3 80.4793 10.1721   2
   4  17   3 84.2465 10.2606   4
  -4 -17   3 80.9455 8.36544   2
 -17   4   3 80.0807 9.71919   1
  17  -4   3 76.5603 8.90597   4
  17  -6  -3 410.791 19.0879   3
 -17   6  -3 349.741 17.6597   1
  -6 -17  -3 406.842 18.5583   2
 -17   6  -3 425.835 22.8716   2
  17  -6   3 389.230 18.4289   3
 -17   6   3 375.524 20.5719   2
  -6 -17   3 381.565 17.0997   2
  17  -6   3 370.142 17.5154   4
 -17   6   3 356.256 17.4807   1
   6  17   3 384.584 19.7357   4
   8  17  -3 3.47584 7.24007   4
 -17   8  -3 3.07820 5.81901   1
 -17   8  -3 5.06716 5.19295   2
  -8 -17  -3 10.6899 4.98999   2
 -17   8   3 0.25816 4.97540   2
  -8 -17   3 3.69042 4.42047   2
  17  -8   3 8.14844 5.65519   3
   8  17   3 8.35071 6.84915   4
 -17   8   3 6.35033 5.70254   1
 -18  -7  -3 -5.1342 5.26272   2
  -7  18  -3 1.93583 5.26397   1
  18   7  -3 -3.7947 7.39351   4
  18   7   3 5.18768 7.69781   4
 -18  -7   3 7.08874 5.44331   2
  -7  18   3 8.06254 5.68859   1
 -18  -5  -3 21.2192 6.09425   2
  18   5  -3 14.4496 7.30730   4
  -5  18  -3 22.0827 5.42200   1
 -18  -5   3 24.7447 7.96840   2
  18   5   3 22.8697 7.16584   4
  -5  18   3 24.4909 5.51161   1
  18   3  -3 150.967 14.6296   4
 -18  -3  -3 157.748 14.2072   2
 -18  -3   3 163.165 12.9344   2
  18   3   3 158.387 14.2192   4
  18   1  -3 231.792 17.1672   4
  -1  18  -3 278.392 14.4183   1
 -18  -1  -3 249.437 11.8802   1
 -18  -1   3 280.947 15.4311   2
  18   1   3 244.446 12.9485   3
 -18  -1   3 260.949 12.1931   1
  -1  18   3 248.731 12.5651   1
   1  18  -3 87.6290 9.34400   4
   1  18  -3 78.4564 7.38538   1
 -18   1  -3 78.5735 8.18421   1
 -18   1  -3 68.5998 10.7022   2
  18  -1  -3 82.7722 10.7616   4
 -18   1   3 78.8737 8.40971   1
  18  -1   3 82.3056 10.7601   4
   1  18   3 80.5798 7.46916   1
   1  18   3 79.5798 9.07423   4
  18  -1   3 91.6953 9.25394   3
 -18   1   3 99.5352 13.2866   2
  18  -3  -3 20.5482 5.54881   4
 -18   3  -3 8.75484 5.22976   2
   3  18  -3 16.5690 5.57505   4
 -18   3   3 18.8168 5.52123   2
   3  18   3 15.1619 5.47355   4
  18  -3   3 16.3087 5.30316   4
  18  -3   3 10.4945 4.87543   3
   5  18  -3 27.9096 12.0181   4
 -18   5  -3 21.0654 5.47265   1
  -5 -18  -3 30.8227 5.65674   2
 -18   5  -3 34.3075 5.97092   2
 -18   5   3 24.5611 5.52590   1
 -18   5   3 28.0503 5.95370   2
  18  -5   3 33.0086 5.63024   4
  -5 -18   3 19.2487 4.75679   2
   5  18   3 23.0523 6.76169   4
  18  -5   3 22.3474 5.62757   3
   7  18  -3 48.4742 8.56080   4
  -7 -18  -3 76.8673 11.3915   2
 -18   7  -3 78.3148 11.2241   2
 -18   7  -3 50.8104 6.94754   1
   7  18   3 55.9848 8.77533   4
 -18   7   3 55.8871 7.06499   1
  18  -7   3 52.4415 7.26779   3
 -18   7   3 61.3503 7.65407   2
  19   4  -3 7.26253 7.67499   4
 -19  -4  -3 9.89152 6.01072   2
  -4  19  -3 13.1218 5.33298   1
 -19  -4   3 3.17482 5.56855   2
  19   4   3 5.74728 7.34273   4
  -4  19   3 10.8444 5.16816   1
  19   2  -3 3.32682 7.00684   4
 -19  -2  -3 1.12350 5.41599   2
  -2  19  -3 -0.3239 4.24991   1
  -2  19   3 -6.8345 4.65570   1
  19   2   3 3.16211 6.51188   4
 -19  -2   3 -0.3265 5.25995   2
 -19   0  -3 17.4767 4.74169   1
   0  19  -3 17.5289 4.51146   1
  19   0  -3 16.8355 9.39480   4
 -19   0  -3 15.0065 5.49653   2
 -19   0   3 29.5191 6.14492   2
  19   0   3 26.6459 7.18868   4
 -19   0   3 26.3165 5.05036   1
   0  19   3 25.4080 4.86932   1
 -19   2  -3 85.4845 12.1103   2
 -19   2  -3 77.5003 9.90916   1
  19  -2  -3 107.007 11.7236   4
   2  19  -3 106.776 10.8285   4
   2  19   3 109.738 10.5780   4
  19  -2   3 95.1679 15.3011   4
 -19   2   3 90.4025 9.53494   1
 -19   2   3 117.546 11.9527   2
 -19   4  -3 17.1140 5.22411   1
   4  19  -3 21.9900 6.93571   4
 -19   4  -3 15.8678 6.67341   2
 -19   4   3 12.4131 5.43266   1
  19  -4   3 29.6885 5.96749   4
 -19   4   3 11.3603 6.46561   2
   4  19   3 21.6936 7.13461   4
   0   0  -4 6661.87 234.643   2
   0   0  -4 7279.51 236.932   4
   0   0  -4 6753.24 234.947   1
   0   0  -4 6703.12 235.330   3
   0   0   4 6883.90 235.519   3
   0   0   4 6608.07 234.781   2
  -1  -1  -4 657.770 21.9959   1
  -1  -1  -4 581.103 22.3538   3
  -1   1  -4 627.848 22.2218   3
  -1  -1  -4 602.048 22.0542   2
   1  -1  -4 663.223 22.1844   4
   1   1  -4 667.585 22.0113   1
   1  -1  -4 605.931 21.9561   3
  -1   1  -4 654.934 22.1733   2
   1   1  -4 630.594 21.9424   3
  -1   1  -4 662.176 22.2801   4
   1   1  -4 696.914 22.3850   4
  -1   1  -4 648.191 22.0323   1
   1   1   4 612.970 22.2603   2
   1  -1   4 584.792 22.1406   3
   1   1   4 594.401 22.2023   3
  -1  -1   4 607.188 21.9286   3
   1  -1   4 609.738 21.9091   2
  -1   1   4 598.797 21.9612   3
   2   0  -4 99.6600 3.97513   3
   0   2  -4 112.791 4.56796   4
  -2   0  -4 97.8683 4.52619   3
   2   0  -4 108.953 4.51506   4
  -2   0  -4 109.173 4.20449   1
   0  -2  -4 82.3560 5.09122   3
   0   2  -4 99.8454 4.18971   1
   0  -2   4 100.362 4.36706   3
  -2   0   4 99.6544 3.94867   3
   2   0   4 92.9392 4.46688   2
   0   2   4 95.2076 4.31716   2
  -2  -2  -4 5847.66 212.973   2
  -2   2  -4 6479.81 213.097   1
   2  -2  -4 6306.03 212.521   4
  -2   2  -4 5922.25 212.099   2
  -2   2  -4 6108.40 213.013   3
   2   2  -4 6508.90 212.406   1
  -2  -2  -4 6272.32 212.139   1
   2   2  -4 6494.09 214.995   4
  -2  -2  -4 5958.99 213.618   3
   2   2   4 6005.34 213.382   2
   2  -2   4 5969.17 213.299   3
   2   2   4 6051.42 214.106   3
   2  -2   4 5944.90 213.258   2
  -3  -1  -4 235.700 9.09513   3
  -3  -1  -4 220.865 8.91633   2
  -1   3  -4 246.856 8.82724   1
   3   1  -4 252.089 9.27603   4
  -3  -1  -4 239.835 8.64768   1
  -1   3  -4 248.379 9.04053   4
   3   1   4 236.012 8.93634   2
   1  -3   4 222.145 8.99825   3
   1  -3   4 233.284 8.52594   2
   3   1   4 227.873 9.06931   3
  -1   3   4 225.215 8.90247   2
  -3   1  -4 1.18127 0.87008   1
  -1  -3  -4 -3.0669 0.67726   2
  -1  -3  -4 -3.4166 0.77991   3
   1   3  -4 -1.6904 0.63263   1
   1   3  -4 0.08123 0.94280   4
  -3   1  -4 -1.4642 0.87354   3
   3  -1  -4 -0.0917 0.84287   4
   3  -1   4 -1.8685 0.98015   3
   3  -1   4 -0.7056 0.77909   2
   1   3   4 -1.7833 0.78364   2
  -3  -3  -4 1514.23 51.4820   1
  -3  -3  -4 1464.97 51.9808   3
  -3   3  -4 1458.84 51.6370   2
  -3  -3  -4 1427.25 51.8926   2
   3   3  -4 1595.06 52.4373   4
   3  -3  -4 1525.61 51.5785   4
  -3   3  -4 1590.76 51.8618   1
   3   3  -4 1540.44 51.5278   1
   3   3   4 1431.94 51.8348   2
   3  -3   4 1461.89 51.7049   2
   3  -3   4 1422.33 52.0049   3
  -4  -2  -4 2549.71 90.7289   2
  -4  -2  -4 2462.23 89.9840   3
  -2   4  -4 2824.62 90.7547   4
  -2   4  -4 2800.52 90.7893   1
  -2   4  -4 2635.42 90.3920   2
   4   2  -4 2662.30 90.3980   4
  -4  -2  -4 2734.43 89.9397   1
   4   2   4 2585.81 90.8867   3
  -2   4   4 2353.08 89.8243   2
  -4  -2   4 2606.80 90.4006   2
   4   2   4 2423.34 89.8480   2
   2  -4   4 2624.35 90.4974   2
   0   4  -4 3862.43 136.015   1
   0  -4  -4 3862.33 137.659   2
   4   0  -4 4435.44 138.699   4
  -4   0  -4 4189.87 136.965   1
  -4   0  -4 3752.29 135.901   3
   0   4  -4 3872.82 136.360   4
  -4   0  -4 3915.94 137.936   2
   0   4   4 3899.00 137.233   2
   4   0   4 3899.02 137.251   2
   4   0   4 3711.82 136.690   3
   2   4  -4 311.174 11.1722   4
   2   4  -4 298.415 10.2629   1
  -2  -4  -4 272.577 10.6646   2
   4  -2  -4 300.556 10.5296   4
  -4   2  -4 279.841 10.8557   3
  -4   2  -4 287.549 10.5680   1
  -4   2  -4 265.605 10.5364   2
   4  -2   4 262.810 10.8513   3
   2   4   4 284.800 10.6338   2
   4  -2   4 281.857 10.5944   2
  -4   4  -4 9336.39 321.702   1
   4  -4  -4 9347.50 318.799   4
   4   4  -4 9999.99 323.966   4
  -4  -4  -4 9070.84 321.413   2
  -4   4  -4 9084.79 320.648   2
   4   4  -4 9716.68 318.892   1
  -4  -4  -4 9359.45 320.244   3
   4   4   4 8894.80 321.993   3
   4  -4   4 8937.61 321.643   3
   4  -4   4 9498.56 320.236   2
   4   4   4 9085.28 320.533   2
  -4  -4   4 8842.17 318.816   2
  -5  -3  -4 4115.58 140.869   1
   5   3  -4 4309.99 143.016   4
  -3   5  -4 4033.10 141.911   2
  -3   5  -4 4349.11 143.046   4
  -5  -3  -4 4119.11 142.450   3
  -3   5  -4 4337.70 143.020   1
  -5  -3  -4 3885.08 142.041   2
   5   3   4 3901.02 142.219   3
   5   3   4 4143.77 141.820   2
  -3   5   4 3704.63 140.870   2
  -5  -3   4 4006.35 141.226   3
   3  -5   4 4220.82 142.572   2
  -1   5  -4 41.7089 2.72849   4
   1  -5  -4 35.6090 2.94684   2
  -5  -1  -4 33.9739 2.84000   2
  -1   5  -4 40.3123 2.52140   1
  -5  -1  -4 41.3347 2.19922   1
   5   1  -4 39.8321 3.19911   4
  -5  -1  -4 30.3290 3.19637   3
   5   1   4 37.3879 2.86055   2
   5   1   4 31.7180 3.00979   3
  -1   5   4 34.8093 2.78579   2
  -5  -1   4 35.3925 2.43834   2
  -5   1  -4 532.282 18.0630   1
   1   5  -4 526.088 18.5800   4
  -5   1  -4 503.531 18.3966   3
   1   5  -4 521.078 17.8712   1
   5  -1  -4 533.156 18.3464   4
  -5   1  -4 476.403 18.1912   2
  -1  -5  -4 482.132 18.2074   2
   5  -1   4 481.117 18.3877   3
  -5   1   4 469.451 18.0918   2
   5  -1   4 510.080 18.2222   2
   1   5   4 495.075 18.1513   2
  -3  -5  -4 637.330 22.9173   3
  -3  -5  -4 590.565 22.7383   2
   3   5  -4 660.767 22.1881   1
   3   5  -4 685.448 23.4607   4
  -5   3  -4 606.682 22.6387   2
   5  -3  -4 676.122 22.4351   4
  -5   3  -4 656.420 22.7574   1
   5  -3   4 656.996 23.0169   3
   5  -3   4 648.272 22.7240   2
  -3  -5   4 577.628 21.9784   2
  -5   3   4 602.690 22.7368   2
   3   5   4 617.044 22.6458   2
   5   5  -4 289.127 11.8208   4
  -5  -5  -4 278.821 12.8159   3
  -5   5  -4 273.352 10.5569   2
  -5  -5  -4 270.011 10.9238   2
  -5   5  -4 285.101 10.8247   1
   5  -5   4 295.043 10.8331   2
   5  -5   4 271.055 11.1723   3
  -5   5   4 271.634 10.8643   2
   5   5   4 282.413 10.7228   2
  -5  -5   4 245.358 10.8329   2
  -6  -4  -4 5.48850 1.78220   3
   6   4  -4 4.22057 2.12130   4
  -4   6  -4 2.32397 1.54270   1
  -6  -4  -4 10.4329 1.94446   2
  -4   6  -4 6.53132 1.32017   2
   6   4   4 5.72321 1.73710   3
  -4   6   4 5.76045 1.68689   2
   6   4   4 6.83812 1.57623   2
  -6  -4   4 4.32937 1.19165   2
  -4   6   4 5.78807 1.62925   2
   4  -6   4 6.24791 1.46294   2
  -2   6  -4 3092.25 103.330   4
  -6  -2  -4 2984.18 102.857   1
  -2   6  -4 3125.42 103.299   2
  -6  -2  -4 2819.36 103.435   2
  -2   6  -4 2956.28 103.231   1
   6   2  -4 3152.84 104.111   4
  -6  -2  -4 2976.94 103.525   3
  -2   6  -4 3041.40 103.553   2
  -2   6   4 2888.71 103.333   2
   6   2   4 2833.70 103.431   3
   6   2   4 2998.90 103.393   2
  -6  -2   4 2804.15 103.086   2
   2  -6   4 3223.15 104.648   2
   0   6  -4 1295.16 43.4219   4
  -6   0  -4 1239.40 43.3497   3
  -6   0  -4 1276.97 42.8974   1
   0   6  -4 1220.59 42.8731   1
   0  -6  -4 1185.36 43.1853   2
  -6   0  -4 1200.04 43.2441   2
   6   0  -4 1334.59 43.6220   4
   6   0   4 1209.80 43.3207   3
  -6   0   4 1175.85 43.0258   2
   6   0   4 1277.53 43.2429   2
   0   6   4 1215.07 43.1107   2
   0  -6   4 1163.07 42.5540   2
   6  -2  -4 8573.09 276.565   4
   2   6  -4 8665.29 280.276   4
  -6   2  -4 7792.81 276.215   2
  -6   2  -4 7658.53 275.533   1
  -2  -6  -4 7916.70 277.628   3
   2   6  -4 8342.77 275.198   1
  -2  -6  -4 7622.80 277.230   2
  -6   2  -4 8009.42 277.262   3
   6  -2   4 8016.79 276.528   2
  -2  -6   4 7662.23 274.241   2
   2   6   4 7865.67 276.648   2
  -6   2   4 7673.81 277.649   2
   6  -2   4 7927.36 277.372   3
  -6   4  -4 -1.3939 1.31714   2
   4   6  -4 -0.4184 2.04887   4
  -4  -6  -4 -0.9659 1.45399   2
  -4  -6  -4 0.52313 1.67125   3
  -6   4  -4 0.31314 1.67777   1
   4   6  -4 1.33747 0.82189   1
  -6   4   4 -0.4364 1.36489   2
   6  -4   4 -1.4750 1.30017   2
   4   6   4 -0.3152 1.22610   2
  -4  -6   4 1.09289 0.88076   2
  -6  -6  -4 1961.53 69.5108   2
  -6   6  -4 1973.83 69.1997   2
   6   6  -4 2099.27 70.6073   4
  -6   6  -4 1913.46 69.3758   1
  -6  -6  -4 2077.35 69.6433   3
  -6   6   4 1944.76 69.4852   2
   6  -6   4 1951.24 69.7113   3
  -6  -6   4 1899.86 68.8284   2
   6  -6   4 2099.71 69.4306   2
  -7  -5  -4 835.237 29.5682   3
  -5   7  -4 829.691 29.3552   1
   7   5  -4 820.812 30.5129   4
  -7  -5  -4 799.908 29.4896   2
  -5   7  -4 813.964 28.9216   2
   5  -7   4 841.164 29.2189   2
  -7  -5   4 779.312 28.8506   2
  -5   7   4 849.210 29.4667   2
   7   5   4 807.830 30.5523   2
  -5   7   4 785.464 29.3585   2
  -7  -5   4 810.776 28.6920   3
   7   3  -4 -0.1268 2.02961   4
  -7  -3  -4 -1.5275 0.85478   1
  -7  -3  -4 1.79620 2.03808   3
  -3   7  -4 -1.2724 1.69334   1
  -7  -3  -4 0.97450 1.64340   2
  -3   7  -4 -3.0405 0.90698   2
  -3   7  -4 -0.3664 0.98233   2
  -3   7  -4 -0.5274 1.18103   4
  -7  -3   4 -2.4807 1.14766   2
   7   3   4 0.80755 1.61771   3
  -3   7   4 -3.1900 1.40356   2
   3  -7   4 -1.8423 1.18877   2
   7   3   4 -1.3761 1.41026   2
  -7  -1  -4 16.7231 2.30587   3
   7   1  -4 11.5366 2.24131   4
  -7  -1  -4 19.2887 2.10853   1
  -1   7  -4 17.7634 2.58106   1
  -1   7  -4 17.8244 2.70768   4
  -7  -1  -4 13.7638 2.08710   2
   1  -7   4 19.7366 2.11200   2
   7   1   4 18.9122 3.00736   2
   7   1   4 11.9919 2.08065   3
  -1   7   4 15.3901 1.92833   2
  -7  -1   4 24.4676 2.68293   2
  -7   1  -4 120.009 5.37559   1
   7  -1  -4 115.968 5.77143   4
   1   7  -4 121.654 4.93109   1
  -7   1  -4 105.866 5.69648   2
   1   7  -4 112.595 5.99979   4
  -7   1  -4 119.638 5.94693   3
   7  -1  -4 111.924 4.69435   3
  -1  -7  -4 107.364 5.63916   2
  -1  -7   4 115.041 4.65556   2
   1   7   4 116.159 5.42047   2
  -7   1   4 112.417 5.49786   2
   7  -1   4 107.667 5.91594   3
   3   7  -4 832.275 28.2844   1
   7  -3  -4 856.047 28.7919   4
  -7   3  -4 775.330 28.9974   2
  -3  -7  -4 801.720 29.2094   3
  -7   3  -4 807.860 28.8965   1
   3   7  -4 854.961 29.8048   4
  -3  -7  -4 788.134 29.0370   2
   7  -3   4 835.800 29.0905   2
  -3  -7   4 796.695 28.2540   2
  -7   3   4 768.866 28.9928   2
   7  -3   4 796.311 29.2414   3
   3   7   4 805.835 28.8062   2
   5   7  -4 183.008 6.39617   1
   7  -5  -4 175.155 6.52425   4
  -7   5  -4 163.999 7.64174   2
  -5  -7  -4 175.445 8.08322   3
   5   7  -4 180.261 9.09176   4
  -5  -7  -4 160.158 7.84074   2
  -7   5  -4 172.068 7.77660   1
   5   7   4 167.945 7.46145   2
   7  -5   4 174.431 7.80864   2
   7  -5   4 160.273 8.32577   3
  -5  -7   4 166.404 6.84933   2
  -7   5   4 170.701 7.81404   2
  -7   7  -4 480.679 17.6355   2
   7   7  -4 483.034 19.3493   4
  -7   7  -4 463.756 17.9521   1
  -7  -7  -4 468.908 18.1006   3
  -7  -7  -4 452.943 17.9739   2
   7  -7   4 495.693 17.8971   2
  -7  -7   4 452.016 17.1607   2
   7  -7   4 464.773 18.3954   3
  -7   7   4 462.085 17.9296   2
  -7  -7   4 463.501 17.2637   3
   7   7   4 464.715 17.7833   2
  -6   8  -4 30.1541 3.70477   1
  -8  -6  -4 37.6947 4.88656   2
  -8  -6  -4 41.8521 5.04570   3
  -6   8  -4 38.2246 3.89544   2
  -6   8   4 37.9719 4.61179   2
   8   6   4 36.4382 4.18171   2
   6  -8   4 44.3045 4.32130   2
  -6   8   4 29.9639 4.51204   2
  -8  -6   4 28.7615 3.74222   2
  -8  -6   4 29.4493 3.53246   3
   6  -8   4 38.5106 5.42019   3
  -4   8  -4 813.803 29.4976   1
  -4   8  -4 799.082 28.8704   2
  -8  -4  -4 793.822 29.6991   2
   8   4  -4 806.302 30.6677   4
  -4   8  -4 825.644 28.8602   2
  -8  -4  -4 838.536 28.5180   1
  -8  -4  -4 852.991 29.8261   3
   4  -8   4 853.598 29.4332   2
  -4   8   4 834.258 29.5788   2
  -8  -4   4 797.919 29.2203   2
   8   4   4 798.524 29.5776   3
  -8  -4   4 811.556 28.9410   3
   8   4   4 861.323 29.5416   2
  -4   8   4 800.195 29.5715   2
  -8  -2  -4 70.4524 3.48470   1
  -2   8  -4 80.7841 4.23532   4
  -8  -2  -4 64.7994 4.99054   3
  -8  -2  -4 63.6191 4.84093   2
  -2   8  -4 69.9570 4.29965   1
   8   2  -4 70.0100 5.47754   4
  -2   8   4 68.5285 4.43454   2
   8   2   4 62.9321 4.71331   3
   8   2   4 75.3606 4.68115   2
  -8  -2   4 64.0731 4.25857   2
   2  -8   4 73.8119 3.94938   2
  -8   0  -4 3497.76 120.125   1
   0   8  -4 3675.26 120.707   4
   0   8  -4 3418.81 120.026   1
   8   0  -4 3599.49 120.978   4
   0  -8  -4 3415.83 120.451   2
  -8   0  -4 3932.67 121.858   3
   8   0  -4 3440.43 119.861   3
  -8   0  -4 3322.00 120.525   2
   8   0   4 3541.96 120.493   2
  -8   0   4 3315.34 120.305   2
   0   8   4 3405.12 120.260   2
   8   0   4 3407.71 120.521   3
   0  -8   4 3327.94 119.833   2
   8  -2  -4 73.6629 4.04643   3
  -8   2  -4 82.8127 5.16390   2
   2   8  -4 75.6348 5.43472   4
   2   8  -4 88.8323 3.88110   1
  -8   2  -4 89.2731 4.75317   1
   8  -2  -4 83.8945 4.87602   4
  -2  -8  -4 76.1617 5.01719   2
   2   8   4 79.0882 4.60566   2
  -2  -8   4 67.1437 4.05148   2
   8  -2   4 78.2289 5.49693   3
  -8   2   4 77.7110 4.83379   2
   8  -2   4 74.3541 5.06146   2
  -8   4  -4 2070.19 75.1901   2
   4   8  -4 2247.02 74.3069   1
  -8   4  -4 2099.42 75.1122   1
   4   8  -4 2229.44 76.1759   4
  -4  -8  -4 2126.55 75.2584   2
   8  -4  -4 2309.63 74.7947   4
  -4  -8  -4 2156.21 75.4039   3
  -8   4   4 2121.03 75.2706   2
   8  -4   4 2117.97 75.4618   3
   4   8   4 2143.68 74.9390   2
   8  -4   4 2284.48 75.3813   2
  -4  -8   4 1992.47 74.5857   2
  -6  -8  -4 0.14299 1.96602   2
   6   8  -4 0.64076 3.24078   4
  -6  -8  -4 2.83785 2.22901   3
  -8   6  -4 1.04103 1.95146   2
  -8   6  -4 -2.0277 2.30554   1
  -6  -8   4 0.38958 1.42556   2
   8  -6   4 -1.7842 2.53796   3
   8  -6   4 0.24906 1.96918   2
  -8   6   4 1.23988 2.04821   2
   6   8   4 0.22405 1.84316   2
  -8   8  -4 811.503 27.8647   2
  -8  -8  -4 751.189 28.2201   3
   8   8  -4 767.189 29.7447   4
  -8   8  -4 777.809 28.2327   1
  -8  -8  -4 745.204 28.2485   2
   8  -8   4 779.382 28.1415   2
   8   8   4 766.802 27.6034   2
  -8   8   4 740.937 28.0876   2
  -8  -8   4 739.173 27.6089   3
  -8  -8   4 737.174 27.4084   2
   8  -8   4 766.757 28.6614   3
  -7   9  -4 530.258 20.3839   1
  -9  -7  -4 513.144 20.4435   2
  -7   9  -4 567.265 19.7921   2
  -9  -7  -4 531.637 20.5587   3
   9   7  -4 503.145 21.9016   4
   7  -9   4 516.703 20.9070   3
   9   7   4 527.535 19.8715   2
  -9  -7   4 533.588 19.4926   3
  -9  -7   4 522.310 19.7101   2
  -7   9   4 518.364 20.2578   2
   7  -9   4 552.464 20.2323   2
  -7   9   4 534.901 20.3786   2
  -9  -5  -4 89.8841 3.53718   1
  -5   9  -4 87.0109 4.84508   2
  -5   9  -4 87.3034 4.83945   2
  -5   9  -4 89.4876 5.98610   1
  -9  -5  -4 88.9035 6.26392   2
  -9  -5  -4 94.2092 6.55112   3
   9   5  -4 87.6498 7.47617   4
   5  -9   4 100.895 5.56652   2
  -5   9   4 86.7683 5.78029   2
  -9  -5   4 83.1187 5.38472   2
   9   5   4 91.9969 5.75546   2
  -5   9   4 85.7099 5.93751   2
  -9  -5   4 85.0446 4.88940   3
  -3   9  -4 39.2067 3.31084   4
  -3   9  -4 36.2523 4.10132   1
  -3   9  -4 36.4549 2.56282   2
  -9  -3  -4 35.2208 4.67810   2
   9   3  -4 35.4341 5.44130   4
  -3   9  -4 39.8634 2.56699   2
  -9  -3  -4 33.7650 2.60160   1
  -9  -3  -4 49.3125 4.85370   3
  -9  -3   4 26.2886 3.96689   2
  -3   9   4 29.3403 3.09254   2
  -3   9   4 28.8830 2.96408   2
   9   3   4 49.4073 4.42695   3
   9   3   4 36.8049 4.30298   2
  -9  -1  -4 133.358 7.28966   2
   9   1  -4 142.274 7.79628   4
  -9  -1  -4 151.736 7.39596   3
  -9  -1  -4 133.438 6.48118   1
  -1   9  -4 140.718 6.47161   1
  -1   9  -4 149.215 6.82667   4
  -9  -1   4 136.473 6.81391   2
   9   1   4 151.921 7.13443   2
   9   1   4 143.477 7.12392   3
  -1   9   4 128.054 7.34058   2
  -9   1  -4 76.0527 4.63794   1
  -9   1  -4 69.9630 5.28610   2
  -9   1  -4 68.2867 5.13391   3
   9  -1  -4 84.8309 5.40987   4
  -1  -9  -4 65.7190 5.10007   2
   1   9  -4 70.6779 5.26136   4
   1   9  -4 67.4857 3.91465   1
  -9   1   4 64.8588 4.82381   2
   9  -1   4 70.4244 5.12812   2
   9  -1   4 72.5645 5.41153   3
  -1  -9   4 67.7404 3.82947   2
   9  -3  -4 70.5163 4.34214   3
   3   9  -4 83.5116 3.67015   1
  -3  -9  -4 82.9730 5.57600   3
   3   9  -4 68.9655 6.15201   4
  -9   3  -4 64.1874 5.19387   2
  -3  -9  -4 69.2689 5.21863   2
  -9   3  -4 68.6967 4.98156   1
   9  -3  -4 67.9348 5.36546   4
  -3  -9   4 64.3896 3.85348   2
   9  -3   4 65.5193 5.26427   2
   3   9   4 65.3355 6.46773   2
   9  -3   4 57.3335 5.91580   3
  -9   3   4 76.2356 5.07835   2
   5   9  -4 57.7991 3.26203   1
  -9   5  -4 62.1185 5.28636   2
  -5  -9  -4 48.9081 5.55007   3
   5   9  -4 52.8537 6.52872   4
   9  -5  -4 60.0706 3.65435   4
  -9   5  -4 56.5279 5.27702   1
  -5  -9  -4 56.5519 5.32560   2
   9  -5  -4 52.1962 4.85038   3
  -5  -9   4 57.9803 3.89837   2
   9  -5   4 59.2328 5.32475   2
   9  -5   4 50.9139 6.00437   3
  -9   5   4 61.6463 5.21698   2
   5   9   4 57.5585 4.35436   2
  -9   7  -4 130.072 7.66935   1
  -7  -9  -4 137.816 7.75347   3
  -7  -9  -4 118.037 7.55761   2
   7   9  -4 117.935 9.11058   4
  -9   7  -4 127.870 7.26493   2
  -7  -9   4 122.852 6.27285   2
   9  -7   4 127.972 7.36040   2
  -7  -9   4 132.882 6.71340   3
  -9   7   4 123.111 7.34850   2
   9  -7   4 116.130 8.31039   3
   7   9   4 118.179 6.58793   2
  -9  -9  -4 131.527 8.34849   3
  -9   9  -4 134.477 7.59180   2
  -9   9  -4 124.298 8.39929   1
   9   9  -4 128.004 10.3642   4
  -9  -9  -4 137.877 8.39694   2
   9   9   4 132.466 10.3566   2
   9  -9   4 140.055 7.91252   2
  -9  -9   4 125.653 6.95194   3
   9  -9   4 124.657 9.19299   3
  -9   9   4 119.002 7.95404   2
  -9  -9   4 127.475 7.10184   2
  -8  10  -4 115.717 8.22857   1
  10   8  -4 111.817 10.1685   4
 -10  -8  -4 133.048 8.43510   3
  -8  10  -4 127.154 7.12355   2
 -10  -8  -4 118.565 8.21397   2
 -10  -8   4 120.513 7.20440   2
   8 -10   4 121.510 9.10205   3
 -10  -8   4 135.609 9.04563   3
  -8  10   4 125.235 8.02016   2
  -8  10   4 125.299 7.80907   2
  10   8   4 129.174 7.21624   2
  10   6  -4 419.264 19.0283   4
  -6  10  -4 455.367 16.5732   2
  -6  10  -4 435.302 17.4463   1
  -6  10  -4 449.169 16.5085   2
 -10  -6  -4 446.046 17.7303   2
 -10  -6  -4 448.391 17.7694   3
  -6  10   4 428.680 17.3213   2
 -10  -6   4 426.680 16.9723   2
 -10  -6   4 438.425 16.4440   3
  10   6   4 451.200 17.0879   2
  -6  10   4 461.817 17.4139   2
 -10  -4  -4 94.5439 4.20448   1
 -10  -4  -4 111.330 6.80169   3
  -4  10  -4 87.0929 6.12963   1
 -10  -4  -4 91.7538 6.74588   2
  -4  10  -4 97.1679 5.14113   4
  -4  10  -4 95.4528 4.63600   2
  -4  10  -4 102.035 4.63801   2
  10   4  -4 85.8652 7.93917   4
  -4  10   4 98.3976 6.08655   2
  -4  10   4 96.4639 6.15937   2
 -10  -4   4 92.4938 5.89780   2
  10   4   4 98.8029 6.21306   3
 -10  -4   4 88.9622 4.79939   3
  10   4   4 97.1997 6.22186   2
  -2  10  -4 1614.71 59.5886   1
  -2  10  -4 1755.71 59.7216   4
 -10  -2  -4 1657.01 60.1562   2
  10   2  -4 1680.78 60.9416   4
 -10  -2  -4 1773.09 60.1507   3
 -10  -2   4 1657.66 59.8382   2
  -2  10   4 1800.76 59.2489   4
  -2  10   4 1632.27 59.7347   2
  -2  10   4 1725.41 59.7810   2
  10   2   4 1630.38 59.8827   3
  10   2   4 1831.03 60.0635   2
 -10   0  -4 45.6396 4.97850   2
   0 -10  -4 43.6437 4.93974   2
   0  10  -4 45.8532 3.78815   1
  10   0  -4 41.7300 3.84893   3
 -10   0  -4 41.4406 3.92660   1
   0  10  -4 41.8256 4.56882   4
 -10   0  -4 34.0134 4.93047   3
  10   0  -4 40.4551 5.26347   4
 -10   0   4 36.1152 4.64180   2
  10   0   4 45.9771 4.86589   2
  10   0   4 34.2733 4.92112   3
  10  -2  -4 1151.33 42.1723   3
 -10   2  -4 1228.55 42.7898   1
 -10   2  -4 1185.41 43.2144   2
   2  10  -4 1227.33 42.2255   1
  -2 -10  -4 1188.71 43.0784   2
   2  10  -4 1288.80 43.7614   4
  10  -2  -4 1236.23 43.2810   4
 -10   2   4 1188.87 43.0844   2
  10  -2   4 1270.06 43.2652   2
  10  -2   4 1165.88 43.2098   3
   2  10   4 1224.66 42.7313   2
  -2 -10   4 1156.70 42.2592   2
  10  -4  -4 1.90645 2.10990   4
  10  -4  -4 -0.0427 2.02579   3
   4  10  -4 -0.9446 3.20540   4
 -10   4  -4 -3.5775 2.57999   1
  -4 -10  -4 -1.2435 2.27514   3
  -4 -10  -4 1.18768 2.25813   2
 -10   4  -4 -0.6952 2.34496   2
  10  -4   4 -1.1061 2.24683   2
   4  10   4 2.08452 2.01490   2
 -10   4   4 0.54673 1.95446   2
  10  -4   4 1.52192 2.69143   3
  -4 -10   4 1.75058 1.54557   2
  -6 -10  -4 808.064 30.0394   2
 -10   6  -4 811.640 29.9818   1
  10  -6  -4 817.346 29.6187   3
  -6 -10  -4 833.544 30.2527   3
 -10   6  -4 825.667 29.9789   2
   6  10  -4 802.590 31.3872   4
  10  -6  -4 821.668 28.4955   4
   6  10   4 773.039 29.5041   2
  10  -6   4 829.183 30.4297   3
  10  -6   4 843.248 30.1694   2
 -10   6   4 805.556 30.0092   2
  -6 -10   4 794.527 29.1115   2
  -8 -10  -4 12.5946 3.36665   3
  -8 -10  -4 10.2954 3.13785   2
 -10   8  -4 12.2496 3.61037   1
   8  10  -4 7.59053 4.50123   4
 -10   8  -4 8.42290 2.94381   2
  -8 -10   4 7.07681 2.33163   2
  -8 -10   4 9.22506 2.55572   3
 -10   8   4 9.34449 2.96357   2
  10  -8   4 11.9386 3.07265   2
  10  -8   4 15.5306 3.88548   3
   8  10   4 7.47832 2.89320   2
 -10  10  -4 973.497 34.1338   2
 -10 -10  -4 891.178 34.6399   3
  10  10  -4 879.249 36.6180   4
 -10  10  -4 889.274 34.6787   1
 -10 -10  -4 943.955 34.7579   2
 -10 -10   4 946.397 33.7461   3
  10 -10   4 960.948 35.3316   3
 -10 -10   4 926.014 33.8634   2
  10  10   4 949.273 33.6103   2
 -10  10   4 946.691 34.6356   2
 -11  -9  -4 132.904 9.40067   2
  -9  11  -4 131.496 9.43829   1
  -9  11  -4 139.901 7.88967   2
  -9  11  -4 147.542 8.03778   2
 -11  -9  -4 127.381 9.38640   3
  11   9  -4 119.711 11.5393   4
  -9  11   4 138.193 8.75672   2
   9 -11   4 158.098 10.5102   3
  11   9   4 134.888 7.82128   2
 -11  -9   4 117.178 7.61224   3
 -11  -9   4 137.116 8.25231   2
  -7  11  -4 -2.5752 3.37095   1
  -7  11  -4 -2.1365 2.04937   2
 -11  -7  -4 -1.8799 2.96260   3
 -11  -7  -4 -1.6151 2.90355   2
  11   7  -4 -5.9191 4.01616   4
 -11  -7   4 -0.1703 2.54057   2
 -11  -7   4 -0.5316 2.18166   3
  -7  11   4 -0.2590 2.61716   2
  11   7   4 -1.4593 2.30527   2
  -7  11   4 -1.2908 2.59565   2
   7 -11   4 0.05821 3.14444   3
  -5  11  -4 0.73834 2.86594   1
 -11  -5  -4 -0.1060 2.64663   3
  11   5  -4 -2.7175 3.78989   4
  -5  11  -4 -0.0672 1.58172   2
 -11  -5  -4 1.98038 2.63332   2
 -11  -5   4 3.19174 1.73678   3
  -5  11   4 -3.3650 2.14875   2
 -11  -5   4 3.18591 2.36428   2
  -5  11   4 -0.2005 2.39339   2
  11   5   4 0.12943 2.27147   2
  11   3  -4 85.2078 7.78450   4
  -3  11  -4 91.3533 5.24991   4
 -11  -3  -4 87.1556 4.84651   1
 -11  -3  -4 84.4950 6.65496   3
  -3  11  -4 90.4856 6.01949   1
 -11  -3  -4 85.3566 7.00169   2
  11   3   4 90.0567 6.30625   3
  11   3   4 86.9161 6.32396   2
  -3  11   4 93.3512 6.03354   2
  -3  11   4 93.2296 5.94832   2
 -11  -3   4 89.4781 6.20317   2
  -1  11  -4 14.5401 2.64944   4
 -11  -1  -4 17.1138 2.34187   1
 -11  -1  -4 18.9193 2.94834   3
  11   1  -4 12.0025 3.25895   4
 -11  -1  -4 9.99213 2.64934   2
  -1  11  -4 11.0098 2.51082   1
 -11  -1   4 11.7540 2.62746   2
  -1  11   4 11.0150 2.24550   2
  11   1   4 10.0556 2.51110   2
  11   1   4 9.25580 2.72947   3
  -1  11   4 13.1297 2.77412   4
   1  11  -4 13.2002 3.04570   4
 -11   1  -4 15.1192 2.91845   2
  11  -1  -4 14.9400 1.84759   3
  -1 -11  -4 15.4574 2.95112   2
 -11   1  -4 21.0884 2.91740   1
  11  -1  -4 11.8407 3.08743   4
 -11   1  -4 17.0186 2.98793   3
   1  11  -4 19.2890 2.36879   1
 -11   1   4 10.5332 2.51781   2
   1  11   4 16.1686 2.40223   2
  11  -1   4 18.5502 2.97345   2
  11  -1   4 12.8246 3.01419   3
  -1 -11   4 16.0264 2.15500   2
 -11   3  -4 160.042 8.29937   1
 -11   3  -4 169.469 8.84678   2
  -3 -11  -4 171.723 8.74864   2
  11  -3  -4 169.429 8.24923   4
   3  11  -4 172.545 9.50518   4
  11  -3  -4 146.388 7.49562   3
   3  11  -4 170.777 6.88149   1
  11  -3   4 179.272 9.21829   3
 -11   3   4 151.478 8.61989   2
  -3 -11   4 161.298 7.30259   2
  11  -3   4 159.493 8.87031   2
  -5 -11  -4 277.869 12.1822   3
  11  -5  -4 248.947 10.9983   3
 -11   5  -4 254.241 11.7331   1
  11  -5  -4 261.532 10.5028   4
 -11   5  -4 271.672 11.9149   2
  -5 -11  -4 255.488 11.8699   2
   5  11  -4 271.715 9.57768   1
   5  11  -4 255.597 13.1825   4
  11  -5   4 252.173 11.9317   2
   5  11   4 251.294 9.38019   1
  -5 -11   4 241.987 10.4963   2
 -11   5   4 257.229 11.7374   2
  11  -5   4 263.454 12.4126   3
  -7 -11  -4 176.044 9.74652   2
  -7 -11  -4 151.444 9.63295   3
 -11   7  -4 181.254 9.74917   1
 -11   7  -4 176.294 9.53498   2
   7  11  -4 169.959 11.4959   4
  11  -7  -4 179.802 9.50010   3
 -11   7   4 178.315 9.56107   2
  11  -7   4 179.848 10.5408   3
  -7 -11   4 177.312 8.34587   2
   7  11   4 178.940 8.27946   2
  -9 -11  -4 1.11012 3.27803   2
 -11   9  -4 0.56613 3.86733   1
  11  -9  -4 6.23561 3.58409   3
   9  11  -4 1.87895 4.89453   4
 -11   9  -4 3.20294 3.04695   2
  11  -9   4 4.30374 3.86521   3
   9  11   4 -0.2926 2.47556   2
  -9 -11   4 2.83232 2.68102   2
  -9 -11   4 4.97539 2.66999   3
  11  11  -4 71.7467 12.0163   4
 -11 -11  -4 84.0396 10.7501   2
 -11  11  -4 76.7663 9.02108   1
 -11  11  -4 80.0563 9.14808   2
 -11 -11   4 65.7912 7.11679   3
  11  11   4 84.8679 6.70604   2
 -11  11   4 75.0115 8.37735   2
 -11 -11   4 72.9088 7.28886   2
  11 -11   4 76.7948 10.3367   3
 -10  12  -4 -3.8442 2.99191   2
 -10  12  -4 -3.0733 5.10579   1
 -12 -10  -4 1.85075 3.74202   2
  12  10  -4 -3.9440 5.32425   4
 -10  12  -4 2.55833 3.07374   2
 -10  12   4 0.12864 3.47973   2
  12  10   4 -0.0685 3.00633   2
 -12 -10   4 -1.9131 3.22962   3
 -12 -10   4 -1.7101 3.00720   2
  10 -12   4 1.99018 4.44869   3
 -12  -8  -4 1064.86 40.4623   3
  12   8  -4 991.285 42.4226   4
  -8  12  -4 1166.46 39.4957   2
 -12  -8  -4 1128.45 40.7891   2
  -8  12  -4 1164.66 39.4896   2
  -8  12  -4 1065.57 40.5521   1
  -8  12   4 1120.92 40.2485   2
 -12  -8   4 1128.27 40.1462   2
  -8  12   4 1214.04 41.4732   2
   8 -12   4 977.615 42.1569   3
  12   8   4 1113.63 39.7519   2
  -6  12  -4 2.62973 3.72980   1
  12   6  -4 8.44899 5.04256   4
  -6  12  -4 4.46302 1.98214   2
 -12  -6  -4 3.97066 3.30224   2
 -12  -6  -4 5.68338 3.06588   3
  -6  12  -4 3.22817 1.95329   2
 -12  -6   4 2.85809 2.67820   2
  -6  12   4 5.02604 2.84132   2
  -6  12   4 10.5129 2.95731   2
  12   6   4 0.38028 2.64699   2
 -12  -6   4 4.73222 2.09432   3
 -12  -4  -4 556.653 19.9842   1
 -12  -4  -4 573.489 22.1921   2
  -4  12  -4 605.335 20.0640   2
 -12  -4  -4 562.187 21.8486   3
  -4  12  -4 551.042 21.4792   1
  -4  12  -4 557.270 19.8637   2
  12   4  -4 510.781 23.1783   4
 -12  -4   4 555.920 20.1339   3
  -4  12   4 566.239 21.3464   2
  -4  12   4 570.661 21.3765   2
 -12  -4   4 572.276 21.6385   2
  12   4   4 562.381 21.5600   3
  12   4   4 571.839 21.5859   2
 -12  -2  -4 18.7678 3.58725   2
  12   2  -4 11.1112 3.77095   4
  -2  12  -4 17.1413 3.33338   1
 -12  -2  -4 17.7594 3.39110   3
 -12  -2  -4 13.8990 2.40002   1
  -2  12  -4 19.9010 2.84913   4
  12   2   4 13.4955 3.03122   3
 -12  -2   4 13.8896 2.96731   2
  -2  12   4 16.8784 2.71787   2
  -2  12   4 17.3887 2.36557   4
  12   2   4 13.6543 3.00252   2
  -2  12   4 15.1753 2.73098   2
 -12   0  -4 1672.88 57.8397   1
   0  12  -4 1699.16 58.6008   4
 -12   0  -4 1643.26 58.7985   2
 -12   0  -4 1685.86 58.5458   3
   0  12  -4 1572.91 57.7179   1
  12   0  -4 1591.30 59.1940   4
  12   0  -4 1635.32 57.1749   3
   0  12   4 1688.54 58.2268   4
   0  12   4 1656.70 57.9329   2
  12   0   4 1638.05 58.4174   3
  12   0   4 1699.85 58.6245   2
 -12   0   4 1625.72 58.5122   2
  12  -2  -4 33.6255 4.13134   4
   2  12  -4 33.6045 4.37742   4
  -2 -12  -4 27.1761 3.54451   2
   2  12  -4 34.1836 3.62929   1
 -12   2  -4 26.0662 3.49170   2
  12  -2  -4 28.4654 3.80817   3
 -12   2  -4 26.2396 3.63517   1
  -2 -12   4 33.6565 4.18639   2
  12  -2   4 28.2220 3.77751   3
  12  -2   4 27.7632 3.78163   2
 -12   2   4 28.4275 3.67360   2
   2  12   4 30.9924 4.42086   2
 -12   4  -4 624.365 23.4841   2
 -12   4  -4 612.136 23.0861   1
   4  12  -4 621.232 24.3655   4
  -4 -12  -4 606.683 23.3280   2
  12  -4  -4 624.248 22.7788   4
  12  -4  -4 586.659 22.3173   3
  -4 -12  -4 595.850 23.5316   3
   4  12   4 578.654 21.5290   1
  -4 -12   4 587.673 22.2413   2
 -12   4   4 600.642 23.3131   2
  12  -4   4 628.989 23.7029   3
  12  -4   4 604.930 23.5408   2
   6  12  -4 -5.0475 3.92412   4
  12  -6  -4 0.10887 1.85977   4
  -6 -12  -4 -2.2397 3.00293   2
  12  -6  -4 -0.1587 2.80608   3
  -6 -12  -4 1.38725 4.70140   3
 -12   6  -4 -2.1111 3.85000   1
 -12   6  -4 -4.5755 2.86785   2
 -12   6   4 -1.2678 2.83675   2
  -6 -12   4 1.08745 2.09953   2
  12  -6   4 -2.6148 3.51396   3
   6  12   4 -1.8756 2.39027   2
 -12   8  -4 512.456 20.2118   2
  -8 -12  -4 506.901 20.4859   2
 -12   8  -4 492.213 20.5064   1
  12  -8  -4 511.739 20.1417   3
   8  12  -4 480.749 22.4038   4
  12  -8   4 509.149 21.1105   3
  -8 -12   4 490.390 19.5514   3
 -12   8   4 493.739 20.3950   2
   8  12   4 507.319 18.9382   2
  -8 -12   4 494.533 19.2896   2
 -12  10  -4 106.797 10.0452   1
  10  12  -4 118.947 12.7592   4
  12 -10  -4 154.345 10.3632   3
 -12  10   4 125.505 9.43941   2
 -10 -12   4 126.911 8.35018   2
  12 -10   4 135.244 11.3135   3
 -10 -12   4 109.903 8.08799   3
  10  12   4 134.344 7.87844   2
  12  12  -4 439.272 23.4856   4
 -12  12  -4 467.344 19.1112   2
 -12  12  -4 441.559 20.2279   1
  12 -12  -4 472.946 20.6880   3
 -12 -12  -4 453.646 20.1518   2
 -12 -12   4 457.457 19.1634   2
  12 -12   4 489.027 21.4464   3
 -12  12   4 459.763 19.8678   2
 -11  13  -4 3.35507 4.86108   1
  13  11  -4 10.1410 7.19102   4
 -13 -11  -4 3.76388 4.19811   2
 -11  13  -4 2.49826 4.51166   2
 -11  13   4 2.75329 3.90977   2
  11 -13   4 1.73319 5.15261   3
 -13 -11   4 8.61933 3.63215   2
  -9  13  -4 -7.9273 4.92637   1
  -9  13  -4 1.37925 4.77284   2
  -9  13  -4 -1.5057 2.77770   2
 -13  -9  -4 -3.1364 3.69111   2
  13   9  -4 -7.5285 5.72998   4
 -13  -9   4 -7.2640 3.79109   3
  -9  13   4 -1.7506 3.44746   2
   9 -13   4 -7.5595 4.41981   3
  13   9   4 -1.3257 3.15038   2
 -13  -9   4 -1.7668 3.31331   2
  -7  13  -4 18.1925 4.23346   2
  -7  13  -4 15.2003 2.58425   2
 -13  -7  -4 8.59790 3.61973   3
  -7  13  -4 22.1419 4.85763   1
  13   7  -4 12.9114 5.40913   4
 -13  -7   4 13.7117 2.77669   3
  13   7   4 15.2081 3.24539   2
  -7  13   4 16.5764 3.53085   2
  -7  13   4 20.1013 3.80061   2
 -13  -7   4 9.99908 3.44018   2
  -5  13  -4 24.3847 4.63284   1
  -5  13  -4 22.8721 2.07632   2
 -13  -5  -4 19.1095 3.53664   3
 -13  -5  -4 22.0322 4.23870   2
  13   5  -4 20.1161 5.24827   4
 -13  -5   4 23.3198 2.36059   3
  -5  13   4 25.5740 3.53092   2
  13   5   4 25.0972 5.37289   2
 -13  -5   4 22.2970 3.69435   2
 -13  -5   4 22.2509 3.03794   1
  -5  13   4 18.3715 3.23686   2
 -13  -3  -4 11.2508 3.60407   2
 -13  -3  -4 16.6702 2.31185   1
  -3  13  -4 9.46308 3.23817   1
 -13  -3  -4 9.85552 3.10373   3
  13   3  -4 10.4359 4.53783   4
  -3  13  -4 16.5514 2.67970   4
  -3  13   4 11.7682 2.89431   2
 -13  -3   4 11.8511 3.10669   2
  13   3   4 10.0812 3.10366   3
  13   3   4 10.3095 3.20989   2
 -13  -1  -4 16.5243 3.60512   2
  -1  13  -4 29.1817 3.47164   1
 -13  -1  -4 29.2778 4.26300   3
 -13  -1  -4 30.3579 4.22636   1
  13   1  -4 29.7740 4.84378   4
  -1  13  -4 25.0267 3.55499   4
  13   1   4 24.7300 3.70361   3
  -1  13   4 22.9039 3.02630   2
  13   1   4 27.4572 3.62426   2
 -13  -1   4 24.1911 3.73423   2
  -1  13   4 30.4321 4.66522   4
  -1  13   4 25.7948 3.47618   2
 -13   1  -4 264.459 11.2989   1
   1  13  -4 248.111 10.4776   1
   1  13  -4 267.691 12.2556   4
  -1 -13  -4 248.492 12.0923   2
  13  -1  -4 239.775 9.90817   3
  13  -1  -4 242.571 12.4967   4
 -13   1  -4 255.921 12.3526   2
  13  -1   4 251.977 11.9574   3
   1  13   4 253.268 11.7050   4
   1  13   4 266.126 10.9158   2
  13  -1   4 253.986 12.3321   2
 -13   1   4 265.754 12.1300   2
  13  -3  -4 109.579 6.31248   3
  -3 -13  -4 108.546 8.19973   2
   3  13  -4 119.653 9.06031   4
 -13   3  -4 116.699 7.76222   1
   3  13  -4 114.071 5.77613   1
 -13   3  -4 122.245 8.52206   2
  13  -3  -4 114.729 7.63663   4
   3  13   4 111.832 5.68949   1
   3  13   4 120.085 8.49665   4
  13  -3   4 112.063 8.53126   3
   3  13   4 107.049 6.64265   2
  -3 -13   4 109.875 6.53052   2
 -13   3   4 107.601 8.20193   2
 -13   5  -4 26.4259 4.37232   1
  13  -5  -4 44.3472 5.01457   4
   5  13  -4 41.5933 5.86236   4
  13  -5  -4 34.7751 3.73917   3
  -5 -13  -4 36.8399 4.48119   2
 -13   5  -4 25.4156 3.91804   2
  -5 -13   4 26.2854 3.22123   2
 -13   5   4 36.6630 4.79293   2
  13  -5   4 33.0326 4.79945   3
 -13   7  -4 -1.1483 5.97311   2
   7  13  -4 -2.1346 4.86098   4
 -13   7  -4 6.73443 4.45498   1
  13  -7  -4 3.74321 3.45564   3
  -7 -13  -4 0.71760 3.41446   2
 -13   7   4 2.39192 3.29838   2
  -7 -13   4 -1.8688 2.51608   2
  13  -7   4 -2.3598 3.96555   3
 -13   9  -4 26.6438 4.61968   2
  -9 -13  -4 27.1292 6.84781   2
   9  13  -4 23.3015 6.69073   4
  13  -9  -4 29.0951 4.89369   3
 -13   9  -4 28.4060 5.68550   1
  13  -9   4 30.4065 5.60169   3
  -9 -13   4 24.0154 3.94577   3
  -9 -13   4 42.2640 6.20346   2
 -13   9   4 35.6990 4.94605   2
  11  13  -4 3.24700 6.48270   4
 -11 -13  -4 1.79994 4.19540   2
 -13  11  -4 7.72762 3.91546   2
 -13  11  -4 3.32457 5.00778   1
  13 -11  -4 6.18648 4.90747   3
 -13  11   4 0.21222 3.92918   2
  11  13   4 -1.0522 6.61204   4
  13 -11   4 6.39261 4.99583   3
 -11 -13   4 -3.4874 3.28687   2
  13 -13  -4 6.93928 5.77344   3
  13  13  -4 3.07795 7.46237   4
 -13 -13  -4 4.88372 4.73758   2
 -13  13  -4 10.5379 6.24586   1
 -13  13  -4 0.13415 4.17290   2
 -13 -13   4 6.87537 4.17388   2
  13  13   4 5.67502 7.66418   4
  13 -13   4 5.30895 8.65478   3
  14  12  -4 5.29316 7.90258   4
  12 -14  -4 20.5506 6.10789   3
 -12  14  -4 9.23426 6.18009   1
 -14 -12  -4 18.0638 5.25962   2
 -12  14  -4 6.51880 4.11824   2
 -12  14   4 5.52020 4.71804   2
  12 -14   4 12.0727 9.40787   3
 -14 -12   4 13.7723 4.47934   2
  14  12   4 10.8164 8.04391   4
 -12  14   4 8.06337 6.15292   1
 -10  14  -4 485.344 18.8422   2
  14  10  -4 422.411 24.0167   4
 -14 -10  -4 498.214 21.0604   2
 -10  14  -4 461.649 20.7483   1
 -10  14   4 494.598 20.1728   2
  10 -14   4 504.367 22.2698   3
 -14 -10   4 451.855 20.7958   2
 -14  -8  -4 2.06763 3.95077   2
  -8  14  -4 2.24423 2.56831   2
  14   8  -4 -0.1237 6.38459   4
   8 -14   4 11.7366 5.10530   3
  -8  14   4 4.85567 3.58240   2
 -14  -8   4 -1.2269 3.46772   2
  14   8   4 -0.9193 3.58034   2
  14   6  -4 730.733 31.9539   4
 -14  -6  -4 744.642 29.6695   3
  -6  14  -4 799.704 29.8380   1
  -6  14  -4 791.315 27.6037   2
 -14  -6  -4 791.893 30.3822   2
  -6  14  -4 836.967 28.4004   2
  14   6   4 778.237 29.3672   2
  -6  14   4 808.239 29.2775   2
 -14  -6   4 713.212 27.7986   3
  -6  14   4 804.876 29.4228   2
 -14  -6   4 792.103 29.8401   2
 -14  -4  -4 10.6215 3.41439   3
 -14  -4  -4 4.37456 3.85637   2
  14   4  -4 8.89066 5.25730   4
  -4  14  -4 6.57962 3.73111   1
 -14  -4   4 12.4198 2.35644   1
  -4  14   4 9.76276 3.08122   2
  14   4   4 8.53409 3.47337   3
 -14  -4   4 8.34850 3.41419   2
  14   4   4 3.68462 5.61871   2
  -4  14   4 10.7961 2.94911   2
  14   2  -4 638.973 27.5370   4
 -14  -2  -4 681.023 26.1267   3
  -2  14  -4 700.229 25.6474   1
 -14  -2  -4 691.849 24.8060   1
  -2  14  -4 702.757 25.5414   4
  -2  14   4 698.464 25.4668   2
  14   2   4 672.007 25.9064   3
  -2  14   4 699.091 25.4752   2
 -14  -2   4 670.732 26.3351   2
  -2  14   4 686.535 24.7805   4
   0  14  -4 -1.2247 3.07315   4
   0  14  -4 0.77946 2.68032   1
  14   0  -4 -4.9795 3.80386   4
 -14   0  -4 -1.0029 5.56194   2
 -14   0  -4 -0.3547 2.85806   1
   0  14   4 -0.1089 2.51665   2
   0  14   4 -1.1383 2.95211   4
 -14   0   4 0.97624 3.11746   2
   0  14   4 0.95332 2.34857   2
  14   0   4 -2.3111 3.22798   3
  -2 -14  -4 1561.97 55.5835   2
  14  -2  -4 1526.28 55.8433   4
 -14   2  -4 1548.22 54.9592   1
   2  14  -4 1577.60 56.0660   4
  14  -2  -4 1462.98 53.8653   3
   2  14   4 1583.88 55.6782   4
   2  14   4 1587.76 54.4545   2
 -14   2   4 1539.03 55.8322   2
   2  14   4 1513.27 54.1168   1
  -2 -14   4 1540.12 54.6175   2
  14  -2   4 1574.87 55.4569   3
   2  14   4 1551.17 54.3933   2
   4  14  -4 -2.3182 4.40954   4
  -4 -14  -4 1.09827 3.47225   2
   4  14  -4 3.80381 2.14177   1
  14  -4  -4 1.55882 3.21546   4
 -14   4  -4 -5.2586 3.70076   1
 -14   4  -4 0.41177 3.45539   2
  14  -4  -4 1.54053 2.47868   3
  14  -4   4 -0.2384 3.77605   3
  -4 -14   4 -0.0146 2.58458   2
 -14   4   4 2.25876 3.30556   2
   4  14   4 1.04293 4.01245   4
  14  -6  -4 265.132 12.2385   3
   6  14  -4 249.750 14.6688   4
 -14   6  -4 261.548 13.1813   1
 -14   6  -4 264.668 13.3097   2
  -6 -14  -4 270.735 13.3239   2
  -6 -14   4 267.279 11.8019   2
   6  14   4 260.681 14.4827   4
 -14   6   4 255.750 13.3178   2
  14  -6   4 254.216 14.0004   3
  -8 -14  -4 118.238 9.93819   2
  14  -8  -4 129.861 9.65954   3
   8  14  -4 107.509 12.4920   4
 -14   8  -4 120.162 9.72265   2
 -14   8  -4 95.2415 12.5687   1
  -8 -14   4 115.413 8.07886   2
  14  -8   4 114.258 11.1557   3
   8  14   4 118.936 11.9446   4
 -14   8   4 118.898 9.89805   2
 -14  10  -4 351.028 16.3700   2
 -14  10  -4 306.556 16.6604   1
  14 -10  -4 366.446 18.5925   3
 -10 -14  -4 368.418 17.0072   2
  10  14  -4 334.402 19.9944   4
  10  14   4 359.017 19.6724   4
 -10 -14   4 340.105 15.4104   2
 -14  10   4 343.148 16.8625   2
  14 -10   4 352.963 17.9597   3
 -14  12  -4 17.4588 6.44445   1
  14 -12  -4 8.77542 5.71997   3
 -12 -14  -4 10.5227 4.96123   2
  12  14  -4 6.64690 8.14589   4
 -14  12  -4 8.29393 4.60062   2
 -14  12   4 9.19933 5.20619   2
  12  14   4 5.99520 7.74656   4
 -12 -14   4 16.6346 4.30364   2
  14 -12   4 13.5174 5.90847   3
 -11  15  -4 9.16885 6.15250   1
  15  11  -4 5.60475 7.74479   4
  11 -15   4 8.00920 6.35818   3
 -15 -11   4 11.4867 4.53582   2
 -11  15   4 12.3389 4.82686   2
  15  11   4 8.12925 7.12592   4
 -11  15   4 13.3382 5.55384   1
  -9  15  -4 43.9015 5.75718   2
  -9  15  -4 37.1088 5.90232   1
 -15  -9  -4 38.3074 5.46848   2
  15   9  -4 30.6873 7.66807   4
   9 -15   4 37.3437 6.40075   3
 -15  -9   4 38.6346 5.17436   2
  -9  15   4 59.3922 8.01676   2
 -15  -7  -4 18.1478 4.80428   2
 -15  -7   4 15.3272 4.27652   2
  -7  15   4 15.5243 3.87269   2
  15   5  -4 13.8319 5.83464   4
 -15  -5  -4 8.22375 3.72021   3
 -15  -5  -4 2.97654 4.02868   2
  -5  15  -4 7.11577 4.50638   1
  -5  15   4 12.7278 3.34025   2
  -5  15   4 7.78953 3.30188   2
  -3  15  -4 12.7616 3.06937   4
  -3  15  -4 10.7588 3.91453   1
 -15  -3  -4 15.8736 2.64377   1
  15   3  -4 8.56623 5.22772   4
 -15  -3  -4 16.6650 3.94407   3
 -15  -3  -4 12.5962 4.52996   2
 -15  -3   4 17.2635 2.80594   1
  -3  15   4 12.9458 3.15086   2
  -3  15   4 9.50256 3.09561   2
  15   3   4 13.2665 3.72078   3
  -1  15  -4 12.8840 3.44300   1
 -15  -1  -4 14.5032 4.30847   2
  15   1  -4 7.85191 4.65864   4
 -15  -1  -4 5.66626 3.42141   3
 -15  -1  -4 11.9061 2.98730   1
  -1  15  -4 10.2847 3.38660   4
 -15  -1   4 6.93534 4.56137   2
  -1  15   4 11.7373 3.20349   4
  -1  15   4 6.86208 2.82832   2
  15   1   4 11.3329 3.64585   3
  -1  15   4 8.83592 2.92351   2
  15  -1  -4 128.543 6.22427   3
 -15   1  -4 139.786 8.46687   1
   1  15  -4 120.809 9.20083   4
   1  15  -4 138.649 7.63182   1
 -15   1  -4 132.980 10.0669   2
  15  -1  -4 124.587 10.0706   4
   1  15   4 149.310 9.47234   1
   1  15   4 136.565 7.52508   2
 -15   1   4 132.700 9.77395   2
   1  15   4 135.795 7.59053   2
   1  15   4 136.516 8.99653   4
  15  -1   4 126.111 8.89246   3
   3  15  -4 57.0509 4.97759   1
  15  -3  -4 50.9867 5.15485   3
  15  -3  -4 53.7781 7.47853   4
 -15   3  -4 45.2704 5.40613   1
  -3 -15  -4 53.1628 8.16096   2
 -15   3   4 55.8858 8.16672   2
  15  -3   4 63.6165 8.15239   3
   3  15   4 56.4955 5.37350   2
   3  15   4 54.0292 8.25387   4
   3  15   4 52.4067 4.79451   1
  -3 -15   4 54.9749 6.37316   2
  15  -5  -4 54.6282 6.51802   3
   5  15  -4 44.9756 6.78237   4
  15  -5  -4 62.2648 6.47538   4
 -15   5  -4 65.2849 8.21388   1
 -15   5  -4 53.5991 5.88814   2
  -5 -15   4 57.8651 6.55080   2
   5  15   4 51.5186 9.12343   4
  15  -5   4 59.5079 9.03902   3
 -15   5   4 63.9994 8.65566   2
  -7 -15  -4 13.7832 4.45680   2
   7  15  -4 19.2957 6.41095   4
 -15   7  -4 18.2478 4.51755   2
  15  -7  -4 20.3678 4.27184   3
  -7 -15   4 25.3253 3.81846   2
 -15   7   4 18.2014 4.83462   2
   7  15   4 19.0453 6.04167   4
  15  -7   4 24.4285 5.54127   3
 -15   9  -4 -0.6124 4.28125   2
   9  15  -4 -1.3777 6.40078   4
  15  -9  -4 5.36896 4.62915   3
  -9 -15  -4 4.26131 4.43622   2
 -15   9  -4 -0.2106 4.88430   1
   9  15   4 3.38399 6.65045   4
 -15   9   4 4.45793 4.62987   2
  -9 -15   4 0.22391 3.49316   2
  15  -9   4 4.19689 5.17023   3
  11  15  -4 1.24171 7.44687   4
 -15  11  -4 7.46767 5.67730   1
  15 -11  -4 7.05190 5.69586   3
 -15  11  -4 10.2954 4.88334   2
 -11 -15  -4 7.83026 5.12061   2
  15 -11   4 11.6026 6.22908   3
 -11 -15   4 10.4952 4.21552   2
  11  15   4 5.58008 7.48982   4
 -15  11   4 7.84413 5.13076   2
 -15  11   4 12.8901 6.16712   1
 -16 -10  -4 -1.4677 4.91612   2
 -10  16  -4 -8.0296 5.83763   1
  16  10  -4 -2.8507 7.68825   4
  16  10   4 -0.5393 7.03014   4
 -10  16   4 -3.9787 4.37432   2
  10 -16   4 -0.4905 6.19877   3
 -16 -10   4 6.32903 4.66314   2
 -10  16   4 5.29967 5.36373   1
  16   8  -4 210.665 17.4768   4
  -8  16  -4 218.822 13.5764   1
 -16  -8  -4 252.063 14.7694   2
  -8  16   4 232.686 13.6753   1
  -8  16   4 246.262 12.6099   2
 -16  -8   4 259.283 13.8393   2
  16   6  -4 -1.7076 6.19693   4
  -6  16  -4 1.12763 4.82433   1
 -16  -6  -4 -1.7787 4.36512   2
 -16  -6   4 -3.9285 4.02591   2
  -6  16   4 -3.0120 3.30466   2
  16   4  -4 433.263 22.6920   4
 -16  -4  -4 512.640 21.6731   2
  -4  16  -4 509.275 20.4238   1
  -4  16   4 492.682 19.3502   2
 -16  -4   4 503.865 21.0394   2
 -16  -2  -4 0.28791 4.57698   1
  -2  16  -4 -0.8545 3.13275   4
 -16  -2  -4 -4.0921 3.52044   3
  -2  16  -4 -3.1181 3.68223   1
  16   2  -4 -6.7581 5.09193   4
 -16  -2   4 -6.9609 3.68583   2
  -2  16   4 -0.2699 3.74979   1
  16   2   4 -2.3356 3.60930   3
 -16  -2   4 -0.7008 3.00861   1
  -2  16   4 -3.3744 2.70232   2
 -16   0  -4 872.962 33.4480   2
 -16   0  -4 867.349 31.5918   1
   0  16  -4 842.749 31.4552   1
  16   0  -4 810.506 33.8296   4
   0  16  -4 873.965 32.5240   4
   0  16   4 883.982 33.7880   1
  16   0   4 857.458 32.3191   3
   0  16   4 895.252 32.0325   4
 -16   0   4 862.192 33.0972   2
   0  16   4 848.963 31.1820   2
   2  16  -4 13.1232 4.74145   4
 -16   2  -4 15.9715 4.87682   2
   2  16  -4 21.1783 3.34088   1
  16  -2  -4 12.0624 4.91849   4
 -16   2  -4 8.92809 4.17166   1
  16  -2  -4 15.3596 2.44952   3
   2  16   4 12.1254 4.53236   4
 -16   2   4 15.2446 4.23147   2
  16  -2   4 8.25162 4.25110   3
   2  16   4 12.3477 2.85548   2
   2  16   4 15.2561 3.34935   1
  16  -4  -4 691.792 26.5342   4
  16  -4  -4 632.197 24.9220   3
  -4 -16  -4 709.465 27.2499   2
 -16   4  -4 683.006 27.4528   2
 -16   4  -4 672.933 26.5282   1
   4  16  -4 653.973 27.8896   4
   4  16   4 682.128 24.5677   2
  16  -4   4 687.689 27.2207   3
 -16   4   4 709.287 27.4437   2
   4  16   4 670.628 27.6242   4
  -4 -16   4 679.129 25.8721   2
  -6 -16  -4 -2.4243 4.17048   2
   6  16  -4 -5.4603 5.47599   4
  16  -6  -4 1.48611 3.63287   3
 -16   6  -4 4.33597 4.51329   2
 -16   6   4 3.91530 4.36865   2
  16  -6   4 -8.0716 4.52850   3
   6  16   4 -3.7645 5.37665   4
  -6 -16   4 0.32038 3.37888   2
  16  -8  -4 228.218 12.9999   3
   8  16  -4 211.023 16.0454   4
 -16   8  -4 232.814 13.6923   2
 -16   8  -4 207.167 13.2793   1
  -8 -16  -4 241.483 13.9532   2
  16  -8   4 226.144 14.7569   3
  -8 -16   4 219.824 11.9963   2
   8  16   4 234.303 16.0137   4
 -16  10  -4 7.95198 6.48777   1
 -16  10  -4 9.20721 5.37110   2
 -10 -16  -4 14.5820 5.40920   2
  16 -10  -4 15.4686 5.97084   3
  10  16  -4 6.15425 7.44198   4
 -16  10   4 5.51267 5.58150   1
  16 -10   4 8.92852 6.14099   3
  10  16   4 11.2773 7.88427   4
 -16  10   4 10.2364 5.47646   2
  -9  17  -4 -8.3770 5.24433   1
 -17  -9  -4 -7.4266 5.09513   2
  17   9  -4 -7.9626 7.27028   4
   9 -17   4 -9.6424 6.55118   3
  -9  17   4 -4.4384 5.28569   1
  -9  17   4 -6.8999 4.44986   2
  17   9   4 -3.7530 6.96731   4
 -17  -7  -4 9.78885 5.98882   2
  -7  17  -4 13.3972 5.59993   1
  17   7  -4 2.15157 7.20622   4
  -7  17   4 3.68055 3.98293   2
 -17  -7   4 2.41705 4.54819   2
  -7  17   4 12.3888 5.17113   1
   7 -17   4 10.9157 5.66570   3
  17   5  -4 14.4352 6.93305   4
 -17  -5  -4 19.5382 5.51927   2
  -5  17  -4 16.5604 5.22774   1
  -5  17   4 8.95869 3.70363   2
 -17  -5   4 17.0292 4.96272   2
  -5  17   4 16.2329 4.94314   1
 -17  -3  -4 15.6528 5.23938   2
  -3  17  -4 21.7148 4.91903   1
  17   3  -4 11.2095 8.16043   4
 -17  -3   4 18.1243 4.62621   2
  -3  17   4 16.1374 4.66828   1
  -3  17   4 9.92492 3.23664   2
  -1  17  -4 71.0840 7.32968   1
 -17  -1  -4 69.9171 6.59336   1
  -1  17  -4 67.8165 7.96556   4
  17   1  -4 57.6538 7.80275   4
 -17  -1  -4 68.8610 10.2472   2
 -17  -1   4 59.4699 9.51226   2
  -1  17   4 77.5190 7.63373   1
 -17  -1   4 79.3026 7.10462   1
  -1  17   4 69.4170 6.29600   2
  17   1   4 86.0267 8.49549   3
 -17   1  -4 8.28388 4.08064   1
 -17   1  -4 9.49771 4.69802   2
  17  -1  -4 5.15589 5.13373   4
   1  17  -4 9.42600 4.66657   4
   1  17  -4 8.26314 3.43672   1
 -17   1   4 15.2577 4.79543   2
   1  17   4 6.43586 2.62428   2
   1  17   4 11.1853 4.40676   4
  17  -1   4 6.21741 4.32975   3
   1  17   4 12.8572 3.65351   1
 -17   1   4 16.8379 4.27707   1
 -17   3  -4 7.26268 4.57098   1
   3  17  -4 4.03268 3.75361   1
   3  17  -4 7.04163 5.10662   4
  17  -3  -4 4.11176 4.68458   4
 -17   3  -4 -0.1608 4.49614   2
 -17   3   4 5.18767 4.49245   2
   3  17   4 7.25293 4.97833   4
  17  -3   4 1.03942 5.34724   3
   5  17  -4 -1.8868 5.60387   4
 -17   5  -4 3.97576 4.96768   2
 -17   5  -4 2.12074 4.88372   1
  -5 -17  -4 7.29827 4.68744   2
  17  -5   4 -3.7511 4.69465   3
  -5 -17   4 1.33455 3.74143   2
 -17   5   4 7.00369 6.95816   2
   5  17   4 2.36648 5.38702   4
 -17   7  -4 2.48113 5.03770   1
 -17   7  -4 4.17724 5.52337   2
   7  17  -4 -0.4605 6.82029   4
  -7 -17  -4 13.7068 5.12726   2
 -17   7   4 -2.8767 4.86388   2
  -7 -17   4 -1.1185 3.93518   2
 -17   7   4 7.69840 5.15832   1
   7  17   4 0.20594 6.52697   4
  17  -7   4 8.79664 5.48032   3
 -17   9  -4 13.9287 5.80330   2
 -17   9  -4 14.4822 6.10223   1
   9  17  -4 17.1815 7.88077   4
 -17   9   4 20.8950 6.02889   1
  17  -9   4 26.7637 7.35203   3
   9  17   4 16.1133 7.71680   4
 -17   9   4 27.1880 6.16171   2
  18   6  -4 69.1319 10.1962   4
 -18  -6  -4 89.3501 12.2848   2
  -6  18  -4 80.2319 10.1362   1
  -6  18   4 87.4881 8.94448   2
  -6  18   4 92.2526 10.0606   1
  18   6   4 86.4361 13.6735   4
  18   4  -4 7.35752 7.17057   4
  -4  18  -4 4.60965 4.72691   1
 -18  -4  -4 0.27974 5.25465   2
 -18  -4   4 1.50528 5.49106   2
  -4  18   4 5.45315 4.64606   1
  -2  18  -4 493.676 20.6231   1
 -18  -2  -4 462.596 19.3584   1
 -18  -2  -4 518.384 22.7076   2
  18   2  -4 451.240 25.9553   4
  -2  18   4 510.639 20.2730   1
 -18  -2   4 480.136 21.9611   2
 -18  -2   4 493.561 19.2178   1
  -2  18   4 505.741 21.1428   2
   0  18  -4 3.34491 3.98066   1
   0  18  -4 4.95212 4.45698   4
 -18   0  -4 2.19782 5.43747   2
 -18   0  -4 -5.6108 3.95717   1
  18   0  -4 -7.1322 5.64219   4
  18   0   4 12.4451 5.41760   3
 -18   0   4 -3.7304 4.29919   1
 -18   0   4 4.10630 5.41465   2
   0  18   4 4.23103 4.14787   1
  18  -2  -4 320.739 17.1927   4
 -18   2  -4 327.868 15.4961   1
 -18   2  -4 321.920 17.5779   2
   2  18  -4 342.701 14.2175   1
   2  18  -4 339.039 16.8766   4
 -18   2   4 343.819 15.6840   1
  18  -2   4 338.410 16.2874   3
   2  18   4 352.978 14.4107   1
   2  18   4 350.913 16.3891   4
 -18   2   4 364.609 22.6592   2
  18  -4  -4 -0.3202 4.73224   4
 -18   4  -4 4.76139 4.91936   1
  -4 -18  -4 3.05300 5.01485   2
 -18   4  -4 15.0686 5.56790   2
   4  18  -4 3.96303 6.31960   4
   4  18   4 5.63669 5.52039   4
  18  -4   4 7.68217 5.21976   3
 -18   4   4 3.51799 4.86451   1
 -18   4   4 4.84449 5.10886   2
  18  -4   4 4.06505 4.85957   4
  -6 -18  -4 375.086 18.1038   2
 -18   6  -4 331.440 17.0243   1
 -18   6  -4 356.076 18.2045   2
   6  18  -4 347.101 19.6538   4
  18  -6   4 337.137 18.0174   3
 -18   6   4 332.482 18.2208   2
   6  18   4 370.304 19.4915   4
 -18   6   4 336.757 16.8521   1
 -19  -3  -4 2.40883 5.96819   2
  19   3  -4 -2.1517 7.02288   4
  -3  19  -4 2.20087 4.45939   1
 -19  -3   4 -1.5247 5.42213   2
  -3  19   4 5.33328 4.90805   1
  19   3   4 7.18761 6.73658   4
  19   1  -4 1.42238 6.96481   4
 -19  -1  -4 4.24225 5.75826   2
 -19  -1  -4 -0.0234 4.47418   1
 -19  -1   4 4.29326 4.56602   1
  19   1   4 7.96184 6.45711   4
  -1  19   4 4.39417 5.29726   1
 -19  -1   4 5.94960 5.40405   2
   1  19  -4 -3.4556 4.86586   4
   1  19  -4 -1.8576 4.08966   1
 -19   1  -4 0.60394 4.41609   1
 -19   1  -4 -0.5824 5.48442   2
  19  -1  -4 4.62617 7.02589   4
  19  -1   4 5.12039 7.70966   3
 -19   1   4 -0.4360 5.13413   2
  19  -1   4 1.26231 6.08208   4
   1  19   4 -1.3334 4.00210   1
  19  -3  -4 25.0474 5.95304   4
 -19   3  -4 13.8474 4.99724   1
 -19   3  -4 6.24695 5.52519   2
 -19   3   4 18.6541 5.29809   1
  19  -3   4 15.1772 5.88946   4
 -19   3   4 5.39334 5.62492   2
   3  19   4 19.6108 5.93959   4
  19  -3   4 11.3291 6.35638   3
   0   1  -5 563.474 19.0359   1
   0  -1  -5 499.164 19.2942   3
   1   0  -5 566.043 19.3311   4
   0   1  -5 567.634 19.3753   4
  -1   0  -5 521.683 18.9503   2
   0   1  -5 542.843 19.0969   3
  -1   0  -5 544.693 19.2095   3
   0  -1  -5 576.181 19.0605   1
   1   0  -5 550.923 18.9704   3
  -1   0  -5 560.804 19.0266   1
   1   0  -5 553.569 19.0465   1
   0  -1   5 528.414 18.8102   2
   0   1   5 455.870 19.2490   3
  -1   0   5 530.792 18.9547   3
   0  -1   5 524.599 19.0810   3
   0   1   5 525.634 19.0340   2
   1  -2  -5 645.783 22.4054   3
  -2  -1  -5 607.637 22.1720   2
  -2  -1  -5 626.259 22.3688   3
  -1   2  -5 630.141 22.3153   3
   2   1  -5 669.962 22.5579   4
   2   1  -5 619.425 21.8886   3
  -1   2  -5 593.621 21.7427   2
  -1   2  -5 655.959 22.4604   4
  -2  -1  -5 658.252 22.0707   1
   2   1  -5 663.684 22.1128   1
  -1   2  -5 658.978 22.1570   1
   2   1   5 616.098 22.1921   2
   1  -2   5 594.466 21.8898   2
   1  -2   5 597.379 22.2658   3
   2   1   5 629.604 22.3673   3
  -1   2   5 597.001 22.1633   2
  -2  -1   5 600.528 21.8857   3
   1   2  -5 27.4508 1.84430   1
  -1  -2  -5 26.8592 2.25455   3
  -2   1  -5 22.7860 2.44094   3
  -1  -2  -5 27.2162 2.12657   2
   1   2  -5 26.7000 2.36521   4
   2  -1  -5 24.7067 1.75694   3
  -2   1  -5 26.9533 1.93332   1
   2  -1   5 22.4812 2.42270   3
   2  -1   5 28.6136 1.92591   2
  -1  -2   5 25.7459 1.99819   3
   1   2   5 21.3193 2.16459   3
   1   2   5 24.4459 2.08566   2
   3   2  -5 1074.94 34.6905   4
  -2   3  -5 972.511 34.0612   1
  -2   3  -5 929.487 33.6831   2
  -3  -2  -5 1015.52 33.8610   1
   3   2  -5 1024.52 33.9272   1
  -2   3  -5 1005.26 34.3035   4
  -3  -2  -5 982.669 34.3148   3
  -3  -2  -5 940.150 34.1558   2
   3   2   5 950.044 34.2797   3
   2  -3   5 965.868 33.8618   2
  -3  -2   5 899.021 33.6520   3
   3   2   5 963.467 34.1517   2
   2  -3   5 945.245 34.2656   3
  -2   3   5 959.765 34.1311   2
   0  -3  -5 677.845 24.1557   3
   0  -3  -5 641.372 24.1167   2
   0   3  -5 731.590 24.4325   4
  -3   0  -5 703.502 23.9677   1
   3   0  -5 662.629 23.6119   3
   3   0  -5 737.285 24.4114   4
  -3   0  -5 676.928 24.3219   3
  -3   0  -5 645.643 24.0458   2
   0   3  -5 706.749 23.9945   1
   0   3   5 667.872 24.1355   2
   3   0   5 662.175 24.0910   2
   3   0   5 663.143 24.3006   3
   0  -3   5 648.485 24.1039   3
  -2  -3  -5 588.738 19.7833   1
   2   3  -5 586.046 19.7852   1
  -2  -3  -5 528.845 20.0499   2
   3  -2  -5 590.212 20.0102   4
  -3   2  -5 533.934 19.8074   2
  -3   2  -5 558.857 20.2525   3
   2   3  -5 625.491 20.6031   4
  -2  -3  -5 548.890 20.1548   3
  -3   2  -5 568.729 19.9681   1
   2   3   5 552.993 20.0550   2
   2   3   5 524.518 20.1319   3
   3  -2   5 548.248 19.9049   2
   3  -2   5 533.286 20.2213   3
  -4  -3  -5 1678.87 61.1978   2
  -4  -3  -5 1805.87 60.7133   1
   4   3  -5 1896.25 61.8833   4
   4   3  -5 1828.75 60.7882   1
  -3   4  -5 1674.82 60.7262   2
  -4  -3  -5 1852.24 61.3875   3
   3  -4   5 1708.27 60.8823   2
   4   3   5 1778.84 61.1884   2
  -4  -3   5 1731.04 60.9540   2
   4   3   5 1740.40 61.3169   3
   3  -4   5 1671.28 61.3165   3
  -1   4  -5 669.690 22.9373   1
  -4  -1  -5 655.846 22.7549   1
  -4  -1  -5 643.166 23.2781   3
  -4  -1  -5 621.900 23.0696   2
   4   1  -5 697.747 23.5353   4
  -1   4  -5 680.669 23.2565   4
   4   1   5 639.201 23.0679   2
   1  -4   5 616.623 22.5412   2
   4   1   5 635.457 23.2540   3
  -1   4   5 629.838 23.0657   2
   1  -4   5 605.562 23.1200   3
  -1  -4  -5 1284.72 47.0797   2
  -4   1  -5 1282.20 46.9702   2
  -4   1  -5 1364.02 46.9295   1
  -4   1  -5 1337.44 47.2496   3
   1   4  -5 1417.69 46.8335   1
   1   4  -5 1409.19 47.4660   4
   4  -1  -5 1443.99 47.2262   4
  -1  -4  -5 1330.62 47.1568   3
   4  -1   5 1366.81 47.0478   2
   4  -1   5 1311.09 47.2656   3
   1   4   5 1315.60 47.0665   2
  -3  -4  -5 57.0322 3.61819   2
  -3  -4  -5 63.9730 3.88921   3
   3   4  -5 64.5766 4.26406   4
  -4   3  -5 54.7266 3.27613   2
   4  -3  -5 62.1628 3.06195   4
   3   4  -5 63.1064 2.88723   1
   3   4   5 60.9136 3.57039   2
   4  -3   5 52.2881 3.39064   2
  -5  -4  -5 1781.42 63.4654   3
  -5  -4  -5 1766.11 63.2648   2
  -4   5  -5 1757.82 62.7612   2
  -4   5  -5 1848.92 63.1616   1
   5   4  -5 1904.60 64.0679   4
  -5  -4  -5 1871.75 62.5474   1
  -5  -4   5 1855.30 63.1975   2
   4  -5   5 1743.10 63.3985   3
   5   4   5 1752.75 63.3170   3
   4  -5   5 1884.75 62.9935   2
   5   4   5 1791.13 63.1527   2
  -5  -2  -5 14.8621 2.71476   2
  -2   5  -5 15.9556 2.36881   4
   5   2  -5 19.2861 3.17232   4
   2  -5   5 17.8990 1.87996   2
   5   2   5 16.9952 2.76104   3
  -5  -2   5 10.6763 2.08877   2
   5   2   5 16.6737 2.57252   2
   0  -5  -5 590.553 21.3409   2
   0   5  -5 606.601 21.0320   1
   5   0  -5 630.007 21.6336   4
   0   5  -5 620.846 21.5722   4
  -5   0  -5 597.462 21.5378   3
  -5   0  -5 592.398 20.9918   1
  -5   0  -5 555.577 21.2584   2
  -5   0   5 564.032 21.0709   2
   0   5   5 591.070 21.2843   2
   5   0   5 597.159 21.3043   2
   5   0   5 577.785 21.4938   3
   2   5  -5 4069.00 136.033   1
  -5   2  -5 4028.27 136.676   3
  -2  -5  -5 3806.08 136.752   2
   2   5  -5 3869.25 136.082   4
  -2  -5  -5 3603.57 135.657   3
   5  -2  -5 4208.06 136.695   4
  -5   2  -5 3943.94 137.897   2
  -5   2  -5 4311.53 139.415   1
   2   5   5 3870.95 136.161   2
   5  -2   5 3901.95 137.750   3
   5  -2   5 3703.03 135.515   2
   4   5  -5 172.934 6.20176   1
  -5   4  -5 177.086 7.03986   1
   4   5  -5 157.830 7.83163   4
   5  -4  -5 159.802 6.27366   4
  -5   4  -5 149.466 6.67103   2
  -4  -5  -5 151.381 7.06167   2
   5  -4   5 158.320 7.45990   3
  -5   4   5 155.829 6.99914   2
  -4  -5   5 158.599 5.99032   2
   5  -4   5 169.002 6.87384   2
   4   5   5 159.770 6.92956   2
  -5   6  -5 101.414 5.52864   1
  -6  -5  -5 96.4461 5.76640   2
   6   5  -5 108.702 6.78942   4
  -6  -5  -5 113.539 6.01046   3
  -5   6  -5 100.203 4.87875   2
  -6  -5   5 98.6027 4.60958   2
   5  -6   5 101.420 6.20821   3
   5  -6   5 100.896 5.98770   2
  -5   6   5 95.4136 5.53628   2
   6   5   5 101.178 5.93331   2
  -3   6  -5 608.928 20.9860   4
   6   3  -5 597.354 21.9358   4
  -6  -3  -5 549.426 21.1440   2
  -6  -3  -5 596.525 20.3711   1
  -3   6  -5 565.249 20.5490   2
  -3   6  -5 601.100 21.0061   1
  -6  -3  -5 519.490 21.7325   3
  -3   6  -5 563.509 20.3010   2
   6   3   5 558.213 21.1678   3
   3  -6   5 588.905 20.6782   2
  -6  -3   5 564.382 20.5897   2
  -3   6   5 636.238 21.7573   2
  -1   6  -5 3134.76 108.163   1
  -6  -1  -5 2932.37 106.345   2
   6   1  -5 3216.63 106.878   4
  -6  -1  -5 3083.34 106.513   3
  -1   6  -5 3138.24 106.425   4
  -6  -1  -5 3109.86 105.906   1
   1  -6  -5 2969.93 106.342   2
   1  -6   5 3209.80 106.661   2
  -6  -1   5 3165.51 107.908   2
   6   1   5 2979.92 106.374   2
   6   1   5 3036.84 106.466   3
  -1   6   5 2965.84 106.260   2
  -1  -6  -5 1208.13 43.9866   2
  -6   1  -5 1249.12 44.1882   3
  -6   1  -5 1363.49 44.1861   1
   1   6  -5 1318.66 44.4304   4
   1   6  -5 1257.77 43.5717   1
  -6   1  -5 1193.38 43.9487   2
   6  -1  -5 1350.55 44.1995   4
   6  -1  -5 1180.87 43.1553   3
   6  -1   5 1232.08 44.1226   2
   6  -1   5 1220.17 44.1654   3
   1   6   5 1248.67 43.9113   2
  -6   1   5 1214.50 43.8406   2
   6  -3  -5 1576.04 51.7926   4
  -6   3  -5 1512.73 51.9385   1
   3   6  -5 1536.68 52.7100   4
   3   6  -5 1521.89 51.4211   1
  -6   3  -5 1418.83 51.8974   2
  -3  -6  -5 1499.74 52.4744   3
  -3  -6  -5 1443.68 52.0631   2
   6  -3   5 1434.12 52.2400   3
   6  -3   5 1612.62 52.1472   2
  -6   3   5 1369.48 51.9407   2
   3   6   5 1418.20 51.8812   2
   5   6  -5 641.853 21.0974   1
   5   6  -5 614.906 23.0185   4
  -5  -6  -5 561.672 22.0003   2
  -6   5  -5 600.337 21.9390   1
   6  -5  -5 568.794 21.0186   4
  -5  -6  -5 604.729 22.1781   3
  -6   5  -5 582.320 21.7120   2
   6  -5   5 625.205 22.4370   3
   6  -5   5 618.544 21.8952   2
   5   6   5 618.660 21.9830   2
  -5  -6   5 588.759 21.1279   2
  -6   5   5 580.386 21.9744   2
   7   6  -5 206.895 10.5064   4
  -6   7  -5 203.376 8.38264   2
  -7  -6  -5 204.106 9.22823   2
  -7  -6  -5 206.708 9.28781   3
  -6   7  -5 183.550 9.06945   1
  -7  -6   5 193.925 8.07215   2
   6  -7   5 204.523 9.58832   3
   6  -7   5 210.405 8.72571   2
   7   6   5 200.861 8.71948   2
  -6   7   5 189.570 9.01574   2
  -7  -6   5 201.282 8.03566   3
  -7  -4  -5 741.714 25.5594   1
  -4   7  -5 734.998 25.7678   2
  -7  -4  -5 740.724 26.6965   2
  -4   7  -5 720.354 25.7683   2
  -4   7  -5 730.248 26.4280   1
   7   4  -5 759.436 27.6173   4
  -7  -4  -5 751.971 26.8019   3
  -4   7   5 740.391 26.5282   2
   7   4   5 747.664 26.4637   2
   7   4   5 705.504 26.5827   3
  -7  -4   5 724.614 25.5885   3
  -7  -4   5 701.010 25.9705   2
  -7  -2  -5 1077.88 39.8880   2
  -2   7  -5 1119.46 39.8075   4
  -7  -2  -5 1182.39 40.2479   3
  -7  -2  -5 1138.84 39.1942   1
   7   2  -5 1188.24 40.6665   4
  -2   7  -5 1124.02 39.6213   1
   2  -7   5 1107.09 39.2812   2
  -7  -2   5 1065.68 39.4584   2
   7   2   5 1176.28 40.1342   2
   7   2   5 1101.27 39.9412   3
  -2   7   5 1121.17 39.7904   2
   7   0  -5 439.537 16.3803   4
   0  -7  -5 421.810 16.0042   2
   0   7  -5 436.019 16.1515   4
   0   7  -5 415.420 15.5167   1
  -7   0  -5 395.749 15.9531   2
  -7   0  -5 465.383 15.9570   1
   7   0   5 410.690 16.1425   2
  -7   0   5 408.836 15.7067   2
   7   0   5 415.904 16.1490   3
   0  -7   5 446.465 15.1265   2
   0   7   5 421.316 15.8272   2
  -7   2  -5 394.387 14.1322   1
  -7   2  -5 359.797 14.2807   2
   7  -2  -5 370.284 13.5217   3
   2   7  -5 402.062 14.9857   4
  -7   2  -5 358.238 15.0439   3
   2   7  -5 382.369 13.6191   1
   7  -2  -5 395.975 14.3105   4
  -2  -7  -5 365.497 14.3442   2
   7  -2   5 389.692 14.3443   2
  -7   2   5 355.470 14.1613   2
   2   7   5 366.092 14.1082   2
   7  -2   5 376.135 14.6494   3
  -2  -7   5 365.778 13.2687   2
  -4  -7  -5 1239.88 45.8289   2
  -4  -7  -5 1325.66 46.0285   3
   4   7  -5 1385.95 46.8470   4
   4   7  -5 1316.61 44.9740   1
  -7   4  -5 1266.20 45.7079   2
   7  -4  -5 1350.71 45.3175   4
  -7   4  -5 1265.21 45.7050   1
  -7   4   5 1237.09 45.7941   2
   4   7   5 1345.86 46.2654   2
   7  -4   5 1353.65 45.8360   2
   7  -4   5 1263.34 46.0726   3
  -4  -7   5 1230.19 44.9018   2
  -6  -7  -5 10.1067 2.25073   2
  -6  -7  -5 16.2257 2.74224   3
  -7   6  -5 15.8014 2.67191   1
   6   7  -5 18.4622 3.75731   4
  -7   6  -5 19.3472 2.31381   2
  -7   6   5 17.2516 2.52621   2
   6   7   5 12.9389 2.06291   2
   7  -6   5 16.7360 2.37137   2
  -6  -7   5 14.1803 1.63465   2
   7  -6   5 13.9690 2.90921   3
  -7   8  -5 197.766 9.66634   1
   8   7  -5 214.593 11.4429   4
  -8  -7  -5 198.067 9.90709   2
  -7   8  -5 210.412 8.89702   2
  -8  -7  -5 208.905 9.91280   3
  -7   8   5 195.568 9.56305   2
  -8  -7   5 203.430 8.61370   2
   8   7   5 194.576 9.13368   2
  -8  -7   5 197.968 8.44215   3
   7  -8   5 211.508 9.26796   2
   7  -8   5 202.520 10.3587   3
   8   5  -5 803.378 29.6230   4
  -5   8  -5 757.559 28.6532   1
  -8  -5  -5 783.563 26.9496   1
  -5   8  -5 779.797 27.4774   2
  -8  -5  -5 753.177 28.3707   2
  -5   8  -5 788.082 27.4545   2
  -8  -5  -5 802.395 28.5368   3
   8   5   5 741.197 28.2250   3
  -8  -5   5 768.021 27.2601   3
  -5   8   5 745.729 28.2115   2
  -5   8   5 803.004 28.2743   2
   5  -8   5 756.369 28.6451   3
  -8  -5   5 746.002 27.6445   2
   8   5   5 787.618 28.0841   2
   5  -8   5 820.578 27.9955   2
  -8  -3  -5 655.802 22.8778   3
  -8  -3  -5 609.602 21.5714   1
  -8  -3  -5 594.489 22.6694   2
  -3   8  -5 611.478 21.3334   2
  -3   8  -5 584.834 22.2860   1
   8   3  -5 628.168 23.5853   4
  -3   8  -5 573.403 22.6973   4
   8   3   5 632.622 22.6644   3
   3  -8   5 612.426 22.3954   2
  -3   8   5 615.839 22.4944   2
  -8  -3   5 589.862 22.1068   2
   8   3   5 642.297 22.5397   2
  -8  -1  -5 432.741 18.5490   3
  -1   8  -5 483.159 17.3522   1
  -8  -1  -5 518.470 17.5216   1
  -1   8  -5 483.775 17.7390   4
  -8  -1  -5 451.521 17.8415   2
   8   1  -5 487.259 18.4588   4
   8   1   5 496.070 17.8017   2
  -8  -1   5 447.833 17.4089   2
   1  -8   5 474.831 16.9920   2
   8   1   5 448.702 17.8174   3
  -8   1  -5 1700.79 58.3527   1
  -8   1  -5 1609.99 58.7057   2
   1   8  -5 1656.33 58.1075   1
  -1  -8  -5 1675.82 58.7145   2
  -8   1  -5 1700.50 58.8617   3
   1   8  -5 1735.04 59.1198   4
   8  -1  -5 1802.75 59.0541   4
   8  -1  -5 1591.30 57.6405   3
  -1  -8   5 1613.07 57.7982   2
  -8   1   5 1616.30 58.5309   2
   8  -1   5 1714.15 58.7034   2
   8  -1   5 1651.38 58.8398   3
   1   8   5 1706.83 58.6194   2
  -8   3  -5 1068.32 39.0942   2
  -3  -8  -5 1086.07 39.1563   2
   8  -3  -5 1056.40 38.3875   3
   8  -3  -5 1152.32 38.9136   4
   3   8  -5 1132.71 39.9044   4
  -8   3  -5 1097.48 38.9482   1
  -3  -8  -5 1100.47 39.3120   3
   3   8  -5 1109.41 38.2804   1
   3   8   5 1102.21 38.8963   2
  -3  -8   5 1047.28 38.1467   2
   8  -3   5 1138.74 39.1785   2
  -8   3   5 1048.07 39.0268   2
   8  -3   5 1150.22 39.5042   3
  -8   5  -5 57.2444 4.75747   2
   5   8  -5 54.0854 6.20630   4
   5   8  -5 60.7210 2.96890   1
  -5  -8  -5 58.4619 5.05642   2
   8  -5  -5 65.0576 3.39548   4
  -5  -8  -5 53.7266 5.28514   3
  -8   5  -5 53.4979 4.99401   1
   8  -5   5 47.4014 5.71878   3
  -5  -8   5 53.6469 3.39211   2
  -8   5   5 50.1606 4.79143   2
   8  -5   5 58.8789 4.90036   2
   5   8   5 57.0615 4.44114   2
   7   8  -5 811.534 31.6262   4
  -7  -8  -5 807.318 30.2817   2
  -7  -8  -5 829.314 30.4045   3
  -8   7  -5 847.728 29.8820   2
  -8   7  -5 837.698 30.2304   1
   8  -7   5 873.729 30.1977   2
  -8   7   5 818.664 30.1966   2
   7   8   5 805.893 29.7262   2
  -7  -8   5 800.181 29.2750   2
   8  -7   5 813.846 30.6281   3
  -9  -8  -5 824.859 30.9180   2
  -9  -8  -5 807.326 30.8998   3
  -8   9  -5 871.015 30.1854   2
  -8   9  -5 795.260 30.7585   1
   9   8  -5 825.509 32.5585   4
  -9  -8   5 867.315 30.7178   3
  -8   9   5 824.518 30.7025   2
  -9  -8   5 807.782 29.9511   2
   8  -9   5 807.849 31.2528   3
  -8   9   5 861.243 30.9224   2
   8  -9   5 846.890 30.6292   2
   9   8   5 841.397 30.2388   2
  -6   9  -5 731.911 27.6479   1
  -6   9  -5 776.229 26.8729   2
  -9  -6  -5 746.720 27.9083   2
  -6   9  -5 766.880 26.8950   2
  -9  -6  -5 751.362 27.9495   3
   9   6  -5 769.460 29.3175   4
   6  -9   5 724.375 28.1633   3
  -9  -6   5 731.703 27.1000   2
   6  -9   5 776.420 27.4787   2
  -6   9   5 746.237 27.6817   2
  -6   9   5 735.837 27.6860   2
   9   6   5 763.332 27.4412   2
  -9  -6   5 743.051 26.6683   3
  -9  -4  -5 151.984 7.97642   3
  -9  -4  -5 142.189 7.73676   2
  -4   9  -5 144.061 5.94606   2
   9   4  -5 143.785 9.07107   4
  -9  -4  -5 142.025 5.83558   1
  -4   9  -5 158.931 10.8193   1
  -4   9   5 151.054 7.43441   2
   9   4   5 153.012 7.51211   2
  -4   9   5 130.656 7.42558   2
   9   4   5 152.274 7.55710   3
   4  -9   5 163.157 6.98940   2
  -9  -4   5 137.708 6.95290   2
   9   2  -5 748.631 27.4626   4
  -2   9  -5 720.498 26.1164   1
  -9  -2  -5 695.420 26.5800   2
  -2   9  -5 737.357 26.2462   4
  -9  -2  -5 729.622 26.6520   3
  -9  -2  -5 733.336 25.6266   1
  -2   9   5 714.130 26.2839   2
  -9  -2   5 685.651 26.1098   2
   9   2   5 764.688 26.4919   2
   9   2   5 709.193 26.4908   3
  -9   0  -5 692.616 26.4781   2
  -9   0  -5 728.200 25.8611   1
   0   9  -5 734.304 26.5778   4
   9   0  -5 741.815 27.0137   4
  -9   0  -5 722.346 26.5654   3
   0   9  -5 729.483 25.8541   1
   0  -9  -5 711.268 26.4649   2
  -9   0   5 705.725 26.2038   2
   9   0   5 765.876 26.4974   2
   0   9   5 726.373 26.1936   2
   9   0   5 698.963 26.5420   3
  -2  -9  -5 86.9542 5.76263   2
  -9   2  -5 88.8455 5.83225   3
  -9   2  -5 81.5265 5.68481   2
   9  -2  -5 85.1502 5.42042   4
  -9   2  -5 86.9363 5.25338   1
   2   9  -5 91.2598 4.32483   1
   2   9  -5 88.9690 6.21113   4
  -9   2   5 78.1834 5.35967   2
   9  -2   5 84.3969 5.53938   2
   9  -2   5 67.0071 6.08376   3
   2   9   5 68.8544 5.90718   2
   9  -4  -5 148.652 6.69532   4
  -9   4  -5 153.720 7.64397   2
  -4  -9  -5 140.190 7.64292   2
   4   9  -5 142.900 8.81546   4
   4   9  -5 153.714 5.94192   1
  -9   4  -5 139.419 7.66917   1
  -4  -9  -5 152.549 7.88124   3
   9  -4  -5 137.999 6.73061   3
   9  -4   5 144.376 7.54748   2
  -9   4   5 138.779 7.38316   2
  -4  -9   5 143.442 6.14805   2
   4   9   5 143.091 7.01763   2
   9  -4   5 148.020 8.29906   3
  -6  -9  -5 815.564 29.9278   3
  -6  -9  -5 795.541 29.8149   2
   6   9  -5 818.962 31.0960   4
  -9   6  -5 806.413 29.7251   1
  -9   6  -5 837.224 29.6049   2
  -9   6   5 780.721 29.6869   2
   9  -6   5 810.577 30.1573   3
  -6  -9   5 782.546 28.7018   2
   9  -6   5 846.907 29.7850   2
   6   9   5 800.203 29.2356   2
   8   9  -5 0.62741 3.72592   4
  -9   8  -5 8.56110 3.59347   1
  -8  -9  -5 1.77928 2.74483   2
  -9   8  -5 6.70707 2.56518   2
  -8  -9   5 9.00401 2.10871   2
  -9   8   5 4.33223 2.48690   2
   9  -8   5 7.27074 3.46707   3
   8   9   5 3.47584 2.25597   2
   9  -8   5 2.41643 2.36533   2
  -8  -9   5 7.72276 2.27111   3
  -9  10  -5 184.898 8.84787   2
 -10  -9  -5 153.824 10.1763   3
  -9  10  -5 166.774 10.0423   1
  10   9  -5 161.890 12.2759   4
 -10  -9  -5 176.200 10.2309   2
  -9  10   5 191.746 11.0348   2
  -9  10   5 163.619 9.66099   2
 -10  -9   5 165.978 8.69970   2
 -10  -9   5 178.075 8.40520   3
   9 -10   5 187.600 11.1090   3
  10   9   5 171.100 8.91324   2
  10   7  -5 651.248 26.9545   4
  -7  10  -5 661.277 25.1889   1
  -7  10  -5 688.359 24.2240   2
 -10  -7  -5 668.880 25.3627   2
 -10  -7  -5 660.545 25.3986   3
   7 -10   5 670.351 24.8976   2
  10   7   5 676.547 24.7189   2
 -10  -7   5 643.010 24.4543   2
   7 -10   5 647.027 25.7892   3
 -10  -7   5 663.166 23.9782   3
  -7  10   5 647.174 25.0025   2
  -7  10   5 688.297 25.1395   2
  -5  10  -5 444.590 17.2601   1
  10   5  -5 425.280 18.8891   4
 -10  -5  -5 440.561 15.5469   1
 -10  -5  -5 441.892 17.6457   3
 -10  -5  -5 431.655 17.5737   2
  -5  10  -5 449.254 15.9930   2
  -5  10  -5 434.057 15.9925   2
  10   5   5 446.813 17.1134   2
  -5  10   5 431.373 17.2534   2
   5 -10   5 461.977 16.9636   2
  -5  10   5 441.759 17.2356   2
 -10  -5   5 433.230 16.8353   2
 -10  -5   5 438.440 15.9411   3
  10   5   5 431.880 17.3208   3
 -10  -3  -5 455.358 17.4357   3
  10   3  -5 413.627 18.3697   4
  -3  10  -5 463.635 17.2112   4
 -10  -3  -5 438.263 17.4148   2
  -3  10  -5 416.158 19.4728   1
 -10  -3   5 421.218 16.7882   2
  -3  10   5 430.176 16.9508   2
  -3  10   5 439.283 15.7194   4
  10   3   5 466.348 17.1497   2
  10   3   5 436.971 17.1485   3
  -3  10   5 447.260 16.9844   2
 -10  -1  -5 213.436 9.85069   2
  -1  10  -5 206.043 8.97539   1
 -10  -1  -5 210.916 8.56852   1
 -10  -1  -5 222.400 9.92214   3
  -1  10  -5 213.674 9.44902   4
  10   1  -5 210.368 10.4650   4
 -10  -1   5 192.815 9.33320   2
  10   1   5 227.698 9.68283   2
  10   1   5 207.867 9.72004   3
  -1  10   5 201.625 9.21515   2
 -10   1  -5 342.708 14.0520   3
 -10   1  -5 355.928 13.3759   1
  -1 -10  -5 337.899 14.0021   2
  10  -1  -5 341.534 12.3915   3
  10  -1  -5 355.558 14.2876   4
   1  10  -5 339.130 12.9578   1
   1  10  -5 349.427 14.2986   4
 -10   1  -5 343.131 14.1306   2
 -10   1   5 331.145 13.7417   2
  10  -1   5 336.945 14.1924   3
   1  10   5 346.713 13.5110   2
  10  -1   5 356.712 14.0280   2
  -1 -10   5 328.909 12.7814   2
 -10   3  -5 377.181 14.9660   2
   3  10  -5 378.121 15.7361   4
  -3 -10  -5 355.516 14.8452   2
  10  -3  -5 345.860 13.6974   3
  10  -3  -5 368.290 14.4937   4
   3  10  -5 376.666 13.5650   1
  -3 -10  -5 366.133 15.0933   3
 -10   3  -5 360.669 15.3359   1
 -10   3   5 362.059 14.7353   2
  10  -3   5 356.522 15.1817   3
  10  -3   5 398.652 14.9980   2
   3  10   5 366.663 14.2574   2
  -3 -10   5 352.349 13.5365   2
  10  -5  -5 1491.17 50.9395   4
 -10   5  -5 1410.18 51.6901   1
   5  10  -5 1475.21 50.4327   1
  -5 -10  -5 1464.89 52.0989   3
  -5 -10  -5 1459.80 51.9312   2
  10  -5  -5 1424.47 51.1737   3
 -10   5  -5 1466.40 51.8373   2
   5  10  -5 1487.18 53.1270   4
   5  10   5 1425.27 51.2671   2
  10  -5   5 1538.12 52.2955   3
  -5 -10   5 1410.41 50.8414   2
  10  -5   5 1509.68 51.9990   2
 -10   5   5 1385.56 51.7665   2
 -10   7  -5 385.542 16.1398   1
 -10   7  -5 401.322 15.8019   2
  -7 -10  -5 389.846 16.1762   2
  -7 -10  -5 397.927 16.2678   3
   7  10  -5 369.204 17.6825   4
  10  -7   5 381.481 16.6248   3
   7  10   5 390.316 15.1899   2
 -10   7   5 386.318 16.0075   2
  -7 -10   5 381.362 14.8281   2
  10  -7   5 398.611 16.0802   2
  -9 -10  -5 54.1841 7.24056   2
  -9 -10  -5 63.9785 7.36427   3
 -10   9  -5 61.1080 6.32500   2
 -10   9  -5 66.8586 7.47050   1
   9  10  -5 59.9780 9.40205   4
  -9 -10   5 64.5904 5.57412   2
 -10   9   5 64.5909 6.91106   2
  10  -9   5 55.3530 8.43903   3
   9  10   5 57.9986 5.98594   2
  -9 -10   5 62.9005 5.49527   3
 -10  11  -5 341.634 13.5618   2
 -10  11  -5 288.251 14.7129   1
  11  10  -5 291.369 17.2635   4
 -11 -10   5 316.403 13.5210   2
 -10  11   5 315.474 14.4533   2
  11  10   5 301.598 13.3556   2
 -11 -10   5 286.730 13.0566   3
  10 -11   5 338.017 16.0582   3
  11   8  -5 201.368 13.5669   4
  -8  11  -5 246.696 9.98384   2
  -8  11  -5 222.563 11.5343   1
 -11  -8  -5 215.918 11.5003   2
 -11  -8  -5 203.065 11.5688   3
  -8  11  -5 235.462 9.85913   2
   8 -11   5 213.034 12.3731   3
 -11  -8   5 217.842 10.3958   2
  11   8   5 214.731 10.3068   2
  -8  11   5 214.066 10.9418   2
  -8  11   5 218.851 11.1528   2
 -11  -8   5 215.772 10.4694   3
  -6  11  -5 475.305 18.4408   1
  11   6  -5 437.540 20.2458   4
 -11  -6  -5 453.128 18.7151   2
 -11  -6  -5 446.429 18.5862   3
  -6  11  -5 465.341 16.9602   2
  -6  11  -5 478.827 16.9643   2
 -11  -6   5 468.454 16.8774   3
  11   6   5 458.175 18.0107   2
  -6  11   5 467.264 18.2859   2
 -11  -6   5 455.565 17.8915   2
  -6  11   5 450.020 18.2170   2
  -4  11  -5 476.309 18.3000   1
 -11  -4  -5 469.992 16.8794   1
  11   4  -5 436.947 19.9463   4
 -11  -4  -5 474.020 18.8676   2
  -4  11  -5 487.035 17.7107   4
 -11  -4  -5 471.811 18.7453   3
  -4  11   5 462.164 18.2961   2
 -11  -4   5 474.640 18.1806   2
  -4  11   5 486.064 18.3284   2
  11   4   5 458.038 18.4094   3
  11   4   5 484.393 18.3985   2
  11   2  -5 250.079 12.6210   4
  -2  11  -5 269.978 10.9489   4
 -11  -2  -5 258.123 10.1275   1
 -11  -2  -5 253.375 11.7471   2
 -11  -2  -5 257.878 11.6549   3
  -2  11  -5 246.038 10.9554   1
  11   2   5 250.045 11.3802   3
  11   2   5 259.902 11.3589   2
  -2  11   5 263.090 10.2210   4
 -11  -2   5 247.816 11.1354   2
  -2  11   5 264.204 10.9945   2
 -11   0  -5 122.294 7.56936   2
  11   0  -5 116.259 7.89797   4
 -11   0  -5 120.575 6.17820   1
   0  11  -5 122.190 7.15826   4
   0 -11  -5 108.768 7.41329   2
   0  11  -5 114.285 6.10301   1
 -11   0  -5 122.007 7.43075   3
 -11   0   5 113.853 7.04999   2
   0  11   5 125.577 6.61288   2
  11   0   5 118.030 7.30547   2
  11   0   5 117.103 7.44231   3
   2  11  -5 293.687 12.8380   4
 -11   2  -5 278.254 12.3079   2
  11  -2  -5 275.220 12.2176   4
 -11   2  -5 274.723 13.9027   1
  11  -2  -5 257.182 10.5070   3
   2  11  -5 287.664 10.8283   1
  -2 -11  -5 270.066 12.2104   2
  11  -2   5 295.247 12.3148   2
  11  -2   5 270.106 12.4526   3
  -2 -11   5 266.853 10.7607   2
 -11   2   5 269.136 11.9609   2
   2  11   5 287.898 11.4535   2
 -11   4  -5 244.986 11.6629   1
   4  11  -5 272.542 13.0152   4
  -4 -11  -5 270.368 12.2559   3
  -4 -11  -5 261.112 11.9777   2
  11  -4  -5 261.522 11.0543   4
  11  -4  -5 246.079 10.6526   3
 -11   4  -5 269.050 11.9936   2
  11  -4   5 260.650 12.0520   2
   4  11   5 267.128 11.0160   2
  -4 -11   5 253.674 10.3879   2
 -11   4   5 261.404 11.8109   2
  11  -4   5 273.965 12.5404   3
   6  11  -5 90.2967 3.79455   1
 -11   6  -5 75.5936 7.06896   1
  -6 -11  -5 87.4833 7.44880   3
  -6 -11  -5 78.4042 7.24560   2
 -11   6  -5 76.2916 6.85399   2
  11  -6  -5 84.8242 6.36714   3
  11  -6  -5 82.1254 4.42546   4
   6  11  -5 62.6122 8.61302   4
  11  -6   5 71.4143 6.84682   2
  -6 -11   5 71.0104 5.15106   2
  11  -6   5 78.5969 7.93424   3
 -11   6   5 77.3834 6.86166   2
   8  11  -5 171.008 12.3207   4
 -11   8  -5 172.598 10.3666   1
  11  -8  -5 182.580 10.0831   3
 -11   8  -5 191.720 9.85101   2
  -8 -11  -5 181.590 10.4335   2
  -8 -11   5 186.847 8.95507   3
 -11   8   5 172.672 10.0869   2
  -8 -11   5 186.355 8.72224   2
   8  11   5 176.765 8.85219   2
  11  -8   5 189.489 11.1971   3
 -10 -11  -5 153.562 11.1997   2
 -11  10  -5 152.550 9.15498   2
  10  11  -5 143.015 12.9166   4
 -11  10  -5 143.573 10.5221   1
 -10 -11   5 159.141 8.42648   3
  10  11   5 154.886 8.76837   2
  11 -10   5 148.958 11.4257   3
 -11  10   5 153.465 9.73156   2
 -10 -11   5 153.357 8.59758   2
 -11  12  -5 104.711 9.99223   1
 -12 -11  -5 106.022 10.1901   2
 -11  12  -5 109.423 8.18907   2
 -12 -11   5 114.767 8.40459   2
  11 -12   5 126.461 11.6877   3
 -11  12   5 98.7763 9.35954   2
  12   9  -5 758.572 33.0431   4
 -12  -9  -5 827.033 31.2633   2
  -9  12  -5 734.206 30.7573   1
  -9  12  -5 851.728 29.5331   2
  -9  12  -5 841.982 29.4677   2
  -9  12   5 801.739 30.4168   2
   9 -12   5 807.918 31.6287   3
 -12  -9   5 805.313 30.0313   2
  12   9   5 800.958 29.8294   2
 -12  -7  -5 292.208 14.0291   3
 -12  -7  -5 302.469 14.2164   2
  12   7  -5 274.351 16.2328   4
  -7  12  -5 311.983 11.9879   2
  -7  12  -5 309.489 11.9748   2
  -7  12  -5 292.046 13.8947   1
  12   7   5 306.962 13.2315   2
   7 -12   5 295.211 16.3672   3
  -7  12   5 302.591 13.6214   2
  -7  12   5 305.829 13.5210   2
 -12  -7   5 293.234 13.2561   2
 -12  -7   5 307.837 11.8580   3
  -5  12  -5 217.673 8.41744   2
 -12  -5  -5 216.913 11.4316   2
  -5  12  -5 225.358 10.9026   1
 -12  -5  -5 222.909 11.1584   3
 -12  -5  -5 212.305 8.30548   1
  12   5  -5 203.933 12.9428   4
  -5  12   5 227.203 10.6536   2
  12   5   5 226.613 10.6824   2
 -12  -5   5 234.755 10.6367   2
  -5  12   5 233.877 10.6092   2
  -3  12  -5 140.263 7.19428   4
  -3  12  -5 134.417 7.89025   1
 -12  -3  -5 136.967 6.25387   1
 -12  -3  -5 148.682 8.66881   3
 -12  -3  -5 145.496 8.97744   2
  12   3  -5 128.570 9.80530   4
  12   3   5 131.554 8.06065   2
  -3  12   5 143.833 7.79483   2
  12   3   5 144.708 8.27738   3
  -3  12   5 143.114 7.87319   2
 -12  -3   5 134.663 7.99712   2
  -1  12  -5 570.268 21.1490   4
 -12  -1  -5 538.361 20.2473   1
 -12  -1  -5 546.565 21.6457   2
  12   1  -5 534.282 22.3137   4
  -1  12  -5 537.467 20.5826   1
 -12  -1  -5 539.781 21.3918   3
  -1  12   5 556.229 20.7992   2
 -12  -1   5 553.077 21.2236   2
  -1  12   5 561.533 20.5490   4
  12   1   5 563.003 21.3474   3
  12   1   5 558.526 21.4000   2
   1  12  -5 352.677 13.6683   1
  -1 -12  -5 352.198 15.0614   2
   1  12  -5 357.010 15.1876   4
 -12   1  -5 357.616 15.1591   2
 -12   1  -5 355.923 14.9700   3
  12  -1  -5 354.159 15.3054   4
 -12   1   5 336.875 14.7619   2
   1  12   5 355.967 14.1394   2
  12  -1   5 373.795 15.0828   2
  12  -1   5 345.212 15.0234   3
 -12   3  -5 687.498 25.0512   1
  -3 -12  -5 650.513 25.6664   3
  12  -3  -5 670.940 25.1717   4
   3  12  -5 667.340 23.9081   1
  -3 -12  -5 668.155 25.4608   2
  12  -3  -5 645.380 23.9473   3
   3  12  -5 677.227 26.2269   4
 -12   3  -5 684.105 25.6027   2
  12  -3   5 668.736 25.5938   2
 -12   3   5 657.063 25.3062   2
  12  -3   5 708.106 25.7388   3
   3  12   5 659.601 24.7196   2
  -3 -12   5 636.091 24.1311   2
   5  12  -5 350.792 13.1309   1
   5  12  -5 336.251 16.2413   4
  12  -5  -5 345.702 13.8566   4
 -12   5  -5 339.779 14.8649   1
  12  -5  -5 344.221 13.8609   3
  -5 -12  -5 357.510 15.1731   2
 -12   5  -5 370.476 15.1049   2
 -12   5   5 326.628 14.8310   2
  12  -5   5 366.867 15.7443   3
  -5 -12   5 334.429 13.4999   2
   5  12   5 334.696 12.4626   1
   5  12   5 334.809 13.7959   2
  12  -7  -5 120.006 8.09949   3
 -12   7  -5 112.368 8.75938   1
 -12   7  -5 124.576 8.53035   2
   7  12  -5 106.157 10.8138   4
  -7 -12  -5 119.926 8.85721   2
   7  12   5 102.622 6.90841   2
  12  -7   5 121.427 9.70893   3
  -7 -12   5 113.282 6.70715   2
  -9 -12  -5 134.061 10.6210   2
  12  -9  -5 131.882 9.36852   3
 -12   9  -5 114.233 9.68611   1
 -12   9  -5 120.306 8.79228   2
   9  12  -5 108.037 11.8837   4
   9  12   5 114.406 7.65916   2
  -9 -12   5 107.191 7.69105   3
  12  -9   5 127.516 10.9822   3
 -12   9   5 123.100 9.08906   2
  -9 -12   5 124.895 7.61226   2
  12 -11  -5 107.156 10.2888   3
 -11 -12  -5 104.064 10.0157   2
 -12  11  -5 111.507 9.89124   1
 -12  11  -5 100.316 9.45623   2
 -11 -12   5 104.146 8.05994   2
  12 -11   5 99.6825 11.3018   3
 -12  11   5 99.8394 9.40378   2
  13  12  -5 27.8354 7.91807   4
 -13 -12  -5 77.1302 10.0645   2
  12 -13  -5 45.8939 6.42781   3
 -12  13  -5 53.4514 7.61190   2
 -12  13  -5 32.7433 6.08482   1
  12 -13   5 49.6164 7.13277   3
 -12  13   5 50.8374 5.99020   2
 -10  13  -5 200.025 9.85171   2
  13  10  -5 159.289 15.5977   4
 -13 -10  -5 198.990 12.3381   2
 -10  13  -5 174.645 12.0580   1
 -13 -10   5 182.457 10.6638   2
 -10  13   5 193.371 11.2628   2
  10 -13   5 195.397 13.6044   3
  -8  13  -5 274.268 13.9715   1
  -8  13  -5 286.768 11.3642   2
 -13  -8  -5 283.742 14.1669   2
  13   8  -5 249.378 16.4307   4
  -8  13   5 284.972 13.1735   2
 -13  -8   5 239.397 11.3196   3
 -13  -8   5 294.215 13.0813   2
  13   8   5 258.724 12.7873   2
   8 -13   5 275.546 14.9414   3
  -6  13  -5 128.883 8.95320   1
 -13  -6  -5 101.826 8.89211   3
  -6  13  -5 125.683 7.61108   2
  -6  13  -5 130.041 5.66674   2
  13   6  -5 112.304 11.5162   4
  13   6   5 125.825 8.43396   2
  -6  13   5 133.761 8.50074   2
  -6  13   5 128.404 8.38867   2
 -13  -6   5 127.704 8.44450   2
  -4  13  -5 277.368 11.1332   4
  -4  13  -5 266.288 12.1520   1
  13   4  -5 238.368 14.2429   4
 -13  -4  -5 260.527 12.5491   3
 -13  -4  -5 257.465 12.9835   2
  -4  13   5 272.286 11.9673   2
 -13  -4   5 275.391 12.3225   2
  13   4   5 258.641 12.2533   2
  13   4   5 255.658 12.1741   3
 -13  -2  -5 197.562 8.47791   1
  13   2  -5 177.905 11.5256   4
  -2  13  -5 196.650 9.38632   4
 -13  -2  -5 178.970 10.7516   2
  -2  13  -5 197.241 9.47955   1
 -13  -2  -5 206.938 10.3259   3
  13   2   5 182.228 9.95092   3
  -2  13   5 187.919 9.54561   2
 -13  -2   5 190.864 10.1512   2
  -2  13   5 207.355 8.53137   4
  13   2   5 193.005 10.2262   2
 -13   0  -5 186.099 10.5297   2
   0  13  -5 184.161 8.74489   1
   0  13  -5 191.225 10.0173   4
 -13   0  -5 187.340 10.0346   3
  13   0  -5 177.911 10.9088   4
 -13   0  -5 203.512 12.2451   1
   0  13   5 196.086 9.40442   4
  13   0   5 189.472 10.2646   2
  13   0   5 185.890 10.0046   3
 -13   0   5 193.721 10.1462   2
   0  13   5 195.050 10.2584   2
  13  -2  -5 154.200 7.10359   3
   2  13  -5 161.621 7.69793   1
  -2 -13  -5 167.615 9.82985   2
 -13   2  -5 174.447 10.0246   2
 -13   2  -5 166.124 9.08316   1
   2  13  -5 169.489 10.2048   4
  13  -2  -5 163.977 9.73791   4
  13  -2   5 178.987 10.0298   3
   2  13   5 178.650 8.43500   2
  -2 -13   5 165.769 7.99720   2
 -13   2   5 167.371 9.54132   2
   4  13  -5 117.269 9.60404   4
  13  -4  -5 111.090 6.60739   3
  -4 -13  -5 116.471 8.73931   2
 -13   4  -5 117.976 8.35486   1
   4  13  -5 120.437 5.66338   1
  13  -4  -5 109.980 7.48758   4
 -13   4  -5 113.604 8.66390   2
   4  13   5 118.320 6.98926   2
  -4 -13   5 117.011 6.61356   2
  13  -4   5 127.559 9.33094   3
 -13   4   5 117.411 8.47375   2
 -13   6  -5 109.569 8.86477   2
  -6 -13  -5 98.2391 8.68460   2
  13  -6  -5 90.9114 5.71507   4
  13  -6  -5 101.087 7.31451   3
 -13   6  -5 92.8609 8.31487   1
   6  13  -5 85.5498 9.83239   4
   6  13   5 84.1632 6.38145   2
  13  -6   5 86.1697 9.32682   3
 -13   6   5 95.4565 8.36097   2
  -6 -13   5 96.6517 6.29007   2
 -13   8  -5 118.289 10.1657   1
  13  -8  -5 141.268 9.43714   3
 -13   8  -5 138.316 9.47183   2
   8  13  -5 115.033 12.0041   4
   8  13   5 134.346 7.92034   2
  13  -8   5 119.118 12.5567   3
  -8 -13   5 136.165 7.85174   2
 -13   8   5 128.673 9.61919   2
  -8 -13   5 127.229 8.34525   3
  13 -10  -5 47.0462 5.58862   3
 -13  10  -5 57.2096 7.94852   2
 -10 -13  -5 45.4321 5.68705   2
 -13  10  -5 53.3595 6.86514   1
 -13  10   5 33.4544 5.07222   2
  13 -10   5 42.1209 5.89164   3
 -10 -13   5 53.7375 6.69891   2
 -13  12  -5 78.5653 10.2958   1
 -13  12  -5 82.3293 8.81671   2
  13 -12  -5 99.1467 11.4254   3
  12  13  -5 80.5093 14.4496   4
 -12 -13  -5 98.4886 10.5749   2
 -13  12   5 96.2512 10.0347   2
  13 -12   5 89.1047 12.0593   3
 -12 -13   5 79.6016 8.55751   2
  12  13   5 85.9496 13.3114   4
 -13  14  -5 83.8941 11.4747   1
 -13  14  -5 113.685 12.6525   2
  14  13  -5 89.3574 16.0667   4
 -14 -13  -5 102.606 12.0867   2
  13 -14  -5 121.309 13.4750   3
  13 -14   5 132.073 14.5288   3
 -13  14   5 108.123 11.5017   2
 -14 -13   5 108.626 10.3151   2
  14  13   5 95.3039 15.2179   4
 -14 -11  -5 257.887 14.5441   2
 -11  14  -5 214.182 14.1531   1
 -11  14  -5 265.663 12.0088   2
  14  11  -5 220.578 17.5836   4
 -11  14   5 243.189 13.6511   2
 -14 -11   5 265.557 13.4500   2
  11 -14   5 253.592 16.5646   3
  -9  14  -5 72.5349 6.15138   2
  14   9  -5 61.9497 9.28294   4
 -14  -9  -5 68.6163 9.66462   2
 -14  -9   5 71.2183 8.26152   2
  -9  14   5 72.1062 8.42906   2
  -7  14  -5 194.867 11.8968   1
 -14  -7  -5 205.105 12.3450   2
  14   7  -5 183.183 14.6781   4
  -7  14  -5 207.012 8.28663   2
  -7  14   5 210.028 11.1258   2
  14   7   5 207.936 11.8597   2
   7 -14   5 202.316 13.4090   3
 -14  -7   5 209.391 11.3600   2
  -5  14  -5 272.948 13.0169   1
 -14  -5  -5 254.684 13.1934   3
  14   5  -5 251.108 15.4177   4
 -14  -5  -5 276.267 13.8264   2
  -5  14   5 278.259 12.5336   2
 -14  -5   5 259.543 12.9460   2
  -5  14   5 262.892 12.6105   2
 -14  -3  -5 433.430 16.0083   1
  -3  14  -5 422.558 17.4294   1
  14   3  -5 401.732 19.6432   4
 -14  -3  -5 410.267 17.8776   3
  -3  14  -5 445.736 16.9252   4
 -14  -3  -5 428.624 18.8122   2
  14   3   5 424.880 17.7449   3
 -14  -3   5 439.405 17.9809   2
  -3  14   5 431.731 17.2910   2
  -3  14   5 445.572 17.3462   2
 -14  -1  -5 377.529 16.5011   3
 -14  -1  -5 441.996 18.1450   1
  14   1  -5 364.452 17.7822   4
  -1  14  -5 390.284 16.1073   4
  -1  14  -5 384.038 15.5197   1
 -14  -1  -5 374.511 20.5166   2
  -1  14   5 402.103 15.4674   4
  -1  14   5 378.886 15.6721   2
 -14  -1   5 380.110 16.6859   2
  14   1   5 381.080 16.4031   3
  -1  14   5 382.116 15.6401   2
   1  14  -5 455.385 17.5466   1
   1  14  -5 469.722 19.2568   4
 -14   1  -5 404.811 21.6251   2
  14  -1  -5 461.311 19.6117   4
 -14   1  -5 454.638 18.0765   1
   1  14   5 467.326 17.9872   2
   1  14   5 477.375 18.7605   4
  14  -1   5 467.021 19.0628   3
 -14   1   5 479.523 19.1472   2
   1  14   5 457.406 17.9057   2
  -3 -14  -5 226.598 12.2333   2
   3  14  -5 228.626 9.48953   1
 -14   3  -5 231.715 12.2062   2
  14  -3  -5 207.154 9.35758   3
  14  -3  -5 227.507 11.6538   4
   3  14  -5 226.859 12.7159   4
 -14   3  -5 228.940 11.4366   1
   3  14   5 224.263 10.3209   2
   3  14   5 227.588 12.1376   4
 -14   3   5 214.802 12.9067   2
   3  14   5 219.019 9.40008   1
  14  -3   5 240.574 12.3330   3
  -3 -14   5 228.841 10.1781   2
  -5 -14  -5 21.3862 4.43410   2
  14  -5  -5 18.9681 3.20294   3
  14  -5  -5 20.5975 3.46033   4
 -14   5  -5 21.1846 4.35801   2
 -14   5  -5 18.6885 4.45448   1
   5  14  -5 16.4919 5.22101   4
 -14   5   5 13.7157 3.70595   2
  14  -5   5 27.2811 4.99210   3
  -5 -14   5 20.9210 3.10739   2
   5  14   5 16.5374 2.98021   2
   5  14   5 19.2179 4.94955   4
 -14   7  -5 142.619 10.5257   1
   7  14  -5 131.815 12.5413   4
 -14   7  -5 152.898 10.2911   2
  14  -7  -5 146.864 9.46311   3
  -7 -14  -5 155.272 11.0820   2
  -7 -14   5 157.443 8.46260   2
 -14   7   5 139.925 10.2737   2
  14  -7   5 155.435 11.7130   3
 -14   9  -5 240.681 13.0159   2
  -9 -14  -5 248.707 13.7441   2
 -14   9  -5 231.633 13.4727   1
  14  -9  -5 246.077 13.0977   3
   9  14   5 222.616 17.4506   4
 -14   9   5 237.632 13.3963   2
  14  -9   5 243.602 14.7668   3
  -9 -14   5 241.123 11.6104   2
 -14  11  -5 38.3452 5.43578   2
  14 -11  -5 37.0171 6.12923   3
 -14  11  -5 30.3054 5.99090   1
 -11 -14  -5 42.1539 6.00767   2
  11  14  -5 37.6969 8.86878   4
  11  14   5 31.4764 7.53078   4
 -11 -14   5 51.2505 7.66008   2
 -14  11   5 29.5787 7.75204   2
  14 -11   5 44.9201 6.93780   3
  13  14  -5 61.9903 10.7473   4
 -14  13  -5 104.780 9.96936   2
 -13 -14  -5 98.5799 11.8477   2
 -14  13  -5 82.2608 11.3442   1
  13  14   5 94.8181 15.1695   4
 -14  13   5 90.1567 11.4044   2
  14 -13   5 110.954 14.1058   3
  12 -15  -5 222.052 17.9671   3
 -12  15  -5 225.504 15.2187   1
  15  12  -5 220.890 19.5464   4
 -15 -12  -5 253.430 15.7235   2
  12 -15   5 249.910 17.8131   3
 -12  15   5 245.025 14.8947   1
  15  12   5 233.254 19.1312   4
 -12  15   5 256.731 14.6293   2
 -15 -12   5 253.835 14.2353   2
 -15 -10  -5 12.5874 5.38970   2
 -10  15  -5 16.9896 5.79911   1
  15  10  -5 6.58710 7.50324   4
 -15 -10   5 12.3737 4.35618   2
 -10  15   5 8.33836 4.26901   2
  10 -15   5 11.4377 7.44032   3
  -8  15  -5 86.7059 9.53622   1
  15   8  -5 70.8578 12.7300   4
 -15  -8  -5 69.3664 10.0580   2
  -8  15   5 83.7526 8.45789   2
 -15  -8   5 75.6435 9.04784   2
   8 -15   5 76.4452 11.5603   3
 -15  -6  -5 348.235 16.7429   2
  15   6  -5 310.328 18.6909   4
  -6  15  -5 333.069 15.9745   1
  -6  15   5 360.373 15.1530   2
 -15  -6   5 334.159 17.5015   2
 -15  -4  -5 17.5393 3.07948   1
  15   4  -5 28.2871 6.39367   4
  -4  15  -5 29.5077 4.72487   1
 -15  -4  -5 25.9284 4.60815   3
 -15  -4  -5 28.6991 4.67930   2
  -4  15   5 20.1884 3.76520   2
  -4  15   5 23.6212 3.83241   2
  15   4   5 19.9953 4.17339   3
 -15  -2  -5 67.1717 8.16249   3
 -15  -2  -5 80.2904 5.73108   1
  15   2  -5 58.0204 9.66291   4
 -15  -2  -5 67.2027 9.06505   2
  -2  15  -5 64.3543 6.56204   4
  -2  15  -5 74.8005 6.98894   1
  -2  15   5 78.5547 6.87172   2
 -15  -2   5 62.2030 8.42762   2
  -2  15   5 66.3233 6.89135   2
  15   2   5 53.9599 7.57807   3
 -15   0  -5 483.053 20.3666   2
   0  15  -5 473.207 18.3916   1
   0  15  -5 463.578 19.5467   4
  15   0  -5 434.573 20.6849   4
 -15   0  -5 488.630 18.5528   1
   0  15   5 474.495 18.5430   2
   0  15   5 473.824 18.6005   2
 -15   0   5 479.018 19.9350   2
  15   0   5 479.766 19.5724   3
   0  15   5 491.716 19.0528   4
   2  15  -5 114.536 9.58669   4
 -15   2  -5 117.750 8.44161   1
  15  -2  -5 101.662 9.56677   4
   2  15  -5 111.686 6.78581   1
 -15   2  -5 114.737 9.82767   2
  -2 -15  -5 115.201 12.5216   2
 -15   2   5 130.014 9.43421   2
  15  -2   5 104.438 9.22608   3
   2  15   5 122.761 9.19267   4
   2  15   5 109.180 7.49132   2
   2  15   5 122.081 7.66248   1
   2  15   5 119.255 7.41620   2
  -4 -15  -5 9.54672 5.69684   2
   4  15  -5 3.33564 4.78372   4
  15  -4  -5 4.19229 2.49053   3
   4  15  -5 7.14374 2.48093   1
 -15   4  -5 2.25404 3.88197   2
 -15   4  -5 10.6667 4.68448   1
  15  -4  -5 8.84256 3.76533   4
   4  15   5 4.62719 3.31208   2
   4  15   5 6.97714 2.53920   1
 -15   4   5 8.79235 4.09685   2
   4  15   5 3.74854 4.50512   4
  15  -4   5 3.16450 4.30029   3
  -4 -15   5 5.85008 2.88512   2
 -15   6  -5 105.820 9.67042   2
  -6 -15  -5 83.5780 9.94506   2
   6  15  -5 97.4809 11.4344   4
 -15   6  -5 89.5187 9.56371   1
  15  -6  -5 99.0844 7.82007   3
 -15   6   5 98.3304 9.75474   2
   6  15   5 110.701 10.9842   4
  -6 -15   5 102.081 7.40735   2
  15  -6   5 92.8060 10.5053   3
  15  -8  -5 101.229 9.42103   3
  -8 -15  -5 94.3429 10.2921   2
 -15   8  -5 109.729 9.91221   2
 -15   8  -5 85.4889 9.89742   1
  -8 -15   5 82.9994 7.73638   2
 -15   8   5 94.9217 10.2358   2
   8  15   5 113.173 13.6672   4
  15  -8   5 93.5274 11.3496   3
 -15  10  -5 20.7354 4.89957   2
  15 -10  -5 33.4891 6.90342   3
 -10 -15  -5 33.3059 5.63613   2
 -15  10  -5 35.0764 6.91432   1
  10  15  -5 25.8067 8.18267   4
  10  15   5 25.8019 7.48042   4
 -10 -15   5 25.3930 4.21221   2
  15 -10   5 25.0647 6.20014   3
 -15  10   5 26.2874 5.65511   2
  12  15  -5 19.5354 8.27633   4
 -15  12  -5 27.0385 7.28911   1
  15 -12  -5 38.1610 7.03864   3
 -15  12  -5 26.3317 6.14755   2
 -12 -15  -5 29.9144 6.39656   2
  15 -12   5 41.1746 7.63289   3
  12  15   5 27.3593 8.16946   4
 -15  12   5 32.6199 6.29136   2
 -16  -9  -5 23.0302 6.51431   2
  16   9  -5 7.28994 7.60595   4
  -9  16  -5 26.1375 6.66978   1
  -9  16   5 17.4640 4.52717   2
   9 -16   5 12.2579 6.39373   3
 -16  -9   5 16.3921 4.76325   2
 -16  -7  -5 125.389 11.5190   2
  -7  16  -5 111.235 10.4493   1
  16   7  -5 86.9507 13.7411   4
 -16  -7   5 113.897 10.3220   2
   7 -16   5 122.109 12.8747   3
  -7  16   5 108.032 9.06634   2
 -16  -5  -5 331.731 16.9053   2
 -16  -5   5 337.831 16.1405   2
  -5  16   5 327.956 14.7458   2
  -3  16  -5 444.784 16.9732   4
 -16  -3  -5 436.973 19.4217   2
  16   3  -5 377.261 20.3748   4
 -16  -3  -5 409.424 15.9154   1
  -3  16  -5 419.825 17.6449   1
  -3  16   5 418.593 17.1546   2
 -16  -3   5 413.718 18.6312   2
  16   3   5 412.914 17.8570   3
  16   1  -5 99.0896 11.2052   4
 -16  -1  -5 106.888 10.8627   2
  -1  16  -5 127.567 8.18712   1
  -1  16  -5 126.321 8.92582   4
 -16  -1  -5 133.168 7.70401   1
  -1  16   5 119.991 8.00938   2
 -16  -1   5 133.890 10.2481   2
  16   1   5 120.508 9.29280   3
  16  -1  -5 107.015 10.6710   4
 -16   1  -5 127.424 8.67945   1
   1  16  -5 116.838 9.86014   4
 -16   1  -5 130.558 10.7611   2
   1  16  -5 130.175 7.66892   1
   1  16   5 123.278 7.80361   1
 -16   1   5 143.014 10.4664   2
  16  -1   5 133.033 9.74346   3
   1  16   5 121.896 9.28718   4
   1  16   5 123.625 7.79482   2
 -16   3  -5 46.5154 5.44644   1
   3  16  -5 42.5947 6.28064   4
  16  -3  -5 53.3006 4.68115   3
  -3 -16  -5 39.0038 5.58536   2
 -16   3  -5 30.9052 5.23743   2
  16  -3  -5 53.9445 8.45192   4
   3  16   5 52.1036 5.29674   1
   3  16   5 52.3553 5.86238   2
 -16   3   5 39.5207 5.27570   2
   3  16   5 56.2311 8.74579   4
  16  -3   5 77.0951 12.2892   3
 -16   5  -5 218.243 12.8398   2
   5  16  -5 201.158 13.8972   4
 -16   5  -5 201.099 12.3318   1
  -5 -16  -5 215.100 13.0805   2
  16  -5  -5 189.937 10.7004   4
  16  -5  -5 177.511 9.79485   3
 -16   5   5 204.239 12.7514   2
   5  16   5 211.647 9.54677   2
  -5 -16   5 197.339 10.5096   2
   5  16   5 205.032 13.4093   4
  16  -5   5 210.222 13.0292   3
   7  16  -5 150.071 14.5585   4
 -16   7  -5 157.793 11.7063   2
  -7 -16  -5 190.332 12.5193   2
 -16   7  -5 143.109 11.4501   1
  16  -7  -5 158.698 10.3579   3
   7  16   5 149.512 14.8429   4
  16  -7   5 161.173 12.8343   3
 -16   7   5 166.137 12.5030   2
  -7 -16   5 159.986 9.67400   2
 -16   9  -5 41.2988 6.30257   2
   9  16  -5 24.1866 7.86841   4
 -16   9  -5 46.9629 7.26571   1
  -9 -16  -5 47.0194 6.33168   2
  16  -9   5 41.7291 6.91857   3
 -16   9   5 36.0934 6.11328   2
   9  16   5 45.8665 8.45523   4
  17   8  -5 10.8375 8.06620   4
  -8  17  -5 18.9545 5.80982   1
 -17  -8  -5 23.2017 6.29211   2
 -17  -8   5 24.6684 5.32535   2
   8 -17   5 20.0133 6.70323   3
  -8  17   5 20.8829 4.74279   2
  -8  17   5 26.0249 6.35957   1
  -6  17  -5 32.1718 5.79567   1
  17   6  -5 33.7634 8.28758   4
  -6  17   5 29.0602 4.59421   2
  -6  17   5 28.5858 5.52338   1
 -17  -6   5 32.4114 5.53863   2
  17   4  -5 184.757 15.6475   4
 -17  -4  -5 212.939 13.8787   2
 -17  -4   5 196.659 12.9356   2
  -4  17   5 219.085 10.9068   2
  17   2  -5 86.5439 12.0957   4
 -17  -2  -5 103.727 7.23862   1
 -17  -2  -5 122.541 11.5294   2
  -2  17  -5 113.888 8.63168   1
  -2  17  -5 104.567 8.46102   4
  -2  17   5 113.824 8.96338   1
 -17  -2   5 111.787 10.5217   2
 -17  -2   5 111.436 7.47523   1
  -2  17   5 96.3956 7.83763   2
  17   2   5 110.280 14.2394   3
 -17   0  -5 58.3195 6.94213   2
   0  17  -5 64.7256 7.59333   1
   0  17  -5 65.0406 8.19203   4
 -17   0  -5 62.6100 7.17185   1
  17   0  -5 46.7375 7.21651   4
 -17   0   5 64.0191 9.66235   2
   0  17   5 68.4164 7.20525   1
   0  17   5 60.6664 10.5691   4
   0  17   5 57.2942 6.54958   2
  17  -2  -5 217.529 13.5746   4
   2  17  -5 232.966 10.5376   1
 -17   2  -5 219.513 13.8489   2
 -17   2  -5 225.815 11.9649   1
   2  17  -5 218.719 13.2046   4
  17  -2   5 223.478 12.6283   3
 -17   2   5 224.683 13.5317   2
   2  17   5 228.511 10.5155   1
   2  17   5 220.064 10.3477   2
   2  17   5 232.784 12.8360   4
 -17   4  -5 16.9023 5.36661   2
  -4 -17  -5 12.5884 5.07909   2
   4  17  -5 14.6574 5.90735   4
  17  -4  -5 18.2325 4.88040   4
   4  17   5 19.0046 5.80811   4
   4  17   5 17.0159 5.19587   2
 -17   4   5 25.7796 5.31472   2
  17  -4   5 9.18730 4.83018   3
   6  17  -5 1.61563 6.48523   4
  -6 -17  -5 0.90306 4.72235   2
 -17   6  -5 -4.7195 4.91139   1
  -6 -17   5 1.34040 3.64581   2
   6  17   5 1.62712 7.54930   4
  17  -6   5 2.26226 5.16951   3
 -17   6   5 -2.8067 4.58892   2
   8  17  -5 48.1924 8.91011   4
  -8 -17  -5 54.2626 7.89644   2
 -17   8  -5 39.8518 6.60438   1
 -17   8  -5 65.1027 10.5055   2
   8  17   5 57.3870 8.99945   4
  17  -8   5 47.9336 7.18416   3
 -17   8   5 45.9816 6.80556   2
 -18  -7  -5 103.452 13.0888   2
  -7  18  -5 97.9027 10.9160   1
 -18  -7   5 110.192 11.9006   2
  -7  18   5 100.910 10.5894   1
  -7  18   5 83.9921 9.84447   2
  -5  18  -5 66.7032 9.41117   1
  18   5  -5 53.2166 9.08562   4
 -18  -5  -5 80.9629 12.0815   2
  -5  18   5 71.0491 9.42731   1
 -18  -5   5 83.3676 11.7731   2
  -5  18   5 66.6384 8.38132   2
 -18  -3  -5 23.2334 6.07285   2
  18   3  -5 17.8514 7.48281   4
  -3  18  -5 19.2241 4.87458   1
  -3  18   5 28.5931 5.53862   1
  -3  18   5 22.1951 4.07543   2
 -18  -3   5 24.5385 5.70205   2
 -18  -1  -5 148.985 12.8303   2
  18   1  -5 130.681 19.8786   4
  -1  18  -5 148.242 10.2899   4
 -18  -1  -5 145.985 9.12043   1
 -18  -1   5 149.181 9.33596   1
 -18  -1   5 143.412 13.4965   2
  18   1   5 151.078 10.9821   3
  -1  18   5 149.349 9.81720   1
  -1  18   5 133.199 8.64827   2
   1  18  -5 26.6071 5.56153   4
 -18   1  -5 27.5995 4.95815   1
  18  -1  -5 28.9304 6.61372   4
   1  18  -5 42.7697 4.84413   1
 -18   1  -5 23.5041 6.12847   2
   1  18   5 33.6404 4.62540   1
  18  -1   5 26.0967 5.23572   3
   1  18   5 31.0237 5.87571   4
 -18   1   5 29.3477 11.3453   2
 -18   1   5 29.8460 5.17329   1
 -18   3  -5 136.770 12.2613   2
   3  18  -5 137.545 12.0269   4
 -18   3  -5 99.3315 12.0772   1
  18  -3  -5 124.552 10.7589   4
   3  18   5 126.949 11.1129   4
 -18   3   5 111.407 11.6236   2
  18  -3   5 127.273 11.1561   3
 -18   3   5 128.807 9.85474   1
 -18   5  -5 155.266 11.3577   1
  -5 -18  -5 167.746 13.2529   2
   5  18  -5 162.285 14.1641   4
 -18   5  -5 156.450 13.1455   2
 -18   5   5 161.617 11.4506   1
 -18   5   5 169.576 13.0863   2
  18  -5   5 158.996 12.9257   3
   5  18   5 171.942 19.5134   4
 -18   7  -5 40.4542 6.32111   2
   7  18  -5 28.1692 8.12700   4
  -7 -18  -5 34.0235 6.70801   2
 -18   7  -5 33.3003 6.36529   1
   7  18   5 34.5160 7.95662   4
  18  -7   5 52.0679 8.92352   3
 -18   7   5 47.6304 6.99286   1
  -2  19  -5 207.719 11.5829   1
 -19  -2  -5 240.714 15.8157   2
  19   2  -5 171.223 16.4034   4
  -2  19   5 196.908 11.8627   1
 -19  -2   5 190.529 14.2958   2
   0  19  -5 19.4377 4.70323   1
   0  19  -5 16.1870 5.33141   4
 -19   0  -5 21.5368 5.01586   1
  19   0  -5 20.1334 7.62934   4
 -19   0  -5 12.1936 6.08275   2
 -19   0   5 10.1998 5.40146   2
   0  19   5 25.1894 4.97235   1
  19   0   5 21.9613 5.64734   3
 -19   0   5 15.5498 4.83938   1
   2  19  -5 17.3052 6.07009   4
  19  -2  -5 13.7615 6.20402   4
 -19   2  -5 15.0261 6.01306   2
 -19   2  -5 20.5186 5.00758   1
   2  19   5 2.83774 9.35997   4
 -19   2   5 12.0252 5.06785   1
  19  -2   5 5.09863 5.55845   3
 -19   2   5 16.5598 6.00357   2
   0   0  -6 -4.3485 0.65967   1
   0   0  -6 -3.5693 0.83085   3
   0   0  -6 -1.7912 0.94557   4
   0   0   6 -2.8254 0.65405   2
  -1   1  -6 175.302 6.60628   2
  -1  -1  -6 176.464 7.10982   3
  -1  -1  -6 186.242 6.86261   1
   1   1  -6 179.232 6.83298   3
  -1   1  -6 181.552 7.12768   3
   1  -1  -6 179.438 7.13282   4
   1   1  -6 186.329 6.86844   1
   1  -1  -6 181.547 6.90094   1
  -1  -1  -6 170.556 6.85889   2
  -1   1  -6 186.793 6.87899   1
   1  -1  -6 172.216 7.74724   3
  -1   1  -6 171.139 7.19066   4
   1  -1   6 180.420 6.93196   2
  -1  -1   6 173.626 6.81447   3
  -1   1   6 156.044 7.02437   3
   1  -1   6 171.472 7.08482   3
  -1   1   6 168.675 6.80948   2
   1   1   6 177.617 6.90162   2
   1   1   6 170.027 7.05610   3
   0   2  -6 1502.92 51.8242   1
  -2   0  -6 1411.06 51.7692   2
  -2   0  -6 1516.01 52.1077   3
  -2   0  -6 1491.73 51.8081   1
   0   2  -6 1495.53 51.9273   3
   2   0  -6 1549.80 51.8908   1
   2   0  -6 1570.64 52.0791   3
   2   0  -6 1570.85 52.2349   4
   0   2  -6 1517.20 52.2514   4
   0  -2  -6 1459.22 51.8847   2
   0  -2  -6 1517.16 51.8663   1
   0  -2  -6 1417.12 51.8987   3
   0  -2   6 1407.61 51.8740   3
  -2   0   6 1594.26 52.5984   3
   2   0   6 1486.13 52.0934   3
   2   0   6 1455.41 51.8373   2
   0   2   6 1434.96 51.8892   2
   0   2   6 1421.54 51.9206   3
   0  -2   6 1566.98 52.2077   2
   2  -2  -6 208.800 8.04499   4
   2   2  -6 215.367 8.47744   4
   2   2  -6 218.394 7.83931   1
  -2   2  -6 200.688 7.62964   2
   2  -2  -6 205.144 7.84759   3
  -2   2  -6 205.891 7.92596   1
  -2  -2  -6 216.155 7.80247   1
  -2  -2  -6 199.417 8.02634   2
  -2   2  -6 234.388 8.38465   3
  -2  -2  -6 216.403 8.29221   3
   2  -2   6 196.069 8.20664   3
   2   2   6 208.888 8.05512   2
   2   2   6 205.875 8.19976   3
  -2  -2   6 190.185 7.69590   3
   2  -2   6 210.438 7.78573   2
  -2   2   6 197.902 7.96213   2
   1  -3  -6 130.862 4.99496   3
  -1   3  -6 115.162 5.18945   4
  -3  -1  -6 99.8766 4.86556   2
  -1   3  -6 124.314 4.85440   1
  -3  -1  -6 109.833 4.62973   1
  -3  -1  -6 115.920 5.28229   3
   3   1  -6 117.110 5.34522   4
  -3  -1   6 106.156 4.31597   3
   1  -3   6 105.587 4.37489   2
   1  -3   6 120.640 5.19974   3
   3   1   6 107.975 5.18788   3
  -1   3   6 110.047 4.92920   2
   3   1   6 108.997 4.90028   2
   1   3  -6 72.4151 3.15564   1
   3  -1  -6 65.6502 3.48795   4
  -3   1  -6 68.3640 3.23986   1
  -3   1  -6 59.4728 3.20833   2
  -3   1  -6 70.6537 3.87866   3
  -1  -3  -6 60.6543 3.45704   2
   3  -1  -6 65.2713 2.87954   3
   1   3  -6 66.1563 3.81366   4
   3  -1   6 65.5130 3.30282   2
   1   3   6 64.7233 3.52021   3
   3  -1   6 57.0550 3.78968   3
  -1  -3   6 68.3078 3.37040   3
   1   3   6 65.6324 3.44551   2
   3   3  -6 73.3800 3.40897   1
  -3  -3  -6 60.4746 3.88694   2
  -3   3  -6 81.8058 4.15644   1
   3  -3  -6 72.0038 3.52958   4
   3   3  -6 74.5603 4.52136   4
  -3   3  -6 69.0988 3.32815   2
  -3  -3  -6 74.3233 3.34164   1
   3   3   6 67.0127 3.88090   2
   3  -3   6 72.4101 3.57586   2
   3   3   6 75.1264 4.12795   3
  -3  -3   6 72.9275 3.36555   3
   4   2  -6 5359.36 175.724   4
  -4  -2  -6 5150.14 174.050   3
  -4  -2  -6 5134.08 172.800   1
  -4  -2  -6 4905.24 174.373   2
  -2   4  -6 5303.42 175.385   4
   2  -4   6 4616.89 173.049   3
  -2   4   6 4914.21 174.173   2
   2  -4   6 5117.49 173.304   2
   4   2   6 4542.06 171.974   2
   4   0  -6 149.018 6.31023   4
   0  -4  -6 132.324 6.06934   2
  -4   0  -6 139.952 5.93676   2
   0   4  -6 152.509 6.33650   4
   0  -4  -6 139.937 6.07439   3
  -4   0  -6 146.430 5.70276   1
  -4   0  -6 135.807 6.35435   3
   0   4  -6 144.485 5.72534   1
   4   0   6 133.070 6.30377   3
   0   4   6 135.832 6.00603   2
   4   0   6 145.650 5.98632   2
   0  -4   6 134.543 6.02156   3
  -4   2  -6 6651.85 232.423   3
   2   4  -6 6854.26 232.167   1
   4  -2  -6 6883.22 232.416   4
  -4   2  -6 6444.34 232.611   2
  -2  -4  -6 6463.24 233.265   2
   2   4  -6 7175.02 235.968   4
  -4   2  -6 7331.47 235.246   1
   4  -2   6 6709.76 232.721   2
   4  -2   6 6169.34 232.358   3
   2   4   6 6385.01 231.333   2
  -4   4  -6 192.006 8.10635   1
   4   4  -6 202.621 7.59980   1
  -4   4  -6 184.094 7.65140   2
   4   4  -6 211.137 9.05261   4
   4  -4  -6 189.047 7.64284   4
  -4  -4  -6 212.029 8.39169   2
   4  -4   6 187.944 8.52801   3
   4   4   6 223.695 8.30073   2
   4  -4   6 195.133 7.90520   2
  -5  -3  -6 91.8437 3.93881   1
  -5  -3  -6 73.4267 5.61414   3
  -3   5  -6 92.0842 4.67917   1
   5   3  -6 93.4799 5.68202   4
  -3   5  -6 91.0721 4.66274   4
  -5  -3  -6 83.7449 4.88816   2
   5   3   6 87.1097 5.28052   2
  -5  -3   6 101.408 4.05308   2
   3  -5   6 87.1890 4.20653   2
   5   3   6 88.1592 4.96335   3
  -5  -1  -6 642.382 22.9308   3
  -5  -1  -6 602.708 22.6109   2
  -5  -1  -6 630.835 22.2086   1
  -1   5  -6 580.556 23.2017   4
   5   1  -6 668.462 23.1660   4
   5   1   6 668.820 22.6818   2
   5   1   6 622.580 22.8512   3
   1  -5   6 610.403 22.7110   3
  -1   5   6 627.434 22.6207   2
  -5   1  -6 40.3852 3.29460   2
  -1  -5  -6 59.5794 3.76798   2
   5  -1  -6 41.0303 2.28902   3
   5  -1  -6 56.6134 3.65560   4
  -5   1  -6 51.8795 3.15516   1
   1   5  -6 54.9381 2.93602   1
   1   5  -6 53.6224 3.88155   4
  -5   1  -6 36.4735 3.93014   3
   5  -1   6 52.5009 3.50335   2
   1   5   6 58.6293 3.56189   2
   5  -1   6 41.4674 3.99310   3
   3   5  -6 385.766 14.8968   4
  -3  -5  -6 414.171 16.5914   3
  -5   3  -6 352.138 13.9039   2
  -5   3  -6 416.992 14.1672   1
   5  -3  -6 378.467 13.9115   4
   3   5  -6 379.555 13.6099   1
  -3  -5  -6 343.047 14.2025   2
   5  -3   6 374.042 14.0533   2
   3   5   6 363.952 14.1272   2
   5  -3   6 372.711 14.5262   3
  -5   5  -6 38.1891 3.14060   2
   5   5  -6 43.0352 2.59377   1
   5   5  -6 41.3776 4.90724   4
  -5   5  -6 49.8243 3.89226   1
  -5  -5  -6 34.9973 4.03837   2
  -5  -5  -6 36.2996 4.26751   3
   5  -5   6 48.3780 4.19014   2
  -5  -5   6 46.2622 2.53693   2
  -6  -4  -6 1970.61 66.0961   1
  -6  -4  -6 1909.76 66.9405   2
   6   4  -6 2006.01 67.8523   4
  -4   6  -6 1881.44 66.1222   2
  -6  -4  -6 2004.90 67.1188   3
  -4   6  -6 1889.06 66.7313   1
  -6  -4   6 1808.00 66.1713   2
   6   4   6 1974.11 66.8451   2
   4  -6   6 1832.22 67.0457   3
   4  -6   6 1931.95 66.4773   2
  -4   6   6 1964.16 66.8847   2
   6   4   6 1824.55 66.9269   3
  -6  -2  -6 81.0152 3.70337   1
  -2   6  -6 66.2506 5.93767   4
  -6  -2  -6 73.0403 4.66891   2
  -6  -2  -6 97.8312 6.22516   3
   6   2  -6 85.4066 5.42088   4
  -2   6  -6 80.3459 4.32565   1
   2  -6   6 80.6048 3.71072   2
  -6  -2   6 72.0947 3.92788   2
  -2   6   6 68.4146 4.52921   2
   6   2   6 73.9304 5.00581   2
   6   2   6 80.3299 4.88909   3
  -6   0  -6 6265.50 217.784   2
   0   6  -6 5890.85 218.371   1
   0  -6  -6 6201.13 217.227   2
  -6   0  -6 6227.73 214.901   1
   0   6  -6 6769.48 219.954   4
   6   0  -6 6257.21 215.135   4
  -6   0  -6 6131.64 220.003   3
   6   0   6 6410.86 216.356   2
   0   6   6 6222.76 217.541   2
   6   0   6 6424.33 218.183   3
   0  -6   6 6030.61 214.988   2
  -6   0   6 6145.93 216.560   2
  -2  -6  -6 39.3774 3.83329   2
  -6   2  -6 37.7677 3.52677   2
  -6   2  -6 44.1713 4.18394   3
  -6   2  -6 46.1719 3.40857   1
   2   6  -6 43.6361 2.76675   1
   2   6  -6 44.9552 4.33790   4
   6  -2  -6 48.2005 3.45863   4
   2   6   6 42.5283 4.21379   2
   6  -2   6 45.7950 3.60043   2
   6  -2   6 46.5406 4.40875   3
  -6   2   6 40.1898 3.44907   2
  -6   4  -6 3640.98 127.977   2
   4   6  -6 3899.45 129.128   4
  -6   4  -6 3657.41 128.138   1
   6  -4  -6 3835.86 127.790   4
   4   6  -6 3803.19 127.565   1
  -4  -6  -6 3611.34 128.273   2
  -4  -6  -6 3851.63 128.445   3
   6  -4   6 3624.68 128.466   3
  -4  -6   6 3825.76 128.064   2
   6  -4   6 3718.96 128.148   2
   4   6   6 3539.80 128.566   2
  -6   4   6 3536.70 128.196   2
   6   6  -6 19.7254 3.36981   4
  -6   6  -6 31.2859 3.40032   1
  -6  -6  -6 25.2458 2.99542   2
  -6  -6  -6 17.3313 2.55017   3
  -6   6  -6 30.5944 3.31186   2
  -6   6   6 28.6902 3.99945   2
   6   6   6 24.9263 3.79072   2
   6  -6   6 24.6800 3.52732   2
  -6  -6   6 27.3890 2.91162   2
  -7  -5  -6 688.915 25.5948   2
  -7  -5  -6 722.255 24.3393   1
  -5   7  -6 673.465 25.3580   1
  -5   7  -6 700.605 24.6668   2
  -7  -5  -6 718.880 25.7549   3
   7   5  -6 710.606 26.6410   4
   5  -7   6 717.712 25.1004   2
   7   5   6 681.081 25.5527   3
  -5   7   6 663.465 25.4161   2
  -7  -5   6 672.676 24.6698   2
   5  -7   6 688.634 25.8301   3
   7   5   6 704.227 25.3384   2
  -7  -5   6 664.914 24.4621   3
  -5   7   6 725.484 25.5175   2
  -7  -3  -6 161.640 7.49739   3
   7   3  -6 145.999 7.96455   4
  -3   7  -6 146.615 6.71328   4
  -7  -3  -6 148.295 5.88997   1
  -7  -3  -6 128.492 7.04661   2
  -3   7  -6 157.289 6.81012   1
   7   3   6 142.965 7.17349   3
  -3   7   6 137.760 6.84562   2
   7   3   6 149.416 6.95899   2
  -7  -3   6 137.880 6.22983   2
   3  -7   6 154.664 6.25506   2
  -7  -1  -6 140.803 7.17933   2
  -7  -1  -6 159.833 6.47179   1
  -1   7  -6 154.712 7.11856   4
   7   1  -6 152.881 7.74998   4
  -1   7  -6 155.502 6.65785   1
   7   1   6 158.203 7.13375   2
   1  -7   6 158.242 6.09649   2
   7   1   6 160.712 7.47582   3
  -7  -1   6 146.432 6.63872   2
  -1  -7  -6 331.564 13.0344   2
  -7   1  -6 341.490 12.6095   1
   7  -1  -6 354.765 13.2739   4
  -7   1  -6 326.706 12.9993   2
  -1  -7  -6 337.588 13.1844   3
  -7   1  -6 346.073 13.4602   3
   1   7  -6 334.440 12.4244   1
   1   7  -6 336.242 13.3851   4
   7  -1   6 328.801 13.3094   3
  -1  -7   6 325.148 11.7902   2
  -1  -7   6 318.161 11.7671   2
   1   7   6 333.000 12.9378   2
   7  -1   6 336.817 12.9816   2
  -7   1   6 318.853 12.7502   2
   3   7  -6 33.8457 4.86582   4
  -7   3  -6 39.5261 3.81153   1
   7  -3  -6 45.2207 3.46086   4
  -7   3  -6 35.3283 4.60791   3
  -3  -7  -6 32.6363 4.20619   2
  -3  -7  -6 39.2437 4.32553   3
   3   7  -6 39.5569 2.71034   1
  -7   3  -6 34.6988 3.89345   2
  -7   3   6 43.9921 3.97189   2
   7  -3   6 37.3023 3.84596   2
  -5  -7  -6 44.6552 4.72778   2
  -7   5  -6 44.6037 4.65946   1
   7  -5  -6 51.5577 3.07218   4
   5   7  -6 53.6821 2.94491   1
  -7   5  -6 51.1759 4.16607   2
  -5  -7  -6 50.2715 5.09301   3
   5   7  -6 48.3902 5.94848   4
  -5  -7   6 53.9504 3.00303   2
   7  -5   6 62.9543 5.52616   3
   7  -5   6 49.1698 4.25643   2
   5   7   6 46.6129 4.31460   2
  -7   5   6 46.2829 4.63156   2
   7   7  -6 243.643 12.0157   4
  -7  -7  -6 239.371 10.7836   3
  -7  -7  -6 214.264 10.6238   2
  -7   7  -6 242.398 9.77677   2
  -7   7  -6 240.426 10.4803   1
   7  -7   6 232.118 11.1523   3
   7   7   6 226.614 10.1180   2
   7  -7   6 249.167 10.1936   2
  -7  -7   6 226.071 9.22544   2
  -7   7   6 230.012 10.4008   2
  -6   8  -6 1824.32 67.5201   1
  -8  -6  -6 1975.34 67.9036   3
  -6   8  -6 1931.76 66.8796   2
   8   6  -6 1961.17 69.0530   4
  -8  -6  -6 1906.32 67.7841   2
  -8  -6   6 1875.75 66.6136   3
  -8  -6   6 1846.42 66.8815   2
   6  -8   6 1914.35 68.0314   3
   6  -8   6 2053.97 67.4445   2
  -6   8   6 1844.49 67.5942   2
  -6   8   6 1971.42 67.7157   2
   8   6   6 2012.92 67.5069   2
  -8  -4  -6 30.9305 3.26917   2
  -4   8  -6 30.5971 4.18567   1
  -8  -4  -6 31.2348 4.89231   3
  -4   8  -6 31.9391 3.45558   4
  -8  -4  -6 29.0802 2.44220   1
   8   4  -6 31.0548 4.14075   4
  -4   8  -6 30.7098 2.38917   2
  -4   8  -6 29.2477 2.33109   2
   4  -8   6 29.2140 3.35464   2
   8   4   6 30.5189 4.15217   2
  -4   8   6 25.9081 4.01558   2
   8   4   6 27.3020 3.11685   3
   4  -8   6 22.7318 3.14847   3
  -8  -4   6 20.1271 3.26572   2
  -8  -2  -6 1031.58 36.4298   3
  -8  -2  -6 1017.17 35.4319   1
  -2   8  -6 1005.54 35.8487   1
   8   2  -6 1030.79 37.0238   4
  -8  -2  -6 968.054 36.2233   2
  -2   8  -6 1021.58 36.0851   4
   8   2   6 1004.57 36.3186   3
  -2   8   6 995.243 36.0606   2
   8   2   6 1054.16 36.1762   2
  -8  -2   6 963.601 35.7179   2
   2  -8   6 1035.76 35.4733   2
  -8   0  -6 174.252 8.25935   2
  -8   0  -6 174.647 8.55241   3
  -8   0  -6 185.664 7.52638   1
   0  -8  -6 168.157 8.33587   2
   8   0  -6 188.374 8.76165   4
   0   8  -6 179.475 7.51374   1
   0   8  -6 195.417 8.47007   4
   8   0   6 172.508 8.61735   3
   0  -8   6 180.067 6.95268   2
   0   8   6 184.743 8.00862   2
   8   0   6 187.310 8.21393   2
  -8   0   6 168.687 7.79318   2
  -8   2  -6 3463.55 121.906   2
  -8   2  -6 3517.18 121.663   1
  -2  -8  -6 3549.03 122.125   3
   8  -2  -6 3748.11 122.040   4
  -8   2  -6 3620.08 122.162   3
   2   8  -6 3496.64 121.256   1
   2   8  -6 3689.19 122.612   4
  -2  -8  -6 3459.61 121.956   2
   8  -2  -6 3381.48 120.930   3
   8  -2   6 3581.51 121.918   2
   2   8   6 3497.18 121.738   2
   8  -2   6 3521.82 122.172   3
  -2  -8   6 3438.74 121.060   2
  -8   2   6 3355.91 121.765   2
  -4  -8  -6 16.2951 2.63948   3
  -8   4  -6 12.6019 2.40059   2
   4   8  -6 17.7661 2.28073   1
  -4  -8  -6 9.07142 2.22633   2
   4   8  -6 12.1839 3.05140   4
  -8   4  -6 16.7920 2.87913   1
   8  -4  -6 18.7903 3.01968   4
   4   8   6 16.0818 2.26285   2
  -8   4   6 15.5739 2.47979   2
  -4  -8   6 14.0257 2.12509   2
   8  -4   6 13.2729 2.32885   2
   6   8  -6 2460.69 84.9958   4
   6   8  -6 2426.32 82.9592   1
  -8   6  -6 2367.53 83.5893   1
  -6  -8  -6 2425.88 83.7930   2
  -6  -8  -6 2398.40 83.8404   3
  -8   6  -6 2387.80 83.3469   2
  -6  -8   6 2297.00 82.6328   2
   8  -6   6 2366.32 83.9792   3
   6   8   6 2440.15 83.3874   2
  -8   6   6 2275.30 83.5772   2
   8  -6   6 2497.09 83.6185   2
  -8  -8  -6 3.71896 2.70942   3
  -8   8  -6 4.26042 2.28944   2
  -8  -8  -6 0.67189 2.57038   2
   8   8  -6 2.35683 4.19817   4
  -8   8  -6 2.00347 2.96363   1
   8   8   6 0.30518 2.14364   2
   8  -8   6 6.00442 3.33019   3
   8  -8   6 4.45983 2.47885   2
  -8   8   6 5.73764 2.51506   2
  -8  -8   6 9.16272 2.08031   3
  -8  -8   6 7.13654 1.89119   2
  -7   9  -6 144.885 6.87274   2
  -9  -7  -6 140.857 8.44170   2
  -7   9  -6 139.699 8.16397   1
  -9  -7  -6 144.953 8.68978   3
   9   7  -6 124.508 10.0557   4
  -7   9   6 133.468 7.98148   2
  -9  -7   6 136.853 6.93246   2
   9   7   6 140.471 7.61150   2
  -7   9   6 153.315 8.13743   2
   7  -9   6 129.083 9.03691   3
   7  -9   6 149.729 7.62574   2
  -9  -7   6 136.164 6.47195   3
  -5   9  -6 35.4244 4.92429   1
  -5   9  -6 31.1001 2.82537   2
   9   5  -6 27.1207 4.70683   4
  -5   9  -6 31.2428 2.89621   2
  -9  -5  -6 25.5424 2.15095   1
  -9  -5  -6 21.9255 3.16506   2
  -9  -5  -6 26.0767 3.53289   3
   5  -9   6 37.1941 4.03037   2
   5  -9   6 23.5006 3.60362   3
  -5   9   6 18.2154 2.68131   2
  -9  -5   6 24.9747 3.90610   2
  -5   9   6 21.7110 3.07138   2
  -9  -5   6 27.5630 2.95510   3
   9   5   6 19.9150 3.01910   3
   9   5   6 35.2998 4.72315   2
  -3   9  -6 10.9391 2.46410   1
   9   3  -6 10.4927 3.06805   4
  -3   9  -6 19.9897 3.46901   4
  -9  -3  -6 8.17834 2.35907   2
  -3   9   6 13.0696 2.33949   2
   9   3   6 16.3213 2.55914   2
  -9  -3   6 16.1382 2.26748   2
   9   1  -6 199.465 10.0917   4
  -1   9  -6 207.876 8.77645   1
  -1   9  -6 214.626 9.32286   4
  -9  -1  -6 223.331 9.82092   3
  -9  -1  -6 215.366 8.48892   1
  -9  -1  -6 204.477 9.56507   2
   1  -9   6 220.356 8.31815   2
  -9  -1   6 197.907 8.93833   2
   9   1   6 212.922 9.39559   2
  -1   9   6 202.757 9.09363   2
   9   1   6 204.283 9.56524   3
   9  -1  -6 34.0463 4.56858   4
  -9   1  -6 37.3097 4.84362   3
  -9   1  -6 30.5385 4.54197   2
   1   9  -6 32.7179 3.24250   1
   1   9  -6 32.0938 4.74890   4
  -9   1  -6 34.2806 3.65336   1
  -1  -9  -6 21.0843 2.82314   2
  -9   1   6 27.2338 4.00749   2
  -1  -9   6 31.3822 3.39099   2
   9  -1   6 25.7103 3.31186   3
   9  -1   6 39.2016 4.51935   2
   1   9   6 27.5410 4.03509   2
   3   9  -6 46.4126 5.87534   4
   9  -3  -6 48.8513 3.70095   3
  -3  -9  -6 51.0163 5.33935   3
  -9   3  -6 47.6735 5.10735   2
  -3  -9  -6 54.2973 5.17751   2
   9  -3  -6 42.2374 4.39451   4
   3   9  -6 50.0527 3.33396   1
  -9   3  -6 44.6049 4.80330   1
   3   9   6 52.7819 4.47521   2
   9  -3   6 62.4108 6.06135   3
  -9   3   6 40.7639 4.79247   2
  -3  -9   6 43.3089 3.05923   2
   9  -3   6 46.5142 4.79447   2
   5   9  -6 463.488 18.9332   4
  -5  -9  -6 445.605 17.9284   3
  -9   5  -6 455.661 17.5363   2
   9  -5  -6 460.167 16.6021   4
  -9   5  -6 439.377 17.5755   1
   5   9  -6 475.882 16.2396   1
  -5  -9  -6 436.046 17.8369   2
  -9   5   6 437.969 17.5382   2
  -5  -9   6 434.117 16.3519   2
   5   9   6 444.537 17.2570   2
   9  -5   6 470.315 17.7202   2
   9  -5   6 455.124 18.2868   3
  -9   7  -6 32.5039 4.76291   2
  -7  -9  -6 18.3889 3.22784   3
  -9   7  -6 21.3288 3.55332   1
   7   9  -6 22.3230 4.39185   4
  -7  -9  -6 21.3266 3.19144   2
   9  -7   6 25.1338 3.12778   2
   9  -7   6 26.1613 3.83847   3
  -9   7   6 17.0288 2.90087   2
   7   9   6 21.4498 2.77040   2
  -7  -9   6 29.0764 3.50740   2
  -9  -9  -6 1.71721 3.31095   3
  -9   9  -6 5.78178 3.43265   1
  -9  -9  -6 1.53697 3.06700   2
  -9   9  -6 4.78314 2.51168   2
   9   9  -6 5.11101 4.83524   4
  -9   9   6 5.76602 2.99742   2
  -9  -9   6 5.66126 3.01868   3
   9   9   6 -0.6891 2.53129   2
   9  -9   6 3.19998 3.66607   3
  -9  -9   6 4.13683 2.11793   2
   9  -9   6 5.66450 2.63756   2
  -8  10  -6 1435.47 51.9550   1
  10   8  -6 1419.15 53.8125   4
  -8  10  -6 1505.05 51.0373   2
 -10  -8  -6 1405.74 52.1500   3
 -10  -8  -6 1500.64 52.2603   2
 -10  -8   6 1395.20 50.6666   3
  10   8   6 1459.69 51.4851   2
 -10  -8   6 1435.79 51.1403   2
  -8  10   6 1438.48 51.8839   2
   8 -10   6 1460.35 51.7855   2
  -8  10   6 1471.92 52.0306   2
   8 -10   6 1456.11 52.5550   3
  10   6  -6 31.3348 5.61023   4
  -6  10  -6 38.9378 4.34614   1
 -10  -6  -6 38.0600 6.08421   2
  -6  10  -6 38.0422 4.95875   2
 -10  -6  -6 32.7705 4.06036   3
  -6  10  -6 39.6412 3.60643   2
 -10  -6   6 32.5224 4.68235   2
  -6  10   6 44.0105 5.49490   2
 -10  -6   6 41.9762 3.47510   3
   6 -10   6 40.3929 4.77476   2
  -6  10   6 36.5745 3.90893   2
   6 -10   6 28.6854 4.31051   3
  10   6   6 43.5522 5.36325   2
 -10  -4  -6 1023.70 35.5347   1
  -4  10  -6 1033.18 36.3208   4
  -4  10  -6 1012.61 36.5984   1
  10   4  -6 1021.69 38.2115   4
 -10  -4  -6 983.299 36.9774   2
 -10  -4  -6 1013.07 37.0412   3
   4 -10   6 1061.21 36.3083   2
  10   4   6 1029.59 36.6908   2
  -4  10   6 1034.77 36.7318   2
  -4  10   6 998.057 36.7114   2
 -10  -4   6 991.178 36.3163   2
  10   4   6 1001.63 36.8273   3
 -10  -2  -6 247.187 11.0286   3
  -2  10  -6 231.941 10.1666   1
  -2  10  -6 245.839 10.3202   4
  10   2  -6 227.236 11.7608   4
 -10  -2  -6 237.130 10.8742   2
 -10  -2  -6 242.595 9.45579   1
  10   2   6 233.188 10.7513   3
  -2  10   6 241.122 10.3922   2
 -10  -2   6 233.556 10.2043   2
  10   2   6 250.370 10.7012   2
  10   0  -6 454.586 18.3715   4
   0  10  -6 448.739 16.9847   1
   0 -10  -6 448.443 17.8631   2
 -10   0  -6 453.675 17.9707   2
   0  10  -6 477.352 17.9918   4
 -10   0  -6 452.862 16.9959   1
 -10   0  -6 466.454 18.0202   3
  10   0   6 444.117 17.9616   3
 -10   0   6 443.112 17.4655   2
  10   0   6 481.905 17.8692   2
   0  10   6 458.042 17.4331   2
  10  -2  -6 278.053 11.8248   4
 -10   2  -6 273.485 11.9224   2
   2  10  -6 280.776 12.5830   4
  -2 -10  -6 265.228 11.8981   2
 -10   2  -6 264.708 11.9761   3
   2  10  -6 284.544 10.6472   1
  -2 -10  -6 278.800 12.0943   3
 -10   2  -6 265.608 11.3141   1
  10  -2   6 277.676 11.8023   2
  10  -2   6 275.266 12.3081   3
   2  10   6 275.632 11.3431   2
 -10   2   6 267.744 11.6190   2
  -2 -10   6 263.175 10.3037   2
  -4 -10  -6 2690.72 93.7671   2
 -10   4  -6 2631.41 93.4711   1
 -10   4  -6 2706.26 93.6926   2
   4  10  -6 2748.16 94.7342   4
  -4 -10  -6 2770.60 94.0093   3
  10  -4  -6 2619.86 92.7388   3
  10  -4  -6 2628.76 93.3001   4
   4  10   6 2668.28 93.2695   2
  -4 -10   6 2573.11 92.5344   2
  10  -4   6 2739.56 94.0436   3
 -10   4   6 2561.06 93.5594   2
  10  -4   6 2868.86 93.8399   2
  -6 -10  -6 3.36596 2.97452   3
   6  10  -6 -0.9087 1.33521   1
 -10   6  -6 -3.6658 3.35513   1
  10  -6  -6 -0.0353 1.45497   4
  -6 -10  -6 -3.8541 2.57489   2
  10  -6  -6 -1.8288 2.30749   3
 -10   6  -6 -1.4122 2.45955   2
   6  10  -6 -0.2497 3.99029   4
  -6 -10   6 0.36316 1.60152   2
 -10   6   6 -1.4594 2.26733   2
  10  -6   6 -2.2699 2.35248   2
  10  -6   6 0.45765 3.18098   3
   6  10   6 4.90917 2.37027   2
  -8 -10  -6 831.953 30.5699   2
  -8 -10  -6 790.531 30.5660   3
 -10   8  -6 783.862 30.3736   1
   8  10  -6 789.806 32.2325   4
 -10   8  -6 867.966 29.9858   2
  -8 -10   6 792.062 29.1464   2
 -10   8   6 793.137 30.2865   2
  -8 -10   6 825.059 29.4554   3
  10  -8   6 819.051 30.9379   3
 -10 -10  -6 2.69917 3.56062   2
  10  10  -6 -0.6114 4.77996   4
 -10  10  -6 -0.2997 4.69658   1
 -10  10  -6 0.23317 2.82845   2
 -10 -10   6 6.31406 2.74350   3
 -10 -10   6 1.32113 2.41547   2
 -10  10   6 1.74008 3.40178   2
  10 -10   6 -4.5231 6.49962   3
  10  10   6 3.66385 2.85322   2
  -9  11  -6 24.9711 3.21155   2
  11   9  -6 11.9803 5.43410   4
  -9  11  -6 22.3403 3.18478   2
 -11  -9  -6 23.7864 4.56569   2
  -9  11  -6 17.4331 4.56789   1
  11   9   6 25.3679 3.70570   2
 -11  -9   6 23.2930 3.28712   2
   9 -11   6 24.8157 5.15059   3
  -9  11   6 24.7325 4.40560   2
  -7  11  -6 85.9321 7.61855   1
 -11  -7  -6 68.7583 7.74505   3
  11   7  -6 73.5016 9.75553   4
 -11  -7  -6 75.6758 7.91692   2
  -7  11  -6 84.1774 5.16210   2
  -7  11  -6 91.3990 5.24234   2
  11   7   6 79.4646 6.95098   2
   7 -11   6 86.0677 6.53439   2
  -7  11   6 77.8962 7.16578   2
 -11  -7   6 89.2914 6.44148   2
 -11  -7   6 84.4612 5.00984   3
   7 -11   6 91.1028 8.70045   3
  -7  11   6 84.5189 7.20765   2
 -11  -5  -6 70.2336 6.92892   3
 -11  -5  -6 67.0343 3.56886   1
  11   5  -6 61.3450 8.54659   4
  -5  11  -6 69.6317 6.46529   1
 -11  -5  -6 60.6981 6.99847   2
  11   5   6 67.8359 6.35422   2
  -5  11   6 72.9647 6.48206   2
 -11  -5   6 71.1685 5.84596   2
  -5  11   6 78.5157 6.46095   2
  11   5   6 61.0637 6.43822   3
 -11  -3  -6 49.4056 6.28452   2
 -11  -3  -6 46.8207 3.75086   1
  11   3  -6 45.8066 7.30909   4
 -11  -3  -6 70.0687 6.50662   3
  -3  11  -6 58.3711 4.87598   4
  -3  11  -6 56.6311 5.47192   1
  11   3   6 54.4448 5.97741   3
  11   3   6 53.8401 5.70126   2
  -3  11   6 49.4291 5.54415   2
  -3  11   6 48.4947 5.40468   2
  -3  11   6 56.6387 3.63136   4
 -11  -3   6 57.7776 5.46982   2
 -11  -1  -6 23.7774 3.36131   3
  11   1  -6 24.5789 4.19898   4
  -1  11  -6 33.1345 4.41435   1
 -11  -1  -6 25.8352 3.66152   2
 -11  -1  -6 24.4103 2.80266   1
  -1  11  -6 27.7836 4.81892   4
  11   1   6 29.1229 3.49502   2
  -1  11   6 35.5823 4.69667   2
  11   1   6 24.9533 3.40078   3
 -11  -1   6 32.5514 4.81408   2
   1  11  -6 88.3570 6.93889   4
  11  -1  -6 96.5697 7.13690   4
 -11   1  -6 98.4643 5.85937   1
   1  11  -6 84.3812 5.23958   1
  -1 -11  -6 93.7243 6.98053   2
 -11   1  -6 93.4609 7.01013   2
 -11   1  -6 86.0876 6.74822   3
 -11   1   6 74.4997 6.32681   2
  11  -1   6 89.0034 6.64694   2
  11  -1   6 92.7788 7.28389   3
   1  11   6 96.3511 6.00139   2
  11  -3  -6 101.443 5.06519   3
   3  11  -6 91.9347 4.96247   1
  -3 -11  -6 113.584 7.57364   3
   3  11  -6 84.2852 7.89294   4
 -11   3  -6 88.6991 7.14745   2
  11  -3  -6 87.7669 6.38710   4
 -11   3  -6 94.2828 6.64000   1
  -3 -11  -6 91.4376 7.15310   2
  11  -3   6 94.3412 7.08275   2
 -11   3   6 91.5499 6.69481   2
   3  11   6 89.5081 6.03104   2
  -3 -11   6 82.1094 4.87000   2
  11  -3   6 94.7575 7.77844   3
  11  -5  -6 47.1403 5.05142   3
  11  -5  -6 42.9122 7.31071   4
 -11   5  -6 46.1547 6.27071   1
   5  11  -6 42.0591 7.63182   4
 -11   5  -6 46.7054 6.17617   2
  -5 -11  -6 48.1664 6.57107   3
  -5 -11  -6 49.5096 6.52378   2
  -5 -11   6 41.5531 3.96627   2
   5  11   6 49.8258 5.17299   2
 -11   5   6 47.8520 6.00922   2
  11  -5   6 62.5800 7.47091   3
  -7 -11  -6 24.2897 4.17738   2
   7  11  -6 28.2993 5.46025   4
 -11   7  -6 31.3091 3.93082   2
  11  -7  -6 28.5313 3.62621   3
 -11   7  -6 32.8480 4.97366   1
   7  11   6 22.4509 3.08329   2
 -11   7   6 38.8627 6.17274   2
  -7 -11   6 23.1422 2.71401   2
  11  -7   6 28.7451 4.65788   3
 -11   9  -6 22.7345 3.68168   2
   9  11  -6 24.0841 6.51725   4
 -11   9  -6 31.2516 5.66332   1
  -9 -11  -6 30.2628 4.53734   2
  11  -9   6 19.7831 7.35282   3
 -11   9   6 25.0567 4.26275   2
  -9 -11   6 20.7621 3.17556   3
   9  11   6 30.0221 3.56323   2
  -9 -11   6 35.3020 5.01815   2
 -11 -11  -6 56.8257 8.73444   2
  11  11  -6 26.6387 6.84506   4
 -11  11  -6 54.1384 6.57409   2
 -11 -11   6 53.9954 6.39764   2
  11 -11   6 39.2149 5.80071   3
 -11  11   6 41.1340 5.04121   2
  11  11   6 38.0862 4.47356   2
 -10  12  -6 593.393 21.2224   2
  12  10  -6 506.517 26.0079   4
 -12 -10  -6 566.965 23.0971   2
 -10  12   6 557.070 22.4907   2
  10 -12   6 562.495 23.8747   3
 -12 -10   6 554.493 21.6727   2
  12  10   6 525.519 21.6440   2
  -8  12  -6 51.4592 6.19720   1
 -12  -8  -6 76.0852 9.91826   2
  -8  12  -6 66.7538 5.26431   2
  -8  12  -6 61.9395 7.07861   2
  12   8  -6 58.0843 10.5721   4
 -12  -8   6 63.8478 5.14686   3
 -12  -8   6 65.9624 6.95762   2
  -8  12   6 61.7468 8.38975   2
  12   8   6 65.1661 6.87268   2
   8 -12   6 72.5219 9.73803   3
  -6  12  -6 991.198 36.8525   1
 -12  -6  -6 1034.78 37.3655   2
  12   6  -6 955.780 38.8639   4
 -12  -6  -6 978.664 37.1307   3
   6 -12   6 983.676 37.7641   3
  12   6   6 1015.71 36.6395   2
 -12  -6   6 1020.71 36.5165   2
  -6  12   6 1008.39 36.7815   2
  -6  12   6 1038.80 36.9393   2
  12   4  -6 29.8141 5.67101   4
  -4  12  -6 36.7444 4.38837   1
 -12  -4  -6 31.1316 4.26490   2
  -4  12  -6 38.4264 4.68526   4
 -12  -4  -6 42.8001 6.47286   3
  12   4   6 30.9194 3.77028   2
 -12  -4   6 35.3895 5.61685   2
  -4  12   6 38.8646 5.53480   2
  -4  12   6 39.2856 5.80676   2
  12   4   6 39.4777 6.09031   3
  12   2  -6 571.636 24.1004   4
  -2  12  -6 603.590 22.5377   4
  -2  12  -6 598.519 22.3447   1
 -12  -2  -6 571.280 23.0531   3
 -12  -2  -6 591.817 23.2729   2
 -12  -2  -6 590.126 21.6295   1
  12   2   6 597.188 22.9594   3
  -2  12   6 623.897 21.7665   4
  12   2   6 609.151 22.9738   2
  -2  12   6 596.554 22.5117   2
 -12  -2   6 596.778 22.7040   2
  12   0  -6 152.161 9.77422   4
 -12   0  -6 162.774 9.18085   3
   0  12  -6 172.560 9.07113   4
 -12   0  -6 170.921 9.43754   2
 -12   0  -6 154.377 7.79430   1
  12   0   6 153.092 9.15821   3
   0  12   6 169.775 8.32834   2
  12   0   6 160.772 9.04093   2
 -12   0   6 151.481 8.66551   2
 -12   2  -6 806.748 30.4756   2
  12  -2  -6 820.340 30.5042   4
  -2 -12  -6 803.548 30.4517   2
   2  12  -6 814.427 29.1282   1
 -12   2  -6 821.066 29.8336   1
   2  12  -6 841.444 31.0513   4
  -2 -12   6 779.050 29.0127   2
 -12   2   6 790.805 30.1873   2
   2  12   6 805.269 29.6884   2
  12  -2   6 855.149 30.5545   2
  12  -2   6 825.391 30.6687   3
   4  12  -6 77.2439 4.35497   1
  -4 -12  -6 81.4365 7.48692   2
 -12   4  -6 73.5431 7.00633   2
  12  -4  -6 62.4262 5.07141   3
   4  12  -6 63.6155 8.09949   4
  12  -4  -6 62.0660 5.90683   4
 -12   4  -6 61.4151 6.83194   1
 -12   4   6 71.8647 6.76101   2
  -4 -12   6 65.8079 4.67700   2
  12  -4   6 84.7494 8.08982   3
  -6 -12  -6 844.184 31.5011   2
   6  12  -6 810.387 32.7945   4
 -12   6  -6 821.529 31.1623   1
   6  12  -6 862.383 29.1375   1
 -12   6  -6 868.094 31.2548   2
  12  -6  -6 836.532 30.2629   3
  12  -6  -6 807.705 29.5677   4
 -12   6   6 828.573 31.2749   2
   6  12   6 823.464 30.3580   2
  -6 -12   6 797.842 29.8632   2
  12  -6   6 851.028 31.8676   3
   8  12  -6 13.0116 5.98870   4
  12  -8  -6 18.3384 3.89027   3
 -12   8  -6 8.01480 4.36763   1
 -12   8  -6 17.5998 3.81758   2
  -8 -12  -6 16.2832 4.00867   2
 -12   8   6 13.9069 3.62771   2
  -8 -12   6 17.1380 3.14133   3
  -8 -12   6 18.6032 2.79444   2
  12  -8   6 8.66688 5.01811   3
   8  12   6 14.7050 3.09728   2
  10  12  -6 272.462 17.4115   4
 -12  10  -6 319.696 14.1760   2
  12 -10  -6 318.103 14.8352   3
 -10 -12  -6 302.679 15.1143   2
 -12  10   6 308.622 14.7206   2
 -10 -12   6 250.039 13.0711   3
 -10 -12   6 305.058 13.1322   2
  12 -10   6 322.384 16.1461   3
  10  12   6 308.034 14.9779   2
  12 -12  -6 2.70249 4.63668   3
  12  12  -6 -2.6659 6.58086   4
 -12  12  -6 -2.1314 5.51413   1
 -12 -12  -6 0.19962 4.34122   2
 -12  12  -6 -0.0950 4.29242   2
 -12 -12   6 -4.8804 3.24165   2
  12 -12   6 2.95267 5.03665   3
 -12  12   6 -3.6233 3.87939   2
  13  11  -6 1.73168 6.86633   4
 -13 -11  -6 4.88086 4.56706   2
 -11  13  -6 5.57656 3.29497   2
 -11  13  -6 8.33400 5.39737   1
  11 -13   6 13.6139 5.96870   3
 -13 -11   6 7.87176 3.69211   2
 -11  13   6 8.33089 4.23925   2
  -9  13  -6 22.0937 3.08571   2
 -13  -9  -6 26.5087 4.95222   2
  -9  13   6 23.5044 4.43058   2
   9 -13   6 27.6592 5.51015   3
  13   9   6 23.4548 3.97780   2
 -13  -9   6 24.0618 3.85665   2
 -13  -7  -6 3.94011 4.06663   2
  13   7  -6 0.34979 5.30826   4
  -7  13  -6 2.10823 4.02027   1
  -7  13  -6 5.08531 1.65265   2
  -7  13   6 2.83600 3.44300   2
   7 -13   6 5.09733 4.39873   3
  13   7   6 6.11615 3.37901   2
 -13  -7   6 0.54503 3.19823   2
  13   5  -6 16.0176 5.34198   4
 -13  -5  -6 15.6287 3.84975   3
  -5  13  -6 22.1963 4.48634   1
 -13  -5  -6 11.8278 1.98024   1
  13   5   6 14.1410 3.77792   3
 -13  -5   6 14.5116 3.32921   2
  13   5   6 12.5292 3.18480   2
  -5  13   6 17.5495 3.60308   2
 -13  -3  -6 -1.1065 3.06275   3
  -3  13  -6 -2.1111 3.04990   1
  -3  13  -6 0.12699 2.56229   4
  13   3  -6 -4.1547 3.94266   4
 -13  -3  -6 -1.1771 1.96785   1
 -13  -3  -6 -1.8956 3.29980   2
  13   3   6 -4.3502 2.95103   2
  -3  13   6 -0.3471 2.82384   2
  13   3   6 -1.2425 3.14256   3
  -3  13   6 4.10095 3.52921   2
 -13  -3   6 2.07034 2.74636   2
  13   1  -6 52.9730 7.91398   4
  -1  13  -6 48.1633 6.08626   4
  -1  13  -6 46.5029 5.27885   1
 -13  -1  -6 43.6863 6.64218   3
 -13  -1  -6 33.3418 4.55156   2
 -13  -1  -6 47.4285 4.87903   1
  -1  13   6 53.5556 5.22986   4
 -13  -1   6 44.5083 6.54114   2
  13   1   6 44.2190 6.73593   3
 -13   1  -6 33.7224 4.05509   1
  -1 -13  -6 46.6217 7.18441   2
  13  -1  -6 40.8344 7.33939   4
 -13   1  -6 48.3217 6.90643   2
   1  13  -6 44.7295 6.80743   4
 -13   1  -6 52.7894 6.74795   3
   1  13  -6 40.6743 5.40867   1
  13  -1   6 48.2242 7.14688   3
   1  13   6 51.7708 5.71733   2
 -13   1   6 47.7751 6.54668   2
  13  -3  -6 150.375 9.06639   4
  -3 -13  -6 156.200 9.80678   2
 -13   3  -6 158.510 9.03816   1
 -13   3  -6 159.042 9.79031   2
   3  13  -6 162.688 10.5586   4
   3  13  -6 157.752 8.50174   1
  13  -3  -6 147.802 6.86734   3
  -3 -13   6 147.616 7.53514   2
 -13   3   6 147.124 9.30386   2
   3  13   6 154.537 8.30060   2
  13  -3   6 172.353 10.3422   3
   5  13  -6 8.42691 4.69512   4
  -5 -13  -6 16.9047 4.22138   2
 -13   5  -6 12.5934 4.06582   1
   5  13  -6 22.5674 2.44957   1
  13  -5  -6 22.6885 3.04287   3
  13  -5  -6 18.0961 3.09321   4
 -13   5  -6 16.7722 4.05137   2
 -13   5   6 18.4154 5.65561   2
  13  -5   6 27.2675 4.76730   3
  -5 -13   6 15.7349 2.61871   2
   5  13   6 13.0836 2.89828   2
 -13   7  -6 7.62628 5.96901   2
  -7 -13  -6 14.6469 6.30257   2
 -13   7  -6 13.9579 4.51407   1
   7  13  -6 8.08538 5.36087   4
  13  -7  -6 13.3839 3.50341   3
 -13   7   6 11.9628 3.88860   2
   7  13   6 11.9235 3.02760   2
  -7 -13   6 11.6919 2.60921   2
  13  -9  -6 4.28987 4.01950   3
  -9 -13  -6 -0.7173 4.10624   2
 -13   9  -6 -0.9434 3.56685   2
   9  13  -6 -1.6883 5.65051   4
  -9 -13   6 1.28157 3.22016   3
  -9 -13   6 -0.0646 2.75974   2
 -13   9   6 4.18534 3.92531   2
  13  -9   6 -0.6019 4.52260   3
 -13  11  -6 5.06239 5.70845   1
 -11 -13  -6 12.6347 4.77429   2
 -13  11  -6 -1.3135 3.74872   2
  11  13  -6 -0.3339 7.12725   4
 -13  11   6 1.99313 4.40917   2
 -11 -13   6 3.87612 3.33646   2
  13 -11   6 0.49691 5.08261   3
 -13 -13  -6 20.9956 7.76338   2
  13 -13  -6 29.7636 6.16088   3
 -13  13  -6 27.0122 6.43642   1
  13  13  -6 26.5789 9.01881   4
 -13  13  -6 25.0897 4.68334   2
 -13  13   6 21.9202 5.30550   2
 -13 -13   6 14.4904 4.39407   2
  13 -13   6 29.8193 6.64566   3
 -12  14  -6 245.100 15.6067   1
 -14 -12  -6 298.741 16.4777   2
  14  12  -6 243.742 19.3166   4
  12 -14  -6 281.063 16.3490   3
 -12  14   6 281.188 15.0167   2
 -14 -12   6 265.864 14.0959   2
  12 -14   6 263.643 17.3183   3
 -10  14  -6 4.29251 2.96713   2
  14  10  -6 -0.9992 7.43636   4
 -10  14  -6 -0.8703 5.59889   1
 -14 -10  -6 0.18433 4.51937   2
  10 -14   6 -1.1120 5.59188   3
 -10  14   6 0.25150 3.99386   2
  -8  14  -6 226.289 16.1879   1
 -14  -8  -6 288.533 14.4302   2
   8 -14   6 247.542 15.3431   3
  -8  14   6 262.386 13.2022   2
 -14  -8   6 255.786 13.0382   2
 -14  -6  -6 82.1743 9.42629   2
  -6  14  -6 84.3607 8.72354   1
  14   6  -6 68.7689 11.1434   4
 -14  -6   6 76.3109 8.11677   2
   6 -14   6 96.2442 10.3208   3
  -6  14   6 81.3083 7.82807   2
  14   4  -6 636.692 28.5249   4
 -14  -4  -6 655.278 26.7903   3
 -14  -4  -6 717.680 24.6580   1
  -4  14  -6 705.910 26.4013   1
 -14  -4  -6 723.555 27.4220   2
  14   4   6 694.595 26.6200   3
  -4  14   6 674.511 26.2267   2
  -4  14   6 702.365 26.2990   2
 -14  -4   6 694.964 26.5846   2
  14   2  -6 71.6820 9.31921   4
  -2  14  -6 75.4109 6.80796   1
 -14  -2  -6 64.0954 7.96139   3
 -14  -2  -6 75.0782 5.52422   1
  -2  14  -6 77.1422 6.73549   4
 -14  -2  -6 75.9482 8.75241   2
  -2  14   6 90.6410 6.05420   4
 -14  -2   6 79.7741 7.89216   2
  -2  14   6 72.2729 6.81624   2
  14   2   6 66.3328 7.66686   3
  -2  14   6 79.9403 6.91178   2
 -14   0  -6 894.660 33.7880   2
  14   0  -6 858.393 34.1325   4
 -14   0  -6 891.928 32.1759   1
 -14   0  -6 842.604 33.2692   3
   0  14  -6 890.067 32.1324   1
   0  14  -6 892.398 33.2678   4
   0  14   6 889.831 32.4617   2
  14   0   6 869.613 33.1419   3
 -14   0   6 902.927 33.2370   2
   0  14   6 926.249 32.6622   4
   0  14   6 894.268 32.5413   2
  -2 -14  -6 82.5471 8.55818   2
  14  -2  -6 63.2044 8.22855   4
   2  14  -6 74.2757 8.40674   4
 -14   2  -6 90.6479 8.49991   2
 -14   2  -6 65.5962 7.01371   1
   2  14   6 80.1684 6.56234   2
  14  -2   6 77.0731 8.28470   3
   2  14   6 74.3679 7.66872   4
 -14   4  -6 210.710 11.5968   2
 -14   4  -6 190.430 10.8854   1
   4  14  -6 212.359 8.46696   1
   4  14  -6 195.093 12.5230   4
  14  -4  -6 182.785 8.57282   3
  14  -4  -6 187.405 10.1279   4
  -4 -14  -6 204.141 11.7080   2
   4  14   6 201.697 9.80743   2
  -4 -14   6 192.406 9.03450   2
  14  -4   6 187.499 11.9400   3
 -14   4   6 196.455 11.1058   2
  14  -6  -6 17.4110 3.38598   3
 -14   6  -6 11.3845 4.01161   2
  -6 -14  -6 19.8608 4.58354   2
 -14   6  -6 16.4310 5.04156   1
   6  14  -6 5.99212 5.33159   4
   6  14   6 6.87788 2.97553   2
  14  -6   6 10.4181 8.25293   3
  -6 -14   6 15.5030 2.87473   2
 -14   6   6 16.3394 4.25995   2
  14  -8  -6 569.219 22.4264   3
 -14   8  -6 587.689 23.1922   2
   8  14  -6 547.371 25.7516   4
  -8 -14  -6 592.573 23.8369   2
  -8 -14   6 548.283 21.6965   2
 -14   8   6 548.977 23.3536   2
  14  -8   6 575.311 24.2499   3
 -14  10  -6 16.8504 4.34554   2
 -14  10  -6 9.54203 5.34753   1
 -10 -14  -6 21.9652 5.10334   2
  10  14  -6 6.60712 6.83671   4
  14 -10  -6 16.7939 5.12900   3
 -10 -14   6 21.5294 3.73543   2
 -14  10   6 16.6466 5.01100   2
  14 -10   6 23.2002 6.09790   3
 -14  12  -6 207.976 14.1488   1
 -14  12  -6 221.171 12.5094   2
  14 -12  -6 211.151 14.7774   3
  12  14  -6 187.835 17.4776   4
  12  14   6 213.017 17.6173   4
  14 -12   6 234.472 15.8765   3
 -14  12   6 217.735 13.7076   2
 -11  15  -6 1.15324 5.88225   1
  15  11  -6 -0.0001 7.37486   4
 -15 -11  -6 6.68657 5.34131   2
  11 -15   6 -2.7586 6.18070   3
 -15 -11   6 4.15734 4.28137   2
 -11  15   6 -0.4491 4.59207   2
 -15  -9  -6 7.04527 5.09902   2
  15   9  -6 1.11174 7.39736   4
  -9  15  -6 3.45424 5.46372   1
   9 -15   6 -1.1325 6.37666   3
 -15  -9   6 4.01464 3.92787   2
  -9  15   6 3.66284 4.12879   2
 -15  -7  -6 10.2372 4.86517   2
  15   7  -6 4.63304 7.03096   4
  -7  15  -6 2.50207 4.64150   1
  -7  15   6 6.15576 3.89207   2
 -15  -7   6 2.50415 4.19619   2
   7 -15   6 5.37074 4.88659   3
 -15  -5  -6 4.59526 4.59792   2
  -5  15  -6 -6.6662 4.15693   1
  15   5  -6 -3.2709 5.28780   4
  -5  15   6 -0.0568 3.40526   2
  15   3  -6 7.57253 5.50443   4
  -3  15  -6 15.1597 3.52425   4
 -15  -3  -6 13.3937 2.61029   1
  -3  15  -6 12.3232 4.19590   1
 -15  -3  -6 9.48306 4.50217   2
  -3  15   6 7.83723 3.50072   2
  15   3   6 9.11751 3.91466   3
  -3  15   6 7.56223 3.39794   2
 -15  -1  -6 5.27003 4.32068   2
  15   1  -6 -3.9232 4.70986   4
 -15  -1  -6 9.54799 3.27159   1
  -1  15  -6 6.67991 3.47412   1
  -1  15  -6 0.19508 3.57665   4
  -1  15   6 9.07374 3.18073   4
 -15  -1   6 6.42822 3.70510   2
  -1  15   6 8.11332 3.17408   2
  -1  15   6 8.03187 3.28102   2
  15   1   6 3.77372 3.83687   3
 -15   1  -6 22.7792 4.02705   1
   1  15  -6 15.9190 4.45911   4
 -15   1  -6 17.6683 4.39298   2
  15  -1  -6 17.9649 5.00322   4
   1  15  -6 21.2567 3.49574   1
   1  15   6 17.6689 3.29652   2
   1  15   6 12.8165 3.31060   2
 -15   1   6 15.2014 4.13017   2
   1  15   6 18.6619 4.18929   4
  15  -1   6 16.4546 4.29204   3
   3  15  -6 60.4643 7.62322   1
  15  -3  -6 71.4037 7.90376   4
   3  15  -6 54.4071 8.88078   4
  -3 -15  -6 58.3067 9.15579   2
 -15   3  -6 53.1256 7.58520   1
 -15   3  -6 57.2357 8.67745   2
   3  15   6 65.8738 8.55006   4
 -15   3   6 71.5881 8.67213   2
   3  15   6 65.0596 6.77044   2
   3  15   6 65.7525 5.40227   1
  -5 -15  -6 -2.4625 4.12019   2
   5  15  -6 -1.4923 5.16714   4
  15  -5  -6 4.26392 3.18000   4
 -15   5  -6 -3.5216 3.88386   2
  15  -5  -6 -0.6633 2.63457   3
 -15   5  -6 -4.0280 4.17525   1
  15  -5   6 2.34496 4.49819   3
 -15   5   6 -5.1324 3.70788   2
  -5 -15   6 2.88231 2.64841   2
   5  15   6 1.90794 4.66537   4
 -15   7  -6 -0.6618 5.39941   1
 -15   7  -6 1.10669 4.07782   2
  -7 -15  -6 -4.7318 4.24894   2
  15  -7  -6 -4.3195 3.48517   3
   7  15  -6 -4.5463 5.82169   4
 -15   7   6 -1.7253 3.98676   2
   7  15   6 -1.5221 5.55029   4
  15  -7   6 -3.3724 4.90441   3
  -7 -15   6 -4.8215 2.77391   2
  -9 -15  -6 -0.1465 4.65920   2
   9  15  -6 -6.3327 6.83111   4
 -15   9  -6 1.12241 5.21991   1
 -15   9  -6 1.89650 4.35807   2
  15  -9  -6 1.44058 4.43016   3
 -15   9   6 -5.4397 5.27191   2
   9  15   6 -2.5607 6.20998   4
  15  -9   6 -3.0031 5.24404   3
  -9 -15   6 -3.1929 3.24197   2
 -15  11  -6 10.9667 4.60893   2
  15 -11  -6 8.43778 5.69116   3
 -15  11  -6 12.3769 5.87427   1
  11  15  -6 14.5784 8.32218   4
 -11 -15  -6 -1.4517 6.94532   2
  15 -11   6 17.3980 6.57340   3
 -15  11   6 6.40008 5.29365   2
  11  15   6 11.0795 7.38969   4
 -10  16  -6 112.872 11.7840   1
 -16 -10  -6 142.521 12.9956   2
  16  10  -6 95.7657 16.2339   4
 -10  16   6 122.993 11.4171   2
  10 -16   6 102.140 14.5824   3
 -16 -10   6 131.394 11.3356   2
  -8  16  -6 4.57815 5.17920   1
  16   8  -6 1.09462 7.58927   4
  -8  16   6 4.38600 4.08719   2
   8 -16   6 -0.9291 5.86553   3
 -16  -8   6 2.31949 4.18345   2
  16   6  -6 140.734 14.6780   4
 -16  -6  -6 144.284 12.0426   2
  -6  16  -6 147.119 10.9289   1
  -6  16   6 154.916 9.99275   2
   6 -16   6 148.096 13.1736   3
 -16  -6   6 146.312 10.9529   2
 -16  -4  -6 144.977 11.9059   2
  -4  16  -6 154.612 10.2597   1
  16   4  -6 141.144 13.3936   4
 -16  -4   6 145.274 8.01076   1
 -16  -4   6 150.215 10.8539   2
  -4  16   6 154.456 9.55806   2
  16   2  -6 644.877 29.7733   4
 -16  -2  -6 736.091 26.3208   1
  -2  16  -6 720.027 27.2385   1
 -16  -2  -6 743.140 29.0591   2
  -2  16  -6 751.215 27.4389   4
 -16  -2   6 708.446 28.3087   2
  -2  16   6 725.648 27.2010   2
  16   2   6 710.126 28.1801   3
 -16   0  -6 -5.6424 3.49487   1
   0  16  -6 0.95832 3.37948   1
 -16   0  -6 -0.3502 4.35134   2
   0  16  -6 0.37731 4.02233   4
  16   0  -6 -4.0643 5.10539   4
   0  16   6 -1.3151 3.74628   4
  16   0   6 -0.5964 4.51763   3
   0  16   6 -2.9794 3.12639   2
 -16   0   6 0.75905 3.91199   2
 -16   2  -6 289.421 15.4484   2
 -16   2  -6 308.919 13.6948   1
   2  16  -6 291.700 12.3173   1
   2  16  -6 288.905 14.9983   4
  16  -2  -6 273.339 14.9734   4
   2  16   6 312.778 14.5847   4
   2  16   6 290.557 12.3265   1
 -16   2   6 292.172 14.9461   2
   2  16   6 289.315 12.8888   2
  16  -2   6 262.992 17.0216   3
   4  16  -6 25.0237 5.99753   4
  -4 -16  -6 9.64461 4.83318   2
 -16   4  -6 14.0977 4.95815   1
  16  -4  -6 11.5009 4.35728   4
 -16   4  -6 15.7407 4.59078   2
   4  16  -6 27.2887 3.69413   1
   4  16   6 14.1567 5.39067   4
  16  -4   6 30.3310 5.33860   3
  -4 -16   6 20.0729 3.49842   2
 -16   4   6 21.9593 4.82112   2
 -16   6  -6 239.671 13.9763   1
 -16   6  -6 281.542 14.5792   2
  -6 -16  -6 286.391 15.1469   2
 -16   6   6 271.704 14.7258   2
  -6 -16   6 227.264 12.0132   2
   6  16   6 275.617 15.8563   4
  16  -6   6 270.567 15.1904   3
  -8 -16  -6 22.4816 5.83148   2
 -16   8  -6 15.1109 5.60228   1
 -16   8  -6 16.4767 4.93756   2
   8  16  -6 10.4228 7.01786   4
   8  16   6 25.4890 7.41915   4
  16  -8   6 19.2113 5.96481   3
 -16   8   6 14.3759 5.25098   2
  10  16  -6 509.396 26.9962   4
 -16  10  -6 502.806 23.9068   1
 -16  10  -6 514.731 24.6774   2
 -10 -16  -6 595.635 24.9690   2
 -16  10   6 542.671 24.2771   2
  10  16   6 604.439 27.3683   4
  16 -10   6 577.388 25.7237   3
 -17  -7  -6 14.2489 5.46656   2
  17   7  -6 12.2959 7.74025   4
  -7  17  -6 18.5520 5.55247   1
 -17  -7   6 18.0934 5.06192   2
  -7  17   6 26.5355 4.78828   2
   7 -17   6 15.9378 7.05368   3
  -5  17  -6 10.6587 5.14039   1
  17   5  -6 1.34793 6.80463   4
  -5  17   6 7.91214 3.84568   2
 -17  -5   6 7.46254 4.57876   2
 -17  -3  -6 67.6772 10.6542   2
  -3  17  -6 70.3068 8.40509   1
 -17  -3   6 69.5534 9.88320   2
  17   3   6 65.7825 9.00231   3
  -3  17   6 64.2791 7.68285   2
 -17  -3   6 68.1940 6.62564   1
  17   1  -6 0.80772 5.75935   4
 -17  -1  -6 2.18918 4.89299   2
  -1  17  -6 4.95999 3.92406   1
 -17  -1  -6 5.83165 3.68822   1
  -1  17  -6 6.55130 4.15754   4
  -1  17   6 7.34341 4.22853   1
  17   1   6 5.21681 4.42643   3
  -1  17   6 4.00095 4.09831   2
 -17  -1   6 3.92104 4.43147   2
   1  17  -6 5.83163 4.67342   4
   1  17  -6 12.4602 3.82315   1
 -17   1  -6 6.95744 5.03933   2
  17  -1  -6 13.3505 5.76960   4
 -17   1  -6 11.4526 4.33705   1
   1  17   6 11.5106 3.45552   2
 -17   1   6 8.96943 4.27169   2
   1  17   6 17.6861 3.89459   1
   1  17   6 19.4075 4.73340   4
  17  -1   6 8.03723 4.63894   3
 -17   3  -6 79.2521 8.79027   1
  17  -3  -6 63.6470 8.93604   4
   3  17  -6 64.9981 6.08513   1
 -17   3  -6 75.8352 10.4965   2
   3  17  -6 75.5723 10.1354   4
  17  -3   6 70.5325 9.94218   3
   3  17   6 64.9098 6.80353   2
 -17   3   6 70.3759 10.2409   2
   3  17   6 68.6652 9.84516   4
  -5 -17  -6 14.6283 5.36466   2
 -17   5  -6 16.9440 6.97011   2
 -17   5  -6 10.1840 5.09592   1
  -5 -17   6 9.76346 4.55075   2
  17  -5   6 21.0569 5.55674   3
 -17   5   6 11.0373 7.45250   2
   5  17   6 12.7297 5.96004   4
 -17   7  -6 85.4266 10.7504   2
  -7 -17  -6 78.9575 12.0708   2
 -17   7  -6 78.1424 10.1520   1
  17  -7   6 96.1893 12.2601   3
   7  17   6 79.0338 13.0409   4
 -18  -6  -6 -2.4562 5.56591   2
  18   6  -6 -8.4143 7.33142   4
  -6  18  -6 -2.4065 5.06909   1
  -6  18   6 -3.6917 4.23752   2
  -6  18   6 1.36558 5.27854   1
   6 -18   6 0.47974 6.81704   3
  -4  18  -6 118.959 9.81365   1
  18   4  -6 98.5291 14.4470   4
 -18  -4  -6 124.637 12.7684   2
 -18  -4   6 98.0496 12.3865   2
  -4  18   6 118.382 9.23409   2
  -4  18   6 122.551 10.1427   1
 -18  -2  -6 0.37546 4.13903   1
  18   2  -6 -5.9775 6.78029   4
 -18  -2  -6 9.61529 5.26109   2
 -18  -2   6 1.89543 5.19593   2
  -2  18   6 -1.9170 3.59891   2
  18   2   6 10.2127 4.93014   3
 -18  -2   6 -3.7002 3.99820   1
 -18   0  -6 360.384 18.4763   2
  18   0  -6 323.397 18.5521   4
 -18   0  -6 355.182 15.1847   1
   0  18  -6 337.588 16.3865   4
   0  18  -6 356.785 15.0546   1
   0  18   6 343.961 15.0776   1
  18   0   6 336.647 16.7358   3
   0  18   6 321.080 15.9555   2
 -18   2  -6 11.6070 5.50462   2
 -18   2  -6 18.2110 6.40780   1
   2  18  -6 16.9108 3.89917   1
   2  18  -6 9.58263 5.45219   4
  18  -2  -6 12.6248 5.64686   4
   2  18   6 5.78697 4.99473   4
  18  -2   6 8.15447 5.03811   3
   2  18   6 11.4744 4.01789   1
 -18   2   6 8.15281 5.11285   2
 -18   4  -6 219.627 14.8018   2
   4  18  -6 216.951 15.8928   4
  18  -4  -6 234.027 17.6608   4
 -18   4  -6 198.696 12.4760   1
   4  18   6 221.024 14.3595   4
 -18   4   6 209.683 14.1702   2
  18  -4   6 224.516 14.3100   3
 -18   6  -6 19.2948 5.87480   2
  -6 -18  -6 0.91701 5.76539   2
   6  18  -6 18.2272 7.61365   4
 -18   6  -6 16.9999 5.64243   1
  18  -6   6 19.7580 6.50046   3
   6  18   6 15.7023 7.49048   4
 -18   6   6 17.2722 5.98149   2
 -19  -1  -6 -3.9068 7.79926   2
  19   1  -6 1.07608 7.30163   4
 -19  -1  -6 -3.5518 4.59266   1
  -1  19  -6 -4.7068 4.30555   1
 -19  -1   6 1.30155 4.60952   1
 -19  -1   6 -6.7037 4.90032   2
  19   1   6 7.64847 5.38336   3
   1  19  -6 1.31365 5.26291   4
 -19   1  -6 -1.0787 6.38258   2
   1  19  -6 8.28923 4.16556   1
   1  19   6 2.55487 4.29468   1
 -19   1   6 7.18582 4.73125   1
 -19   1   6 2.54164 5.39579   2
  19  -1   6 0.53239 5.48350   3
  -1   0  -7 45.0840 2.59949   2
   1   0  -7 49.7727 2.75005   1
   0  -1  -7 47.9366 2.77442   2
   0  -1  -7 50.0287 3.04970   3
   0  -1  -7 51.6513 2.73024   1
   1   0  -7 49.4779 2.85683   3
  -1   0  -7 46.3936 3.15859   3
   1   0  -7 51.0979 3.16454   4
   0   1  -7 46.1425 2.71933   1
  -1   0  -7 47.9178 2.70317   1
   0   1  -7 52.5810 3.23067   4
   0   1  -7 46.9648 3.01946   3
  -1   0   7 43.5664 2.54210   2
   0   1   7 48.2982 2.75436   2
   1   0   7 45.8832 2.64695   2
   1   0   7 44.5700 3.14492   3
   0  -1   7 42.7112 2.90790   3
   0   1   7 48.3105 2.95750   3
   0  -1   7 49.9194 2.50976   2
   2   1  -7 3618.32 123.023   1
  -2  -1  -7 3320.95 122.488   2
   2   1  -7 3542.80 122.465   3
   2   1  -7 3731.09 124.633   4
  -2  -1  -7 3451.77 122.944   3
   1  -2  -7 3417.13 122.700   3
  -1   2  -7 3801.93 124.986   4
  -1   2  -7 3656.20 123.180   3
  -2  -1  -7 3576.62 122.741   1
   2   1   7 3517.70 123.678   3
   1  -2   7 3440.13 123.441   3
  -1   2   7 3437.25 123.049   2
  -2  -1   7 3580.62 122.496   3
  -1   2   7 3390.13 123.003   3
   1  -2   7 3472.35 122.769   2
   2   1   7 3513.75 123.141   2
  -1  -2  -7 440.437 15.8073   3
  -1  -2  -7 427.684 15.6437   2
  -2   1  -7 443.853 15.9224   3
  -2   1  -7 427.906 15.5819   1
   1   2  -7 448.934 15.5405   1
   1   2  -7 425.704 16.1343   4
  -1  -2  -7 431.863 15.5346   1
  -2   1  -7 431.240 15.3700   2
   2  -1  -7 439.362 15.9048   4
   1   2  -7 450.519 15.5783   3
   1   2   7 423.474 15.6412   2
   2  -1   7 409.162 15.8427   3
  -1  -2   7 416.525 15.5206   3
   1   2   7 416.524 15.7682   3
   2  -1   7 438.134 15.4961   2
   3   2  -7 568.937 20.3223   1
   3   2  -7 607.778 21.1257   4
  -2   3  -7 558.755 19.8747   2
  -3  -2  -7 568.785 20.8035   3
  -3  -2  -7 528.478 20.4920   2
   2  -3  -7 588.443 20.4038   3
  -3  -2  -7 587.926 20.2815   1
   3   2   7 571.526 20.5672   2
   3   2   7 551.028 20.7402   3
   2  -3   7 571.051 20.1815   2
   2  -3   7 583.288 20.7537   3
  -2   3   7 562.897 20.5025   2
  -3  -2   7 553.892 20.0342   3
   0  -3  -7 5.42313 1.29425   3
  -3   0  -7 4.51406 1.10881   1
   3   0  -7 4.17665 0.86928   3
  -3   0  -7 3.73679 1.46573   3
   0  -3  -7 2.63370 1.09724   2
  -3   0  -7 2.19338 0.96075   2
   3   0   7 0.78367 1.29807   3
   3   0   7 2.93360 1.09831   2
   0  -3   7 3.72620 1.22889   3
  -3   0   7 7.20126 1.30028   3
   0   3   7 2.28068 1.03932   2
  -2  -3  -7 3250.70 118.688   3
   3  -2  -7 3480.30 119.570   3
  -3   2  -7 3376.21 118.795   3
   2   3  -7 3440.81 119.099   4
  -2  -3  -7 3418.23 120.470   2
   3  -2  -7 3361.30 118.671   4
   2   3  -7 3758.26 119.696   1
  -2  -3  -7 3674.89 119.726   1
  -3   2  -7 3323.26 118.809   2
  -2  -3   7 3379.96 120.507   3
   2   3   7 3254.00 118.582   2
   3  -2   7 3617.84 119.920   2
   3  -2   7 3398.84 120.208   3
  -3   4  -7 6712.60 244.012   1
   4   3  -7 7619.23 245.424   1
   4   3  -7 7879.75 248.176   4
  -4  -3  -7 7481.31 244.608   1
  -4  -3  -7 6881.39 245.427   2
  -4  -3  -7 6447.97 247.344   3
   4   3   7 7167.19 246.806   3
   3  -4   7 7187.38 244.554   2
   4   3   7 6719.10 247.498   2
  -4  -3   7 6726.70 243.175   3
  -3   4   7 6937.92 247.277   2
   3  -4   7 7026.29 246.903   3
  -4  -1  -7 1362.72 47.2694   1
  -4  -1  -7 1312.89 47.5036   2
  -1   4  -7 1205.35 47.6139   1
   4   1  -7 1479.42 48.1033   4
  -4  -1  -7 1432.59 47.8832   3
  -1   4  -7 1421.22 47.9372   4
   1  -4  -7 1341.92 47.5137   3
   4   1   7 1380.78 47.5745   2
   1  -4   7 1304.07 47.5981   3
   4   1   7 1370.02 47.8243   3
  -1   4   7 1335.18 47.5486   2
  -1  -4  -7 3887.19 133.358   2
   4  -1  -7 3861.93 131.860   4
  -4   1  -7 3773.55 131.892   3
  -4   1  -7 3862.05 132.829   2
   4  -1  -7 3935.86 131.672   3
  -1  -4  -7 3597.49 131.686   3
   1   4  -7 4308.30 134.722   4
  -1  -4   7 3486.82 131.478   3
   1   4   7 3977.93 133.193   2
   4  -1   7 3731.10 131.570   2
   4  -1   7 3628.21 131.855   3
   4  -3  -7 216.313 8.39700   3
  -3  -4  -7 208.726 9.76582   3
  -4   3  -7 227.416 8.74847   1
   3   4  -7 230.460 8.43575   1
   4  -3  -7 218.757 8.68484   4
  -3  -4  -7 230.489 8.43166   1
   3   4  -7 230.779 9.64602   4
  -3  -4  -7 205.808 8.96081   2
  -4   3  -7 227.068 10.4802   3
  -4   3  -7 217.913 8.41560   2
  -3  -4   7 210.764 8.41707   3
   3   4   7 212.021 9.08155   3
   4  -3   7 231.335 8.68267   2
   4  -3   7 208.198 9.22198   3
   3   4   7 214.963 8.98116   2
  -5  -4  -7 15.1601 2.26544   2
  -4   5  -7 14.0129 1.48105   2
  -5  -4  -7 23.1292 2.72164   3
  -5  -4  -7 17.5110 2.02947   1
   5   4  -7 10.4005 2.60224   4
  -4   5  -7 23.2697 3.08724   1
   5   4   7 14.0763 2.14671   2
  -5  -4   7 19.9477 1.94066   2
  -4   5   7 16.9353 2.13147   2
   5   4   7 17.3407 2.46001   3
   4  -5   7 12.2035 1.73676   2
  -5  -2  -7 270.073 10.9700   3
  -5  -2  -7 216.013 9.68348   2
  -2   5  -7 239.792 9.82809   4
  -2   5  -7 235.724 9.44314   1
   5   2  -7 254.372 10.4230   4
  -5  -2  -7 234.053 9.09702   1
   2  -5   7 258.660 10.0133   3
   5   2   7 234.981 9.73057   2
   5   2   7 226.670 9.93542   3
   2  -5   7 236.838 8.99002   2
  -2   5   7 238.643 9.69224   2
  -5   0  -7 2174.82 79.4245   2
  -5   0  -7 2295.97 80.0323   3
   0   5  -7 2340.22 79.8980   4
   0  -5  -7 2281.55 79.5834   3
   0  -5  -7 2321.12 79.5941   2
   0   5  -7 2268.74 79.3103   1
   5   0  -7 2466.77 79.9668   4
   0  -5   7 2277.86 79.5414   3
   5   0   7 2298.46 79.7961   3
   5   0   7 2279.64 79.6040   2
   0   5   7 2213.61 79.5976   2
   2   5  -7 2213.75 75.6151   4
  -2  -5  -7 2216.17 75.3335   3
   5  -2  -7 2204.33 74.8776   3
   2   5  -7 2012.89 74.8383   1
  -2  -5  -7 2104.39 75.0709   2
   5  -2  -7 2264.05 75.0959   4
  -5   2  -7 2059.34 74.7823   2
  -5   2  -7 2126.57 74.8493   1
  -5   2  -7 2223.99 75.4446   3
   5  -2   7 2251.12 74.9961   2
   5  -2   7 2087.06 75.2785   3
  -4  -5  -7 1250.05 43.8953   3
   5  -4  -7 1231.59 43.3195   4
   4   5  -7 1308.02 44.6295   4
  -5   4  -7 1198.59 43.2459   2
   4   5  -7 1274.13 43.1941   1
  -4  -5  -7 1231.71 43.7862   2
  -5   4  -7 1239.73 43.6078   1
   5  -4   7 1289.00 45.2037   2
   5  -4   7 1223.58 43.9897   3
   4   5   7 1145.81 44.1339   2
  -5   6  -7 1197.84 42.5752   2
  -6  -5  -7 1226.62 42.4585   1
  -5   6  -7 1209.09 43.2406   1
  -6  -5  -7 1205.17 43.4441   2
   6   5  -7 1240.61 44.3880   4
  -6  -5  -7 1267.29 43.6363   3
   6   5   7 1195.27 43.5032   3
  -5   6   7 1262.78 43.3903   2
   5  -6   7 1193.23 43.6256   3
   5  -6   7 1230.86 43.0949   2
   6   5   7 1217.24 43.2600   2
  -6  -3  -7 440.455 17.2785   2
   6   3  -7 499.762 18.2585   4
  -3   6  -7 441.164 17.0057   1
  -3   6  -7 473.010 17.2675   4
  -6  -3  -7 469.185 16.5055   1
   3  -6   7 436.189 17.4768   3
   3  -6   7 462.264 16.6222   2
   6   3   7 475.892 17.2613   2
  -3   6   7 444.728 17.1858   2
  -6  -3   7 439.524 16.5318   2
   6   3   7 474.263 17.5261   3
   1  -6  -7 3445.31 113.996   3
  -1   6  -7 3315.63 113.908   4
  -1   6  -7 3236.39 113.403   1
  -6  -1  -7 3133.98 113.641   2
  -6  -1  -7 3437.64 113.605   1
   6   1  -7 3383.44 114.245   4
   1  -6   7 3135.90 113.723   3
  -6  -1   7 3370.21 114.697   2
   6   1   7 3182.99 113.865   3
   6   1   7 3283.29 113.708   2
   1  -6   7 3245.66 113.253   2
  -6   1  -7 1139.74 39.3310   1
  -1  -6  -7 1083.12 39.6212   2
  -6   1  -7 1086.60 39.4702   2
   6  -1  -7 1180.02 39.8448   4
   1   6  -7 1191.11 40.1467   4
   1   6  -7 1127.74 39.1764   1
   1   6   7 1030.45 40.0212   2
   6  -1   7 1133.32 40.5523   2
   6  -1   7 1106.11 39.8904   3
  -6   3  -7 748.960 27.5832   2
  -3  -6  -7 762.496 28.0448   3
  -3  -6  -7 734.943 27.8973   2
  -6   3  -7 760.246 27.6814   1
   6  -3  -7 793.848 27.6608   4
   3   6  -7 726.985 27.4477   1
   3   6  -7 800.714 28.7175   4
  -6   3  -7 803.640 28.2393   3
   6  -3   7 784.706 27.7718   2
   6  -3   7 829.502 28.3427   3
   3   6   7 753.566 27.8870   2
   5   6  -7 1781.30 62.2483   4
   5   6  -7 1721.73 60.4837   1
  -6   5  -7 1733.12 60.7606   2
  -6   5  -7 1728.88 61.1429   1
  -5  -6  -7 1764.21 61.4131   3
  -5  -6  -7 1742.97 61.3391   2
   6  -5  -7 1743.54 60.5356   4
   6  -5   7 1814.03 61.0473   2
   6  -5   7 1714.35 61.5202   3
   5   6   7 1812.71 61.2016   2
  -5  -6   7 1655.39 60.1519   2
  -7  -6  -7 600.031 22.3824   3
   7   6  -7 575.125 23.4005   4
  -7  -6  -7 592.917 22.2657   2
  -6   7  -7 579.650 21.9955   1
  -6   7  -7 592.180 21.2148   2
  -6   7   7 575.717 22.0546   2
  -7  -6   7 569.316 21.0165   2
  -6   7   7 603.525 22.1460   2
   7   6   7 600.281 21.9418   2
   6  -7   7 567.287 22.4719   3
   6  -7   7 614.103 21.7202   2
  -7  -4  -7 615.160 21.2721   1
  -7  -4  -7 578.511 22.3140   2
   7   4  -7 615.971 23.3537   4
  -4   7  -7 604.648 21.0866   2
  -7  -4  -7 597.542 22.5637   3
  -4   7  -7 634.746 22.1622   1
  -4   7  -7 594.285 20.9995   2
  -4   7   7 589.188 22.1598   2
   4  -7   7 564.386 22.4595   3
   7   4   7 578.221 22.3768   3
   7   4   7 619.409 22.2155   2
   4  -7   7 627.047 21.7344   2
  -7  -4   7 580.853 21.4349   2
  -7  -2  -7 119.803 5.05928   1
  -2   7  -7 107.853 5.48242   1
  -7  -2  -7 104.233 6.00028   2
  -7  -2  -7 98.9165 6.44543   3
   7   2  -7 103.213 6.80992   4
  -2   7  -7 116.039 5.80147   4
   7   2   7 101.828 6.15089   3
  -7  -2   7 99.8115 5.11214   2
   2  -7   7 124.210 6.47934   3
   7   2   7 114.495 5.83608   2
  -2   7   7 105.964 5.77439   2
   2  -7   7 105.255 4.79252   2
   0   7  -7 2324.99 78.3827   4
   7   0  -7 2346.27 78.5130   4
   0  -7  -7 2235.24 78.0806   2
  -7   0  -7 2239.21 77.6108   1
   0  -7  -7 2247.04 78.1543   3
   0   7  -7 2215.51 77.6165   1
  -7   0  -7 2326.89 78.3466   3
  -7   0  -7 2161.32 77.9835   2
   0   7   7 2181.45 77.9264   2
  -7   0   7 2087.92 77.6784   2
   7   0   7 2361.79 78.0735   2
   7   0   7 2238.13 78.2856   3
   0  -7   7 2175.40 77.0829   2
  -7   2  -7 855.302 31.2476   2
   7  -2  -7 896.055 31.4164   4
  -2  -7  -7 834.610 31.3833   2
  -2  -7  -7 890.117 31.5766   3
   2   7  -7 899.704 30.7741   1
  -7   2  -7 874.976 31.1016   1
  -7   2  -7 885.334 31.6876   3
   2   7  -7 894.702 32.0153   4
   7  -2   7 885.001 31.3118   2
   2   7   7 875.016 31.2920   2
   7  -2   7 855.890 31.6848   3
  -7   2   7 828.016 31.1881   2
  -4  -7  -7 696.315 26.1851   2
   4   7  -7 734.197 27.0936   4
  -7   4  -7 709.187 25.8034   2
   4   7  -7 720.859 25.3010   1
   7  -4  -7 735.805 25.6071   4
  -4  -7  -7 725.009 26.3476   3
  -7   4  -7 693.702 25.9396   1
   7  -4   7 737.015 25.9911   2
  -7   4   7 674.414 25.9990   2
   4   7   7 727.878 26.0005   2
   7  -4   7 697.611 26.4538   3
  -6  -7  -7 175.296 8.86000   2
   6   7  -7 180.088 10.0377   4
  -6  -7  -7 176.204 8.91959   3
  -7   6  -7 180.378 7.92500   2
  -7   6  -7 178.628 8.61995   1
   7  -6   7 174.614 9.25409   3
   7  -6   7 183.359 8.23223   2
  -7   6   7 166.603 8.54118   2
   6   7   7 183.532 8.39923   2
  -8  -7  -7 225.090 11.0137   2
  -7   8  -7 235.525 10.9138   1
  -7   8  -7 246.038 9.74188   2
  -8  -7  -7 231.242 11.2251   3
   8   7  -7 220.132 12.5526   4
   7  -8   7 246.876 10.3257   2
  -7   8   7 247.532 10.9504   2
   8   7   7 238.070 10.4397   2
  -8  -7   7 233.569 9.51902   2
   7  -8   7 239.567 11.6375   3
  -8  -7   7 233.272 9.31977   3
  -7   8   7 228.727 10.7837   2
   8   5  -7 -0.2085 2.96435   4
  -5   8  -7 3.91281 1.26777   2
  -5   8  -7 2.98982 2.77521   1
  -8  -5  -7 8.22879 2.57109   2
  -8  -5  -7 6.93063 1.32427   1
  -8  -5  -7 3.05700 2.59924   3
   8   5   7 3.57886 2.17961   3
  -5   8   7 -1.7760 2.22074   2
   8   5   7 4.74777 2.11204   2
   5  -8   7 9.19537 2.70603   3
  -8  -5   7 -0.1423 1.53294   2
   5  -8   7 3.54227 1.66834   2
   8   3  -7 40.7397 5.94823   4
  -3   8  -7 45.4901 4.21910   4
  -8  -3  -7 39.4033 5.18818   3
  -3   8  -7 48.3302 4.32421   1
  -8  -3  -7 48.8478 3.13993   1
  -8  -3  -7 48.2566 4.99752   2
   8   3   7 51.2663 4.57952   2
  -3   8   7 46.8971 4.44825   2
   3  -8   7 50.1066 5.34941   3
   3  -8   7 45.0902 3.76087   2
   8   3   7 37.2266 4.77621   3
  -8  -3   7 39.1789 3.60931   2
  -1   8  -7 402.188 15.6448   4
  -1   8  -7 402.229 15.0911   1
  -8  -1  -7 408.804 15.9858   3
  -8  -1  -7 387.883 15.6051   2
   8   1  -7 410.762 16.3260   4
  -8  -1  -7 403.683 14.8325   1
  -8  -1   7 379.662 15.0780   2
   8   1   7 399.557 15.8597   3
   1  -8   7 401.660 14.4761   2
   8   1   7 428.136 15.6115   2
  -1   8   7 392.437 15.4153   2
   1   8  -7 1243.59 42.7435   1
   8  -1  -7 1264.95 43.6396   4
  -8   1  -7 1201.23 42.8918   1
  -1  -8  -7 1255.37 43.5433   3
  -1  -8  -7 1215.57 43.3901   2
  -8   1  -7 1203.18 43.3250   2
  -8   1  -7 1245.10 43.6404   3
   1   8  -7 1278.04 43.8422   4
   8  -1   7 1263.09 43.3448   2
  -1  -8   7 1163.53 42.1150   2
  -8   1   7 1162.74 43.0519   2
   8  -1   7 1211.36 43.6368   3
   1   8   7 1207.69 43.1826   2
  -1  -8   7 1168.66 42.1245   2
  -3  -8  -7 1561.99 57.0581   2
  -8   3  -7 1597.92 56.7898   1
  -3  -8  -7 1641.19 57.2619   3
   3   8  -7 1708.65 57.9506   4
  -8   3  -7 1693.57 57.4072   3
   8  -3  -7 1585.67 56.9316   4
   3   8  -7 1644.24 56.2247   1
  -8   3  -7 1596.81 56.8822   2
   8  -3   7 1595.09 57.3510   3
   3   8   7 1582.29 56.8297   2
   8  -3   7 1681.53 57.0033   2
  -8   3   7 1545.96 56.8820   2
  -8   5  -7 273.928 11.0790   2
  -5  -8  -7 263.203 11.7313   3
  -8   5  -7 255.634 11.3359   1
   8  -5  -7 270.028 10.3008   4
   5   8  -7 261.925 12.8117   4
  -5  -8  -7 248.655 11.5521   2
  -8   5   7 247.207 11.2716   2
   8  -5   7 282.839 12.2492   3
   5   8   7 268.260 11.1601   2
   8  -5   7 265.936 11.2448   2
  -5  -8   7 271.550 9.81826   2
  -8   7  -7 388.207 14.5813   2
   7   8  -7 363.365 16.7913   4
  -7  -8  -7 376.925 15.5214   2
  -7  -8  -7 369.987 15.4959   3
  -8   7  -7 371.501 15.2665   1
   8  -7   7 382.344 14.9645   2
  -8   7   7 366.792 15.2196   2
   8  -7   7 355.517 15.8278   3
   7   8   7 384.862 14.9349   2
  -7  -8   7 362.222 13.8348   2
   9   8  -7 437.975 20.4661   4
  -8   9  -7 451.513 18.5239   1
  -9  -8  -7 430.675 18.6655   3
  -9  -8  -7 471.879 18.7587   2
  -8   9  -7 470.249 17.3634   2
  -8   9   7 451.959 18.3362   2
   8  -9   7 477.325 18.0878   2
   8  -9   7 446.485 19.1790   3
  -9  -8   7 458.153 17.2188   2
  -8   9   7 457.581 18.5387   2
   9   8   7 470.590 18.0288   2
  -9  -8   7 454.527 16.9290   3
  -6   9  -7 234.643 10.8301   1
  -6   9  -7 245.435 9.23353   2
  -9  -6  -7 233.907 11.1153   2
   9   6  -7 223.528 12.6551   4
  -9  -6  -7 240.842 11.3595   3
  -6   9  -7 235.310 9.18092   2
   6  -9   7 252.197 10.2044   2
  -6   9   7 230.188 10.6807   2
   9   6   7 237.295 10.5881   2
  -9  -6   7 220.715 9.29071   3
   6  -9   7 236.852 11.5192   3
  -9  -6   7 227.280 9.71668   2
  -6   9   7 219.653 10.6839   2
  -4   9  -7 244.745 10.8236   1
   9   4  -7 250.555 12.5699   4
  -4   9  -7 257.298 10.5770   4
  -9  -4  -7 260.949 11.5775   3
  -9  -4  -7 245.363 11.2799   2
  -9  -4   7 244.405 10.2129   2
   4  -9   7 251.074 11.6261   3
   4  -9   7 259.099 10.1989   2
   9   4   7 240.561 11.0592   3
  -4   9   7 249.352 10.9501   2
   9   4   7 249.504 10.9186   2
  -9  -2  -7 780.010 28.2255   3
  -9  -2  -7 761.465 26.9843   1
   9   2  -7 763.672 28.9099   4
  -2   9  -7 760.015 27.8281   4
  -9  -2  -7 738.582 28.0016   2
  -2   9  -7 751.320 27.4806   1
  -2   9   7 760.614 27.7540   2
  -9  -2   7 745.365 27.3997   2
   2  -9   7 787.710 27.0473   2
   9   2   7 762.250 27.8420   2
   9   2   7 754.487 28.0543   3
  -9   0  -7 245.431 11.0762   3
   9   0  -7 248.404 11.2761   4
  -9   0  -7 254.172 9.95027   1
   0  -9  -7 229.246 10.8113   2
   0   9  -7 255.341 10.9620   4
  -9   0  -7 243.997 10.7750   2
   0   9  -7 249.880 9.97271   1
   0   9   7 252.027 10.4659   2
   0  -9   7 248.205 9.28973   2
   9   0   7 235.564 11.0553   3
   9   0   7 261.660 10.7264   2
  -9   0   7 228.423 10.2425   2
  -9   2  -7 944.610 33.8318   1
   2   9  -7 961.335 33.3788   1
  -9   2  -7 940.796 34.2073   2
  -9   2  -7 972.498 34.5170   3
   2   9  -7 954.988 34.8509   4
  -2  -9  -7 929.482 34.2676   2
  -2  -9  -7 935.798 34.4266   3
   9  -2  -7 980.133 34.3199   4
   2   9   7 942.258 33.9578   2
  -2  -9   7 900.130 32.8559   2
   9  -2   7 929.581 34.5284   3
   9  -2   7 994.294 34.2501   2
  -9   2   7 913.726 34.0065   2
  -4  -9  -7 260.016 11.5172   3
  -9   4  -7 231.602 10.8897   1
  -4  -9  -7 244.352 11.2563   2
   4   9  -7 245.944 12.3354   4
  -9   4  -7 256.955 10.9705   2
   4   9  -7 262.591 9.71154   1
   9  -4   7 243.854 11.8924   3
   4   9   7 253.052 10.7224   2
   9  -4   7 253.937 11.0629   2
  -9   4   7 243.435 10.9946   2
  -4  -9   7 260.195 9.41635   2
  -6  -9  -7 345.080 14.5476   2
  -6  -9  -7 337.714 14.5159   3
   6   9  -7 354.417 15.9324   4
   6   9  -7 339.787 13.1121   1
   9  -6  -7 313.834 12.4904   4
  -9   6  -7 354.120 13.8450   2
  -9   6  -7 327.761 14.2105   1
  -6  -9   7 328.421 12.6536   2
   6   9   7 344.447 13.8385   2
  -9   6   7 333.529 14.2033   2
   9  -6   7 345.295 14.9831   3
   9  -6   7 362.336 14.1748   2
  -9   8  -7 181.549 10.3551   1
  -8  -9  -7 204.468 10.6309   2
   8   9  -7 192.483 12.2840   4
  -8  -9  -7 192.557 10.5702   3
  -9   8  -7 212.591 9.32443   2
   8   9   7 190.305 9.46499   2
   9  -8   7 197.823 11.1582   3
   9  -8   7 204.893 9.95671   2
  -8  -9   7 201.648 8.55341   2
  -9   8   7 192.361 10.1312   2
  10   9  -7 262.553 15.9361   4
  -9  10  -7 304.023 11.8715   2
  -9  10  -7 262.627 13.3733   1
 -10  -9  -7 272.409 13.5406   2
  -9  10   7 282.228 14.2019   2
  10   9   7 277.730 12.8175   2
   9 -10   7 245.954 14.6622   3
 -10  -9   7 291.674 11.8302   2
  -7  10  -7 192.387 8.07797   2
  -7  10  -7 190.557 10.1819   1
 -10  -7  -7 186.289 10.6807   3
 -10  -7  -7 193.580 10.4506   2
  -7  10  -7 195.306 8.10214   2
  10   7  -7 173.012 12.2574   4
  -7  10   7 181.785 9.94033   2
   7 -10   7 188.949 10.9842   3
 -10  -7   7 181.445 8.84450   2
 -10  -7   7 191.210 7.89031   3
  10   7   7 192.553 9.61809   2
   7 -10   7 201.331 9.26986   2
  -7  10   7 172.765 9.83694   2
  -5  10  -7 9.78951 3.50015   1
  10   5  -7 1.99077 4.01241   4
 -10  -5  -7 0.87866 1.27799   1
 -10  -5  -7 1.02840 2.97331   3
 -10  -5  -7 -2.0597 2.68928   2
 -10  -5   7 2.82194 2.11335   2
  -5  10   7 0.02861 2.56624   2
  10   5   7 -0.3290 2.39564   2
   5 -10   7 -0.0384 3.17580   3
   5 -10   7 4.45225 2.06938   2
  -5  10   7 3.06869 2.56647   2
  10   5   7 1.70024 2.56580   3
 -10  -3  -7 148.701 6.60266   1
  -3  10  -7 154.271 7.59671   4
 -10  -3  -7 180.666 8.82974   3
  10   3  -7 150.038 9.63175   4
 -10  -3  -7 149.002 8.55355   2
  -3  10  -7 139.307 7.69330   1
   3 -10   7 155.688 6.99196   2
 -10  -3   7 135.583 7.44040   2
  10   3   7 162.149 8.38703   3
  10   3   7 154.403 8.13686   2
  -3  10   7 135.879 7.91746   2
  -1  10  -7 106.530 6.19382   1
 -10  -1  -7 119.719 7.50365   3
 -10  -1  -7 109.759 7.17112   2
 -10  -1  -7 112.499 5.76352   1
  -1  10  -7 115.231 6.87310   4
  10   1  -7 121.775 8.00544   4
  10   1   7 111.666 6.89737   2
  -1  10   7 112.295 6.54317   2
  10   1   7 105.927 7.35973   3
 -10  -1   7 110.948 6.35950   2
   1  10  -7 277.292 12.5353   4
  -1 -10  -7 279.954 12.3630   3
  10  -1  -7 283.886 12.4815   4
 -10   1  -7 290.802 12.4495   3
 -10   1  -7 273.110 12.2262   2
  -1 -10  -7 270.623 12.2611   2
   1  10  -7 285.680 11.1013   1
 -10   1  -7 285.727 11.4275   1
   1  10   7 283.034 11.7757   2
  10  -1   7 284.336 12.1333   2
  10  -1   7 276.210 12.5545   3
 -10   1   7 274.923 11.7961   2
 -10   3  -7 212.350 9.84946   1
  10  -3  -7 228.764 9.87049   4
  -3 -10  -7 212.554 10.6209   3
   3  10  -7 220.142 8.76604   1
   3  10  -7 210.910 11.3384   4
  -3 -10  -7 214.031 10.4654   2
 -10   3  -7 218.555 10.3088   2
 -10   3   7 220.603 10.0466   2
   3  10   7 216.892 9.74221   2
  10  -3   7 213.445 10.2398   2
  -5 -10  -7 217.168 10.7163   2
 -10   5  -7 208.212 10.3632   1
   5  10  -7 222.529 11.9466   4
  -5 -10  -7 210.359 10.7770   3
  10  -5  -7 218.033 9.11445   4
 -10   5  -7 218.080 10.2039   2
  10  -5  -7 208.859 9.22565   3
 -10   5   7 206.688 10.2838   2
  10  -5   7 233.690 11.3177   3
   5  10   7 219.798 9.88610   2
  10  -5   7 221.081 10.3274   2
  -5 -10   7 194.897 8.47319   2
  -7 -10  -7 21.0092 3.85017   3
  -7 -10  -7 22.1611 3.69472   2
   7  10  -7 13.8233 4.55138   4
 -10   7  -7 30.3493 3.58983   2
 -10   7  -7 30.9339 4.46638   1
 -10   7   7 19.4544 3.25048   2
   7  10   7 29.8891 3.39998   2
  10  -7   7 28.5466 4.57331   3
  -7 -10   7 32.8962 3.69030   2
  10  -7   7 19.2946 3.35527   2
  -9 -10  -7 182.638 10.8549   2
   9  10  -7 170.266 12.8256   4
 -10   9  -7 174.854 10.7458   1
 -10   9  -7 205.014 9.42374   2
 -10   9   7 170.904 14.8400   2
  -9 -10   7 182.235 8.62006   3
   9  10   7 191.140 9.63740   2
  10  -9   7 188.021 11.7137   3
  -9 -10   7 179.154 8.57386   2
 -10  11  -7 320.670 12.9099   2
 -10  11  -7 304.024 13.0511   2
 -10  11  -7 280.514 14.6603   1
 -11 -10  -7 299.360 14.8750   2
  11  10  -7 276.383 17.3040   4
  11  10   7 280.511 13.6795   2
 -10  11   7 297.276 14.2493   2
  10 -11   7 288.056 15.7825   3
 -11 -10   7 316.838 13.0735   2
 -11  -8  -7 298.056 14.1142   2
  -8  11  -7 303.994 11.7046   2
  11   8  -7 252.703 16.0425   4
  -8  11  -7 282.561 13.8157   1
  -8  11  -7 296.011 11.6319   2
  -8  11   7 276.281 14.7491   2
  11   8   7 306.626 16.0027   2
 -11  -8   7 288.211 11.3572   3
 -11  -8   7 288.284 12.5020   2
  11   6  -7 198.490 12.9537   4
 -11  -6  -7 208.569 11.1849   2
 -11  -6  -7 206.888 11.3159   3
  -6  11  -7 205.247 10.7677   1
 -11  -6   7 211.457 9.84577   2
   6 -11   7 211.165 11.8959   3
  -6  11   7 216.033 10.7741   2
   6 -11   7 218.273 9.89064   2
  -6  11   7 217.969 10.7467   2
  11   6   7 208.298 10.5124   2
 -11  -4  -7 91.8756 7.27114   3
  -4  11  -7 89.4132 5.92388   4
 -11  -4  -7 76.0437 7.26028   2
  -4  11  -7 88.4506 6.61845   1
 -11  -4  -7 82.0356 5.03351   1
  11   4  -7 67.5425 8.60192   4
  11   4   7 77.4758 6.66807   2
  11   4   7 81.4954 6.87067   3
 -11  -4   7 87.7731 6.20543   2
   4 -11   7 84.6169 5.57170   2
  -4  11   7 88.3603 6.62543   2
  -4  11   7 77.9582 6.67883   2
 -11  -2  -7 145.631 8.78892   2
 -11  -2  -7 154.242 8.90854   3
  11   2  -7 137.447 9.73735   4
  -2  11  -7 145.872 7.70870   1
 -11  -2  -7 142.253 6.89935   1
  -2  11  -7 158.097 8.02917   4
  11   2   7 163.786 8.44382   2
 -11  -2   7 149.714 7.87055   2
  -2  11   7 156.348 8.02297   2
  11   2   7 144.433 8.61269   3
 -11   0  -7 244.598 11.5741   3
  11   0  -7 232.872 11.8385   4
 -11   0  -7 236.575 10.1911   1
   0 -11  -7 240.118 11.4649   2
   0  11  -7 242.695 10.2263   1
   0  11  -7 246.331 11.4329   4
 -11   0  -7 239.237 11.4926   2
   0  11   7 252.508 10.8060   2
  11   0   7 239.069 11.6071   3
 -11   0   7 247.848 10.8530   2
  11   0   7 251.510 11.2630   2
  11  -2  -7 651.188 24.7819   4
 -11   2  -7 662.815 24.9728   3
  -2 -11  -7 640.265 25.0731   3
   2  11  -7 650.013 23.5554   1
 -11   2  -7 674.322 24.8995   2
 -11   2  -7 637.740 24.1443   1
  -2 -11  -7 644.400 24.8309   2
   2  11  -7 666.147 25.3948   4
  -2 -11   7 629.932 23.1754   2
  11  -2   7 692.083 24.8603   2
   2  11   7 652.490 24.2458   2
  11  -2   7 655.199 25.1453   3
 -11   2   7 614.029 24.4043   2
 -11   4  -7 467.061 17.9457   2
  -4 -11  -7 440.146 18.2797   3
   4  11  -7 439.363 19.0691   4
  11  -4  -7 438.511 17.1153   4
 -11   4  -7 447.218 17.6730   1
   4  11  -7 454.750 16.2663   1
  11  -4  -7 419.593 16.3008   3
  -4 -11  -7 438.302 18.0532   2
   4  11   7 435.931 17.2425   2
  11  -4   7 457.753 17.9917   2
  11  -4   7 446.315 18.4715   3
  -4 -11   7 428.842 16.1508   2
 -11   4   7 433.036 17.7171   2
   6  11  -7 37.1204 6.01469   4
  11  -6  -7 43.4828 3.85225   4
  11  -6  -7 40.9137 5.39295   3
  -6 -11  -7 48.3954 7.08051   2
 -11   6  -7 27.1369 4.23688   1
 -11   6  -7 40.1344 4.25293   2
 -11   6   7 40.8715 6.26196   2
  -6 -11   7 41.7634 3.98037   2
  11  -6   7 48.9182 7.82014   3
   6  11   7 42.0436 5.72350   2
  -8 -11  -7 341.407 15.1218   2
   8  11  -7 292.926 16.7554   4
 -11   8  -7 327.577 14.8738   1
 -11   8  -7 352.826 14.1071   2
  -8 -11   7 307.129 12.7781   2
  -8 -11   7 327.662 13.3051   3
 -11   8   7 302.758 15.5705   2
  11  -8   7 314.635 15.6423   3
   8  11   7 316.613 13.6216   2
 -11  10  -7 332.874 16.0261   1
  10  11  -7 311.972 18.2631   4
 -10 -11  -7 332.410 15.9897   2
 -11  10  -7 369.715 14.5656   2
 -11  10   7 344.905 15.6066   2
 -10 -11   7 305.930 13.8535   3
  11 -10   7 358.136 16.9173   3
 -10 -11   7 344.228 13.9721   2
  10  11   7 329.537 14.7831   2
  12  11  -7 25.6359 8.02720   4
 -12 -11  -7 28.4999 5.22141   2
 -11  12  -7 29.2345 3.79785   2
 -11  12  -7 24.1757 6.02419   1
 -11  12   7 33.7765 5.11253   2
 -12 -11   7 30.8737 4.03723   2
  11 -12   7 30.6293 5.93970   3
 -12  -9  -7 250.020 13.4868   2
  12   9  -7 223.659 15.9101   4
  -9  12  -7 270.433 10.6533   2
  -9  12  -7 238.431 13.2923   1
 -12  -9   7 237.184 11.7201   2
  12   9   7 233.440 12.1230   2
   9 -12   7 247.287 14.2195   3
  -9  12   7 248.819 12.7639   2
  -7  12  -7 108.026 4.96591   2
  -7  12  -7 98.5193 8.71705   1
 -12  -7  -7 92.9654 12.4511   2
  12   7  -7 93.0775 11.2937   4
  -7  12  -7 106.561 6.55093   2
  -7  12   7 95.4659 12.1356   2
 -12  -7   7 102.169 7.43354   2
   7 -12   7 105.690 10.0047   3
  -5  12  -7 876.662 32.3821   1
 -12  -5  -7 887.810 32.9666   2
  12   5  -7 863.236 34.4856   4
 -12  -5  -7 852.533 32.8777   3
  -5  12   7 886.610 32.4762   2
  -5  12   7 857.355 32.4339   2
  12   5   7 900.061 32.4471   2
  12   5   7 871.653 32.6634   3
 -12  -5   7 883.029 32.0656   2
   5 -12   7 855.196 33.3136   3
 -12  -3  -7 274.245 13.5397   2
 -12  -3  -7 295.709 11.3736   1
 -12  -3  -7 294.778 13.5234   3
  -3  12  -7 299.103 12.5508   4
  12   3  -7 270.635 14.7923   4
  -3  12  -7 282.102 12.5956   1
  -3  12   7 298.747 12.8330   2
  12   3   7 298.313 13.2832   3
 -12  -3   7 303.790 12.8073   2
  12   3   7 294.771 13.1700   2
  -3  12   7 299.500 11.1710   4
  -3  12   7 289.928 12.9260   2
 -12  -1  -7 55.7607 6.71067   3
 -12  -1  -7 52.0665 6.77481   2
  12   1  -7 46.7907 7.55617   4
  -1  12  -7 49.7891 5.29048   1
  -1  12  -7 58.5079 6.03016   4
 -12  -1  -7 55.7241 4.88321   1
  -1  12   7 53.3599 5.62724   2
  12   1   7 41.6589 6.19702   2
  12   1   7 53.1772 6.72328   3
 -12  -1   7 48.2023 5.91898   2
   1  12  -7 8.83624 2.60622   1
   1  12  -7 8.12686 3.57733   4
 -12   1  -7 6.30432 3.04308   3
  -1 -12  -7 9.15101 3.38278   3
  12  -1  -7 6.56562 3.61651   4
  -1 -12  -7 10.5388 3.47454   2
 -12   1  -7 10.0358 3.37815   2
 -12   1  -7 12.8304 3.04720   1
  12  -1   7 8.53485 3.51944   3
   1  12   7 8.17839 2.52933   2
 -12   1   7 14.8563 3.04853   2
  12  -1   7 4.45528 2.93222   2
   3  12  -7 22.4917 2.70469   1
 -12   3  -7 17.1539 3.42425   2
  -3 -12  -7 19.3772 3.67752   2
 -12   3  -7 17.5038 3.51158   1
  12  -3  -7 22.1818 3.60747   4
   3  12  -7 21.7093 4.51816   4
  12  -3   7 20.7373 3.92286   3
 -12   3   7 13.6891 3.06134   2
   3  12   7 22.2405 3.12515   2
  -3 -12   7 24.9407 3.46751   2
   5  12  -7 102.385 9.80210   4
 -12   5  -7 119.063 8.23630   1
  12  -5  -7 110.700 6.48289   4
 -12   5  -7 103.063 8.12537   2
   5  12  -7 120.876 5.47833   1
  -5 -12  -7 109.292 8.72923   2
  12  -5  -7 116.604 6.44237   3
 -12   5   7 103.333 7.99234   2
   5  12   7 107.452 7.14980   2
  -5 -12   7 99.7287 5.76485   2
   7  12  -7 241.685 14.9182   4
 -12   7  -7 261.578 12.3555   2
  12  -7  -7 271.067 11.7892   3
  -7 -12  -7 270.177 13.2748   2
 -12   7  -7 246.065 12.9046   1
  12  -7   7 257.288 13.8411   3
 -12   7   7 262.466 12.6918   2
  -7 -12   7 251.246 10.6412   2
   7  12   7 244.522 11.5785   2
   9  12  -7 17.0121 6.58781   4
 -12   9  -7 27.8849 4.19293   2
  -9 -12  -7 27.7477 4.96904   2
 -12   9  -7 18.2265 5.14183   1
  12  -9  -7 25.0701 4.30619   3
   9  12   7 20.6695 3.69552   2
  12  -9   7 25.7858 5.47592   3
  -9 -12   7 33.0522 5.23452   2
  -9 -12   7 15.6341 3.42239   3
 -12   9   7 29.6095 4.67901   2
  12 -11  -7 35.2655 5.21913   3
 -12  11  -7 40.6001 6.21791   1
 -12  11  -7 44.4471 7.10481   2
 -11 -12  -7 30.0284 5.24562   2
  11  12  -7 39.0937 8.28373   4
  12 -11   7 41.0179 6.37107   3
 -12  11   7 33.5919 4.89962   2
 -11 -12   7 46.5419 6.44809   2
 -12  13  -7 25.5502 6.61073   1
 -12  13  -7 26.9855 5.18529   2
 -13 -12  -7 30.1326 6.17370   2
  13  12  -7 18.7397 8.26793   4
  12 -13   7 29.5494 13.0480   3
 -10  13  -7 352.959 17.6868   1
  13  10  -7 329.865 20.6654   4
 -10  13  -7 411.851 15.0855   2
 -13 -10  -7 402.602 18.1551   2
  10 -13   7 372.607 18.9041   3
 -13 -10   7 389.182 16.4083   2
 -10  13   7 368.079 17.1356   2
  -8  13  -7 106.922 9.80065   1
 -13  -8  -7 107.232 10.0871   2
  13   8  -7 102.418 12.4680   4
  -8  13   7 107.805 8.97039   2
 -13  -8   7 91.6331 8.19405   2
   8 -13   7 100.895 11.0093   3
  -6  13  -7 40.7232 5.38864   1
  13   6  -7 30.5223 6.59146   4
 -13  -6  -7 35.4020 5.11249   2
 -13  -6   7 34.9669 4.13426   2
  -6  13   7 29.9594 6.68397   2
   6 -13   7 33.0134 5.05577   3
 -13  -4  -7 130.117 9.57678   3
  13   4  -7 127.526 11.5054   4
 -13  -4  -7 120.294 15.2419   2
 -13  -4  -7 147.078 6.48286   1
  -4  13  -7 144.891 8.04651   4
  -4  13  -7 147.749 8.80820   1
  13   4   7 129.763 9.07743   3
 -13  -4   7 149.854 8.69542   2
  -4  13   7 142.471 9.87001   2
  -4  13   7 134.513 8.77142   2
 -13  -2  -7 2.17399 3.59179   2
 -13  -2  -7 -4.4487 3.13959   3
 -13  -2  -7 4.34900 2.52485   1
  -2  13  -7 2.64893 3.10930   1
  -2  13  -7 -0.3013 2.89616   4
  13   2  -7 0.63272 4.08725   4
 -13  -2   7 6.94803 2.98933   2
  -2  13   7 1.21109 2.88021   2
  13   2   7 -1.3952 3.19060   3
  -2  13   7 2.11936 3.78266   4
  -2  13   7 2.64811 2.96231   2
  13   0  -7 349.840 16.5305   4
 -13   0  -7 372.658 16.1766   2
 -13   0  -7 355.351 15.8784   3
   0  13  -7 366.469 14.5076   1
   0  13  -7 364.368 15.7762   4
 -13   0  -7 359.252 14.5566   1
  13   0   7 367.020 15.8634   3
 -13   0   7 364.107 15.4498   2
  13  -2  -7 570.049 23.6021   4
 -13   2  -7 639.273 23.9014   2
  -2 -13  -7 624.560 23.9001   2
   2  13  -7 603.371 22.6724   1
   2  13  -7 586.759 24.0798   4
 -13   2  -7 581.424 22.7714   1
   2  13   7 586.130 22.7571   2
  13  -2   7 611.619 23.9282   3
 -13   2   7 590.473 23.3220   2
  13  -4  -7 249.247 11.6181   4
  -4 -13  -7 264.175 13.0711   2
 -13   4  -7 271.487 12.8150   2
  13  -4  -7 234.747 10.1307   3
 -13   4  -7 255.859 12.2200   1
   4  13  -7 260.121 14.0514   4
   4  13  -7 261.204 10.3116   1
 -13   4   7 252.869 14.5654   2
  13  -4   7 256.899 13.4530   3
   4  13   7 255.499 11.6079   2
  -4 -13   7 250.690 10.4363   2
  13  -6  -7 24.7636 3.35802   3
 -13   6  -7 25.2828 4.71772   1
   6  13  -7 12.4303 5.30937   4
 -13   6   7 18.7199 3.98478   2
  -6 -13   7 17.6871 2.63828   2
   6  13   7 18.3309 3.39263   2
  13  -6   7 17.4714 5.08160   3
 -13   8  -7 182.069 11.7358   1
  -8 -13  -7 213.057 12.2786   2
 -13   8  -7 218.520 11.1690   2
  13  -8  -7 190.607 10.6714   3
   8  13  -7 177.012 14.1523   4
  -8 -13   7 190.582 9.12419   2
  -8 -13   7 169.608 9.93281   3
 -13   8   7 186.755 11.5158   2
   8  13   7 183.469 10.2488   2
  13  -8   7 196.015 12.9795   3
  10  13  -7 121.393 14.3026   4
 -13  10  -7 136.755 9.51497   2
 -10 -13  -7 141.001 11.4194   2
 -13  10  -7 117.686 10.8833   1
  13 -10  -7 135.356 10.6101   3
  13 -10   7 153.643 12.5465   3
 -10 -13   7 125.712 8.22294   2
 -13  10   7 133.550 10.5051   2
  13 -12  -7 201.556 13.7628   3
 -13  12  -7 204.808 11.3449   2
 -13  12  -7 182.556 13.0836   1
 -12 -13  -7 210.935 14.0424   2
  12  13  -7 182.500 16.9138   4
  13 -12   7 242.821 20.3273   3
 -13  12   7 202.686 14.5784   2
 -12 -13   7 174.913 10.9207   2
 -14 -11  -7 87.2868 11.8938   2
  14  11  -7 81.5242 14.7398   4
 -11  14  -7 114.001 11.4242   1
  11 -14   7 116.392 13.6261   3
 -14 -11   7 105.227 13.0479   2
 -11  14   7 120.110 18.4387   2
  14   9  -7 8.61065 7.02983   4
  -9  14  -7 14.2712 5.13150   1
 -14  -9  -7 12.2661 5.05297   2
 -14  -9   7 13.5713 3.79487   2
   9 -14   7 15.5708 5.89089   3
  -9  14   7 13.8541 4.28533   2
  -7  14  -7 565.737 25.9259   1
  14   7  -7 497.547 25.6619   4
 -14  -7  -7 569.855 23.2973   2
  -7  14   7 560.104 22.3358   2
   7 -14   7 550.816 24.0570   3
 -14  -7   7 552.085 22.1099   2
  14   5  -7 237.827 15.7018   4
 -14  -5  -7 272.030 14.1107   2
  -5  14  -7 262.119 13.0274   1
  14   5   7 258.755 13.1738   3
  -5  14   7 271.457 13.0053   2
   5 -14   7 277.268 14.8215   3
 -14  -5   7 258.644 12.8697   2
  14   3  -7 137.836 11.9717   4
  -3  14  -7 145.322 9.09293   1
 -14  -3  -7 152.476 10.5836   2
 -14  -3  -7 162.104 7.33051   1
  -3  14  -7 166.187 8.84617   4
  -3  14   7 145.982 9.24751   2
  14   3   7 157.755 9.93978   3
  -3  14   7 136.175 9.27359   2
 -14  -3   7 154.032 9.75621   2
 -14  -1  -7 265.511 13.6668   3
  -1  14  -7 250.166 12.3517   4
 -14  -1  -7 262.349 11.1404   1
 -14  -1  -7 252.737 13.4650   2
  14   1  -7 231.398 14.0137   4
  -1  14  -7 246.641 11.4653   1
  -1  14   7 255.178 12.0956   2
  -1  14   7 252.066 11.8664   2
  14   1   7 252.268 12.8013   3
 -14  -1   7 259.387 12.6557   2
  -1  14   7 272.852 11.4975   4
   1  14  -7 108.001 6.80332   1
 -14   1  -7 106.108 7.44512   1
 -14   1  -7 112.840 9.35755   2
   1  14  -7 106.251 9.01133   4
  14  -1  -7 105.253 9.52622   4
 -14   1   7 92.9936 8.56060   2
  14  -1   7 110.927 9.04120   3
   1  14   7 94.8294 7.53521   2
   3  14  -7 126.682 6.62440   1
  14  -3  -7 118.355 8.92028   4
 -14   3  -7 122.563 9.74670   2
 -14   3  -7 122.389 8.65013   1
   3  14  -7 118.434 10.2516   4
  14  -3   7 125.371 10.1150   3
  -3 -14   7 128.495 6.81814   2
   3  14   7 119.576 8.00097   2
 -14   3   7 124.621 9.10221   2
 -14   5  -7 176.456 10.7539   1
  -5 -14  -7 176.855 11.4973   2
  14  -5  -7 150.263 8.03310   3
 -14   5  -7 177.535 10.8650   2
  14  -5  -7 175.772 8.99112   4
   5  14  -7 184.716 7.59649   1
   5  14  -7 164.245 12.4010   4
  -5 -14   7 169.295 8.21045   2
   5  14   7 163.020 9.36780   2
  14  -5   7 149.218 16.8145   3
 -14   5   7 178.501 10.7963   2
   7  14  -7 84.8325 12.0903   4
 -14   7  -7 94.5079 9.11267   2
  14  -7  -7 101.818 7.84106   3
 -14   7  -7 93.8294 9.93306   1
  -7 -14  -7 121.444 10.5400   2
  14  -7   7 113.551 11.3363   3
 -14   7   7 94.6734 9.24085   2
  -7 -14   7 86.7900 6.46491   2
 -14   9  -7 47.6480 5.40171   2
  14  -9  -7 42.9347 5.19989   3
 -14   9  -7 33.0962 5.84798   1
   9  14  -7 26.3510 7.57337   4
  -9 -14  -7 50.2586 6.20952   2
 -14   9   7 40.4751 5.58839   2
  -9 -14   7 43.3205 6.12152   2
  14  -9   7 51.3070 6.76997   3
  14 -11  -7 -3.8008 5.02931   3
 -14  11  -7 1.72583 4.00136   2
  11  14  -7 3.71170 7.23771   4
 -11 -14  -7 8.35273 5.23167   2
 -14  11  -7 5.88255 5.91710   1
 -14  11   7 1.12664 4.60044   2
  14 -11   7 1.25877 6.10253   3
  15  10  -7 23.4289 8.61795   4
 -15 -10  -7 26.6212 6.00105   2
 -10  15  -7 27.6076 6.20100   1
  10 -15   7 20.8642 6.81340   3
 -15 -10   7 32.0140 5.02402   2
  15   8  -7 72.9285 13.3224   4
  -8  15  -7 85.7418 9.84343   1
 -15  -8  -7 111.064 11.2022   2
 -15  -8   7 77.1231 9.07974   2
   8 -15   7 87.6958 12.0229   3
  -8  15   7 89.7146 9.41967   2
 -15  -6  -7 19.4863 4.77008   2
   6 -15   7 20.0735 5.67487   3
  -6  15   7 24.2255 4.43805   2
  -4  15  -7 1.62662 4.11286   1
 -15  -4  -7 5.95747 2.55825   1
 -15  -4  -7 -4.6498 4.14743   2
  15   4  -7 0.07209 5.40267   4
  15   4   7 -1.5661 6.17911   3
  -4  15   7 3.57387 3.59285   2
  15   2  -7 176.062 13.4452   4
 -15  -2  -7 206.632 9.31555   1
 -15  -2  -7 213.197 12.5905   2
  -2  15  -7 209.699 10.7932   4
  -2  15  -7 199.152 10.5127   1
  -2  15   7 193.988 10.7682   2
  15   2   7 196.535 11.5688   3
  -2  15   7 193.782 10.7949   2
 -15  -2   7 206.172 13.2538   2
   0  15  -7 226.584 12.4681   4
 -15   0  -7 234.707 11.2624   1
 -15   0  -7 256.619 13.6303   2
  15   0  -7 225.698 13.8724   4
   0  15  -7 239.561 11.0629   1
  15   0   7 229.978 12.7152   3
   0  15   7 248.817 11.8579   4
   0  15   7 248.558 12.0100   2
   0  15   7 232.486 11.6614   2
 -15   0   7 236.113 12.6909   2
   2  15  -7 202.559 12.5804   4
  15  -2  -7 203.232 12.1560   4
 -15   2  -7 221.036 11.1781   1
 -15   2  -7 222.481 12.6044   2
  -2 -15  -7 198.214 12.6784   2
   2  15  -7 216.172 9.71116   1
   2  15   7 203.815 10.6982   2
   2  15   7 225.125 11.9347   4
 -15   2   7 197.796 11.9676   2
  15  -2   7 220.949 14.0686   3
  -4 -15  -7 101.446 10.2352   2
   4  15  -7 91.5817 10.4829   4
 -15   4  -7 93.8618 9.72308   2
 -15   4  -7 95.4550 8.84515   1
   4  15  -7 99.4418 5.96897   1
  15  -4  -7 96.2203 7.94313   4
  15  -4   7 97.5607 10.2128   3
   4  15   7 85.8064 5.77456   1
 -15   4   7 99.0207 9.26178   2
  -4 -15   7 89.7000 6.51975   2
   6  15  -7 161.995 13.9144   4
  -6 -15  -7 186.793 12.4595   2
 -15   6  -7 200.619 11.8064   2
  15  -6  -7 166.709 9.01960   3
  15  -6   7 180.950 12.8244   3
  -6 -15   7 171.957 8.98527   2
 -15   6   7 175.037 11.7363   2
  15  -8  -7 -2.4360 3.91336   3
 -15   8  -7 -1.7665 5.01786   1
   8  15  -7 -9.5661 6.54632   4
  -8 -15  -7 4.63089 4.87839   2
 -15   8  -7 1.77501 4.32800   2
  -8 -15   7 0.29786 2.95200   2
  15  -8   7 -2.2939 5.23603   3
 -15   8   7 -8.3994 4.08707   2
 -15  10  -7 250.207 13.7277   2
 -15  10  -7 207.722 14.4087   1
 -10 -15  -7 288.401 20.7671   2
  10  15  -7 220.273 18.4001   4
  15 -10  -7 274.362 18.3781   3
 -15  10   7 237.110 14.6576   2
  15 -10   7 278.735 21.9639   3
 -16  -9  -7 200.721 14.1743   2
  16   9  -7 158.597 16.4175   4
  -9  16  -7 173.440 12.8207   1
 -16  -9   7 180.285 12.3096   2
   9 -16   7 145.287 15.0953   3
  -7  16  -7 -0.8259 4.58957   1
  16   7  -7 -5.8968 6.91164   4
 -16  -7   7 3.67580 4.25097   2
  -7  16   7 5.84177 4.13915   2
   7 -16   7 8.37003 6.55131   3
  -5  16  -7 5.21318 5.09942   1
 -16  -5  -7 9.11700 4.69350   2
  16   5  -7 6.08017 7.00218   4
  -5  16   7 6.55760 3.79400   2
   5 -16   7 1.31136 5.03446   3
 -16  -5   7 2.92398 4.00912   2
  -3  16  -7 205.413 11.5982   1
  16   3  -7 192.182 14.8681   4
 -16  -3  -7 224.622 13.7409   2
  -3  16  -7 214.620 11.2060   4
  -3  16   7 224.953 11.6112   2
 -16  -3   7 215.826 12.6122   2
  16   3   7 214.236 12.3502   3
 -16  -1  -7 164.378 8.67564   1
  -1  16  -7 148.997 9.10225   1
  -1  16  -7 155.628 9.97690   4
  16   1  -7 133.702 12.4834   4
 -16  -1  -7 166.859 11.9550   2
  -1  16   7 109.044 14.0619   2
 -16  -1   7 132.219 10.8624   2
  16   1   7 146.929 10.7452   3
  16  -1  -7 395.908 19.2782   4
   1  16  -7 444.462 17.6192   1
 -16   1  -7 434.807 19.4851   2
   1  16  -7 390.914 18.5514   4
 -16   1  -7 417.079 17.4142   1
   1  16   7 432.235 18.1294   4
   1  16   7 418.825 17.2980   2
 -16   1   7 406.977 18.6538   2
  16  -1   7 411.287 18.6476   3
  -3 -16  -7 346.383 16.9645   2
   3  16  -7 333.336 13.4807   1
 -16   3  -7 327.274 15.3025   1
   3  16  -7 326.758 16.8212   4
  16  -3  -7 327.499 15.7135   4
 -16   3  -7 331.393 16.6342   2
   3  16   7 344.923 16.3218   4
 -16   3   7 334.811 16.3792   2
  16  -3   7 321.130 16.4209   3
 -16   5  -7 95.9454 10.3049   2
  -5 -16  -7 121.519 11.3449   2
   5  16  -7 80.1369 11.4008   4
  16  -5   7 103.159 11.2301   3
   5  16   7 102.760 10.9480   4
  -5 -16   7 88.4789 7.33450   2
 -16   5   7 94.6585 10.3996   2
 -16   7  -7 8.22428 5.15460   1
  -7 -16  -7 15.3077 5.21495   2
   7  16  -7 -2.4837 6.67434   4
 -16   7  -7 11.1706 4.85057   2
 -16   7   7 3.48962 6.94158   2
  16  -7   7 5.53553 5.38596   3
 -16   9  -7 41.8312 7.53042   2
  -9 -16  -7 46.3794 7.51298   2
   9  16  -7 28.2770 8.06379   4
 -16   9  -7 28.5949 6.05958   1
 -16   9   7 31.5330 5.84908   2
   9  16   7 37.8169 7.92897   4
  -8  17  -7 25.0590 6.40846   1
  17   8  -7 20.7122 8.40623   4
 -17  -8  -7 19.5309 5.91369   2
 -17  -8   7 25.9083 5.53891   2
   8 -17   7 15.0927 8.06162   3
 -17  -6  -7 3.76384 5.23487   2
  17   6  -7 -0.3379 7.33731   4
  -6  17  -7 2.44410 5.05227   1
   6 -17   7 -1.2300 5.94171   3
  -6  17   7 -1.4314 4.05306   2
 -17  -6   7 -6.9867 4.18348   2
  17   4  -7 9.80372 7.13164   4
  -4  17  -7 17.8062 5.14513   1
 -17  -4  -7 16.6280 10.2545   2
 -17  -4   7 17.8786 4.79912   2
  -4  17   7 11.1687 4.15459   2
 -17  -2  -7 209.172 14.2889   2
  -2  17  -7 214.427 11.9306   4
  17   2  -7 176.134 15.8750   4
  -2  17  -7 218.206 11.6642   1
 -17  -2  -7 224.883 10.2789   1
  17   2   7 226.252 12.8942   3
  -2  17   7 226.937 11.6216   2
 -17  -2   7 204.111 13.2304   2
  17   0  -7 187.241 14.0530   4
 -17   0  -7 211.614 10.9302   1
   0  17  -7 207.919 12.4438   4
 -17   0  -7 219.645 13.9037   2
   0  17   7 204.414 11.1834   2
  17   0   7 204.764 12.7366   3
 -17   0   7 212.683 13.1740   2
   2  17  -7 8.02202 5.22616   4
 -17   2  -7 3.90186 4.54118   1
 -17   2  -7 6.35597 5.16304   2
  17  -2  -7 5.83686 5.20126   4
   2  17  -7 11.2550 3.54846   1
  17  -2   7 8.58028 4.71998   3
 -17   2   7 9.04503 4.60006   2
   2  17   7 16.2298 3.78466   1
   2  17   7 7.30637 5.02498   4
   2  17   7 4.76036 4.34384   2
 -17   4  -7 61.9929 7.58231   2
  17  -4  -7 74.8442 8.28472   4
 -17   4  -7 49.1842 6.25543   1
   4  17  -7 77.5047 12.7991   4
  -4 -17  -7 76.9667 10.8271   2
   4  17   7 71.2305 10.4184   4
 -17   4   7 61.4625 10.9263   2
   4  17   7 62.8162 7.39961   2
  17  -4   7 55.4750 7.00372   3
 -17   6  -7 36.0384 6.72011   2
  -6 -17  -7 50.0682 7.04445   2
   6  17  -7 47.8558 8.33366   4
 -17   6  -7 35.3019 6.37750   1
  17  -6   7 48.9905 6.84661   3
 -17   6   7 49.2233 6.55276   2
 -17   8  -7 79.5188 11.0655   2
   8  17  -7 49.2896 9.00981   4
  -8 -17  -7 88.6335 12.3680   2
 -17   8  -7 86.2973 10.4470   1
 -17   8   7 60.8465 7.51827   2
  17  -8   7 64.0549 8.83049   3
  18   5  -7 19.0065 8.26799   4
  -5  18  -7 20.3404 5.71833   1
 -18  -5  -7 19.4066 5.93325   2
  -5  18   7 20.4027 4.66721   2
   5 -18   7 10.9079 6.48004   3
  -3  18  -7 18.9111 4.98829   1
  18   3  -7 18.6198 7.75314   4
 -18  -3  -7 23.4742 6.39374   2
 -18  -3   7 12.1417 6.66522   2
  18   3   7 23.6796 5.72425   3
  -3  18   7 20.6418 4.48054   2
 -18  -1  -7 242.213 15.4724   2
  -1  18  -7 226.511 13.1645   4
 -18  -1  -7 237.435 11.7036   1
  -1  18   7 245.335 12.4802   1
  18   1   7 227.278 13.7985   3
  -1  18   7 228.530 12.0948   2
   1  18  -7 117.509 8.53658   1
   1  18  -7 119.702 10.9348   4
 -18   1  -7 124.051 9.64616   1
  18  -1  -7 115.794 11.8811   4
 -18   1  -7 129.349 12.6727   2
   1  18   7 129.269 9.22290   2
  18  -1   7 122.211 11.5746   3
   1  18   7 124.458 8.90111   1
 -18   1   7 112.180 12.1213   2
 -18   3  -7 63.2934 7.79185   2
 -18   3  -7 51.7812 6.20824   1
  18  -3  -7 64.5748 9.49572   4
  18  -3   7 56.3365 6.99973   3
 -18   3   7 74.5217 11.0809   2
   3  18   7 80.8719 10.3536   4
 -18   5  -7 30.5788 5.83366   1
  -5 -18  -7 32.3821 6.81797   2
   5  18  -7 41.7688 8.07280   4
 -18   5  -7 35.1581 6.75436   2
 -18   5   7 35.0539 6.39660   2
  18  -5   7 43.5728 7.02426   3
   0  19  -7 41.5686 6.17473   4
  19   0  -7 36.0104 8.09229   4
 -19   0  -7 42.4494 5.54606   1
 -19   0   7 27.4401 5.94565   2
   0  19   7 40.6988 5.57085   1
  19   0   7 35.9179 6.38071   3
   0   0  -8 340.073 12.2099   3
   0   0  -8 278.319 12.1772   1
   0   0   8 329.652 11.9129   2
   0   0   8 334.677 12.1870   3
  -1   1  -8 1.74654 1.15288   1
   1   1  -8 1.45943 1.27471   1
   1  -1  -8 1.78008 1.22808   3
   1  -1  -8 -2.7196 0.87747   1
  -1  -1  -8 -3.8580 1.55161   1
  -1  -1  -8 -1.4664 1.21743   3
  -1  -1  -8 -1.7364 0.97212   2
   1   1  -8 -0.7058 1.37726   4
  -1   1  -8 -2.2345 1.26536   3
   1   1  -8 -1.2914 1.07629   3
  -1   1  -8 -0.6513 1.35108   4
  -1   1   8 -1.0265 1.02898   3
  -1  -1   8 -1.7507 1.09551   3
  -1  -1   8 0.44768 0.80986   2
   1  -1   8 -1.4151 1.16441   3
   1  -1   8 -1.5406 0.80294   2
  -1   1   8 -2.4480 0.90732   2
   1   1   8 -1.1379 1.20052   3
   1   1   8 -0.9365 0.99590   2
   0   2  -8 88.8426 4.70019   4
  -2   0  -8 88.8876 4.69710   3
   0  -2  -8 83.8197 4.23006   2
   2   0  -8 89.1401 4.19430   1
   0   2  -8 88.1420 4.13290   1
  -2   0  -8 80.4428 3.94728   2
   2   0  -8 85.6822 3.99826   3
   0  -2  -8 87.9741 4.39090   3
   0  -2  -8 92.4397 4.16247   1
  -2   0  -8 86.6904 4.08580   1
   0   2  -8 87.8640 4.39605   3
   0   2   8 81.1872 4.24679   3
   2   0   8 80.2967 4.64754   3
   0   2   8 83.7675 4.18952   2
   2   0   8 86.8178 4.08412   2
   0  -2   8 75.8433 4.27985   3
   0  -2   8 84.5923 3.64198   2
   2   2  -8 2636.74 90.1009   4
  -2  -2  -8 2530.58 89.5375   2
   2  -2  -8 2520.97 89.3410   3
  -2  -2  -8 2623.36 89.7808   3
   2  -2  -8 2504.95 89.7471   4
  -2   2  -8 2684.64 89.8069   3
  -2   2  -8 2601.57 89.4926   1
   2   2  -8 2638.67 89.4558   1
   2   2   8 2528.54 89.7512   3
   2   2   8 2618.80 89.6022   2
   2  -2   8 2822.32 90.8428   2
  -2   2   8 2556.25 89.4831   2
   2  -2   8 2530.14 89.7412   3
  -2  -2   8 2479.95 89.3639   3
   3   1  -8 10.9985 1.81793   3
   3   1  -8 6.09275 1.91410   1
  -1   3  -8 5.82812 1.30511   1
  -3  -1  -8 5.89721 1.36104   1
  -3  -1  -8 4.94160 1.57356   3
   3   1  -8 8.71378 1.76482   4
  -3  -1  -8 4.34930 1.34240   2
   3   1   8 6.23109 1.76353   3
   3   1   8 6.01535 1.42308   2
  -1   3   8 5.42590 1.28280   2
  -3  -1   8 10.8246 1.77589   3
  -3   1  -8 66.3376 3.44933   2
   3  -1  -8 55.4406 4.38793   4
   1   3  -8 76.3893 4.41281   4
  -3   1  -8 61.1248 3.56970   1
  -1  -3  -8 62.8219 3.88320   2
  -3   1  -8 69.6247 4.41892   3
  -1  -3  -8 70.2926 3.61328   1
  -1  -3  -8 69.3609 4.18967   3
   3  -1   8 68.8950 3.60312   2
  -1  -3   8 72.1423 3.82448   3
   1   3   8 70.8206 3.84258   2
   3  -1   8 66.6543 4.29819   3
   1   3   8 61.2773 3.90264   3
   3   3  -8 79.3826 4.02154   1
   3  -3  -8 77.3386 4.01023   3
  -3  -3  -8 70.6602 4.39393   2
   3  -3  -8 72.4647 4.14789   4
  -3   3  -8 91.6021 5.12824   3
  -3   3  -8 83.5721 4.23115   1
   3   3  -8 74.9947 5.09868   4
   3  -3   8 91.9100 4.04490   2
  -3   3   8 74.1509 4.25578   2
   3   3   8 69.8086 4.55189   3
  -2   4  -8 764.367 27.8875   4
   4   2  -8 781.751 28.1876   4
   2  -4  -8 750.862 27.4213   3
  -4  -2  -8 863.432 28.6468   3
  -4  -2  -8 725.331 27.5085   2
  -4  -2  -8 743.225 27.2223   1
  -2   4  -8 754.157 27.4170   1
   2  -4   8 751.376 27.0502   2
  -4  -2   8 865.034 26.8755   3
   4   2   8 745.762 27.8201   3
   2  -4   8 712.805 27.6648   3
   4   2   8 787.288 28.0716   2
  -2   4   8 777.844 28.1439   2
   4   0  -8 5537.29 191.471   3
   0   4  -8 5765.10 194.506   4
   0  -4  -8 5516.56 192.637   3
   0  -4  -8 5643.26 194.119   2
   4   0  -8 5655.74 193.967   4
  -4   0  -8 5788.13 194.690   3
   0   4  -8 5808.77 193.718   1
  -4   0  -8 5427.95 192.426   1
  -4   0  -8 5523.20 194.225   2
   0  -4   8 5472.61 191.539   2
   4   0   8 5493.13 193.223   3
   0   4   8 5394.18 193.419   2
   0  -4   8 5115.82 192.269   3
   4   0   8 5751.04 193.722   2
  -4   2  -8 53.3022 3.46351   1
   4  -2  -8 50.6223 3.57676   4
   4  -2  -8 51.8412 2.96073   3
  -4   2  -8 59.5288 5.14436   3
  -2  -4  -8 48.3370 3.79914   2
   2   4  -8 49.8007 4.32600   4
  -4   2  -8 46.2297 3.17157   2
   2   4   8 50.3177 3.86717   3
   2   4   8 53.6399 4.11026   2
   4  -2   8 44.7352 4.36052   3
   4  -2   8 51.8976 3.40194   2
  -2  -4   8 50.3877 3.41895   3
  -4  -4  -8 1557.64 55.6434   2
  -4   4  -8 1595.09 55.4943   1
   4   4  -8 1674.39 56.4720   4
   4  -4  -8 1615.11 55.2626   3
  -4   4  -8 1541.44 54.9492   2
  -4  -4  -8 1640.52 55.8813   3
   4  -4  -8 1580.67 55.3656   4
   4  -4   8 1621.77 55.3158   2
   4   4   8 1564.57 55.8205   3
   4  -4   8 1577.28 55.8659   3
  -4   4   8 1610.25 55.5851   2
  -4  -4   8 1439.34 55.1423   3
   4   4   8 1638.61 55.6443   2
  -3   5  -8 38.8418 3.90849   4
   3  -5  -8 49.6060 3.70172   3
  -5  -3  -8 48.0376 4.52945   3
  -5  -3  -8 34.2367 3.96457   2
  -3   5  -8 57.1270 3.76942   1
  -5  -3  -8 38.9424 3.33454   1
   5   3  -8 40.8218 4.82852   4
   5   3   8 42.6007 4.10877   3
   3  -5   8 44.1752 3.13426   2
  -3   5   8 53.2352 3.83265   2
   5   3   8 42.1045 3.88453   2
  -1   5  -8 69.3177 4.04905   1
  -5  -1  -8 78.6945 3.94962   1
  -1   5  -8 68.6324 4.65143   4
  -5  -1  -8 69.6297 4.40100   2
   5   1  -8 70.7114 4.98986   4
   1  -5  -8 71.7278 4.52674   3
   1  -5   8 66.8322 3.29022   2
   5   1   8 67.6012 4.90218   3
   1  -5   8 88.6094 4.93506   3
  -5   1  -8 35.2393 3.35171   2
  -1  -5  -8 50.6023 3.94677   3
  -1  -5  -8 44.5555 3.86901   2
   5  -1  -8 46.7887 3.85305   4
   5  -1  -8 41.8299 2.44993   3
  -5   1  -8 43.2648 3.25474   1
   1   5  -8 40.8528 4.19109   4
   5  -1   8 45.8351 3.58135   2
   5  -1   8 42.7905 4.18348   3
   3   5  -8 172.642 7.34392   1
   3   5  -8 177.056 8.52445   4
  -3  -5  -8 170.009 7.98668   3
  -5   3  -8 174.695 8.19986   3
  -3  -5  -8 169.094 7.82761   2
  -5   3  -8 174.668 7.52188   1
   5  -3  -8 169.864 6.92734   3
  -5   3  -8 169.056 7.17658   2
   5  -3  -8 178.353 7.48724   4
   5  -3   8 176.943 8.22352   3
   5  -3   8 182.238 7.52496   2
   3   5   8 170.846 7.66789   2
  -3  -5   8 174.413 7.30511   3
  -5   5  -8 200.148 7.89743   2
  -5  -5  -8 200.344 9.20240   3
  -5  -5  -8 197.347 8.93006   2
  -5   5  -8 187.679 8.59471   1
   5   5  -8 202.775 9.94443   4
  -5  -5  -8 207.361 8.15763   1
   5  -5   8 190.298 9.23888   3
   5   5   8 198.748 9.02889   3
   5   5   8 209.130 8.75296   2
  -5  -5   8 202.523 7.47095   2
  -5  -5   8 198.550 7.87466   3
   5  -5   8 202.328 10.0370   2
  -6  -4  -8 7.99767 2.41298   3
   6   4  -8 10.1111 3.05793   4
  -4   6  -8 8.82083 1.28270   2
  -6  -4  -8 4.57699 1.95438   2
  -4   6  -8 6.43488 2.31005   1
  -6  -4   8 8.88507 1.14030   3
  -6  -4   8 6.96576 1.32077   2
   6   4   8 6.42611 2.10831   3
   6   4   8 9.16634 2.05757   2
   4  -6   8 10.3086 2.52487   3
  -2   6  -8 3289.43 117.107   1
   6   2  -8 3619.61 118.193   4
  -2   6  -8 3426.48 117.600   4
  -6  -2  -8 3549.21 117.702   3
   2  -6  -8 3333.59 117.442   3
  -6  -2  -8 3163.83 117.075   1
  -6  -2  -8 3339.44 117.372   2
   2  -6   8 3521.09 117.355   2
  -2   6   8 3382.66 117.329   2
   6   2   8 3370.49 117.606   3
   2  -6   8 3306.25 117.474   3
   6   2   8 3410.96 117.346   2
   0  -6  -8 101.171 5.72478   3
   0   6  -8 103.098 5.84796   4
  -6   0  -8 100.544 6.13345   3
   0  -6  -8 94.3398 5.59748   2
   0   6  -8 97.8474 4.89937   1
  -6   0  -8 89.3515 5.27525   2
   6   0  -8 97.4812 5.86998   4
  -6   0  -8 99.7268 4.87477   1
   6   0   8 86.1371 6.00483   3
   0   6   8 98.5674 5.39799   2
   0  -6   8 107.529 5.69791   3
   6   0   8 96.6905 5.33026   2
  -6   2  -8 2212.62 78.9398   2
   2   6  -8 2261.00 78.6945   1
  -6   2  -8 2236.31 78.9531   1
  -6   2  -8 2318.38 79.5154   3
   2   6  -8 2349.36 79.8504   4
   6  -2  -8 2396.51 79.3034   4
   6  -2  -8 2229.37 78.2733   3
  -2  -6  -8 2253.34 79.3172   3
   6  -2   8 2335.20 79.1221   2
   6  -2   8 2172.75 79.4344   3
   2   6   8 2270.52 79.1687   2
  -6   4  -8 120.892 6.18275   1
   4   6  -8 112.007 7.47016   4
   4   6  -8 126.108 5.42238   1
  -4  -6  -8 110.191 6.54696   2
   6  -4  -8 124.680 5.71182   4
  -4  -6  -8 115.709 6.66966   3
  -6   4  -8 122.711 5.80922   2
   4   6   8 122.443 6.20317   2
   6  -4   8 117.325 7.14597   3
   6  -4   8 128.758 6.12282   2
  -6  -6  -8 897.974 32.9127   2
  -6   6  -8 865.943 32.7812   1
  -6   6  -8 901.168 31.9660   2
  -6  -6  -8 910.040 33.0662   3
   6   6  -8 979.562 34.1817   4
   6   6   8 944.350 32.7293   2
   6  -6   8 939.660 32.4560   2
  -6  -6   8 819.055 31.9400   2
   6  -6   8 896.762 33.1607   3
  -7  -5  -8 -0.2117 2.16519   2
  -7  -5  -8 1.25111 1.44024   1
  -5   7  -8 0.26871 2.49938   1
  -7  -5  -8 0.35184 2.43805   3
  -5   7  -8 -0.0898 1.13445   2
   7   5  -8 -2.0370 2.79501   4
  -5   7   8 -0.2313 1.95586   2
   5  -7   8 0.86695 1.60079   2
   7   5   8 -0.1686 2.35699   3
  -7  -5   8 2.93007 1.07830   3
   7   5   8 2.34199 1.91333   2
   5  -7   8 5.80563 2.53903   3
  -3   7  -8 95.8916 5.59838   1
[truncated: 439,456 more chars]
