# Supplementary material for: Crystal structure of bis­(pivaloyl­hydroxamato-κ2 O,O′)copper(II)
Source: Acta Crystallogr E Crystallogr Commun. 2018 Aug 31;74(Pt 9):1384–7. doi: 10.1107/S2056989018012227 (PMC6127706; doi:10.1107/S2056989018012227)
Supplement: Supplementary file 2 [file e-74-01384-Isup2.hkl]

data_I                                                                          
_shelx_title ' Quest15mz417_0m in I4(1)/a'                                      
_shelx_refln_list_code          4                                               
_shelx_F_calc_maximum      249.95                                               
_exptl_crystal_F_000      1240.00                                               
_reflns_d_resolution_high  0.6499                                               
                                                                                
loop_                                                                           
 _space_group_symop_operation_xyz                                               
 'x, y, z'                                                                      
 '-x+1/2, -y, z+1/2'                                                            
 '-y+3/4, x+1/4, z+1/4'                                                         
 'y+3/4, -x+3/4, z+3/4'                                                         
 'x+1/2, y+1/2, z+1/2'                                                          
 '-x+1, -y+1/2, z+1'                                                            
 '-y+5/4, x+3/4, z+3/4'                                                         
 'y+5/4, -x+5/4, z+5/4'                                                         
 '-x, -y, -z'                                                                   
 'x-1/2, y, -z-1/2'                                                             
 'y-3/4, -x-1/4, -z-1/4'                                                        
 '-y-3/4, x-3/4, -z-3/4'                                                        
 '-x+1/2, -y+1/2, -z+1/2'                                                       
 'x, y+1/2, -z'                                                                 
 'y-1/4, -x+1/4, -z+1/4'                                                        
 '-y-1/4, x-1/4, -z-1/4'                                                        
                                                                                
_cell_length_a    12.8059                                                       
_cell_length_b    12.8059                                                       
_cell_length_c    17.7051                                                       
_cell_angle_alpha  90.000                                                       
_cell_angle_beta   90.000                                                       
_cell_angle_gamma  90.000                                                       
                                                                                
_shelx_F_squared_multiplier     1.000                                           
                                                                                
loop_                                                                           
 _refln_index_h                                                                 
 _refln_index_k                                                                 
 _refln_index_l                                                                 
 _refln_F_squared_calc                                                          
 _refln_F_squared_meas                                                          
 _refln_F_squared_sigma                                                         
 _refln_observed_status                                                         
   0   2   0       7000.69       7155.39       115.45 o                         
  -2   4   0      42270.64      44635.71      1141.16 o                         
   0   4   0       5566.02       4976.49        79.51 o                         
   2   4   0       5807.31       6137.51        95.44 o                         
   4   4   0      40420.50      41744.13       828.84 o                         
  -4   6   0       4912.75       5222.49        92.46 o                         
  -2   6   0       7904.15       6798.05       104.81 o                         
   0   6   0       1035.35       1027.11        17.58 o                         
   2   6   0      11580.91      10691.20       151.29 o                         
   4   6   0         92.26         88.19         6.61 o                         
   6   6   0      17246.68      16328.28       282.58 o                         
  -6   8   0       8679.71       8779.25       178.29 o                         
  -4   8   0      25488.73      24169.78       339.95 o                         
  -2   8   0       1003.34        967.22        16.00 o                         
   0   8   0      14855.44      14121.25       184.72 o                         
   2   8   0         28.61         48.92         4.30 o                         
   4   8   0      11259.75      10775.37       213.85 o                         
   6   8   0       8022.43       8543.42       123.16 o                         
   8   8   0       5717.95       5646.93       101.77 o                         
  -8  10   0         67.60         60.74         7.51 o                         
  -6  10   0       3419.80       3436.87        63.99 o                         
  -4  10   0       6411.18       6627.77       117.55 o                         
  -2  10   0      35516.02      34582.97       492.85 o                         
   0  10   0         42.45         35.68         5.04 o                         
   2  10   0       5803.77       5507.34        81.10 o                         
   4  10   0        307.39        238.94         8.63 o                         
   6  10   0      16705.52      16917.89       222.82 o                         
   8  10   0        103.48         97.99         9.87 o                         
  10  10   0       1516.83       1485.43        36.21 o                         
 -10  12   0        477.71        464.18        21.61 o                         
  -8  12   0        961.33        940.01        24.16 o                         
  -6  12   0        521.60        531.66        27.81 o                         
  -4  12   0       4737.27       4773.91       100.79 o                         
  -2  12   0         68.45         47.46         5.34 o                         
   0  12   0      15523.19      15921.44       195.65 o                         
   2  12   0        303.41        269.61        11.41 o                         
   4  12   0       8032.13       8345.56       122.11 o                         
   6  12   0         78.07         58.55         8.76 o                         
   8  12   0       7856.39       7831.24       117.36 o                         
  10  12   0         59.48         59.45        12.14 o                         
  12  12   0       1072.09       1053.39        35.40 o                         
 -12  14   0         14.52        -14.08        15.23 o                         
 -10  14   0        211.64        176.42        16.17 o                         
  -8  14   0          0.34        -10.24        10.24 o                         
  -6  14   0       4854.31       4973.89        71.21 o                         
  -4  14   0       3176.67       3050.03        54.61 o                         
  -2  14   0       1545.63       1680.47        27.31 o                         
   0  14   0         93.47         92.08         9.09 o                         
   2  14   0       7663.17       8148.04       111.22 o                         
   4  14   0         21.05          7.36         9.45 o                         
   6  14   0       4436.77       4473.92        71.10 o                         
   8  14   0        452.77        487.84        31.96 o                         
  10  14   0       3831.96       3685.45       100.22 o                         
  12  14   0        701.23        670.81        34.21 o                         
 -10  16   0         50.40         23.84        16.01 o                         
  -8  16   0       1746.32       1802.37        49.30 o                         
  -6  16   0        641.43        563.39        34.34 o                         
  -4  16   0       4720.48       4898.62       113.96 o                         
  -2  16   0         20.58        -11.14        13.49 o                         
   0  16   0        299.13        314.53        15.40 o                         
   2  16   0        134.40         91.34        12.86 o                         
   4  16   0       4834.67       4922.12        78.40 o                         
   6  16   0        575.61        618.94        35.13 o                         
   8  16   0       2256.88       2271.39        51.81 o                         
  10  16   0        114.23         36.46        16.61 o                         
  -6  18   0       2108.26       2212.48        73.73 o                         
  -4  18   0         35.08         11.18        25.38 o                         
  -2  18   0       1435.19       1426.92        53.28 o                         
   0  18   0        605.25        511.92        28.53 o                         
   2  18   0       1795.32       1844.87        40.13 o                         
   4  18   0        696.26        622.25        31.57 o                         
   6  18   0       2633.36       2533.28        72.39 o                         
   8  18   0          0.45         -3.05        33.19 o                         
  -1   2   1        725.35        789.73        10.24 o                         
   1   2   1      11018.95      11902.78       183.48 o                         
  -2   3   1      59680.38      58715.83       655.22 o                         
   0   3   1        939.17        949.56         9.04 o                         
   2   3   1       6153.32       5530.09       106.84 o                         
  -3   4   1       2895.04       2409.37        31.46 o                         
  -1   4   1       3361.01       2977.46        42.79 o                         
   1   4   1       3720.47       3300.87        43.18 o                         
   3   4   1        960.41        835.37        10.93 o                         
  -4   5   1      35582.53      37446.03       433.33 o                         
  -2   5   1       4290.83       3696.40        33.91 o                         
   0   5   1         64.47         20.76         2.46 o                         
   2   5   1      15036.51      13939.89       222.67 o                         
   4   5   1      11356.22      10757.72       165.49 o                         
  -5   6   1        161.01        118.12         6.22 o                         
  -3   6   1      10516.94       9889.69        95.09 o                         
  -1   6   1      11637.40      11002.80       127.98 o                         
   1   6   1        827.86        776.21         9.70 o                         
   3   6   1       6363.82       6265.29        71.79 o                         
   5   6   1       1952.08       1882.49        25.59 o                         
  -6   7   1       7302.59       7594.54       105.03 o                         
  -4   7   1       4764.83       4710.40        53.26 o                         
  -2   7   1       2629.10       2725.91        27.08 o                         
   0   7   1       7633.10       7233.67        82.41 o                         
   2   7   1       3803.62       3879.00        46.64 o                         
   4   7   1       5203.52       4844.59        51.77 o                         
   6   7   1       6538.63       6717.24        79.87 o                         
  -7   8   1       1599.32       1804.12        25.16 o                         
  -5   8   1      21278.07      21001.71       241.80 o                         
  -3   8   1       5983.78       6105.54        61.17 o                         
  -1   8   1       1723.86       1747.67        18.71 o                         
   1   8   1       7113.38       7316.43        87.27 o                         
   3   8   1       4365.00       4440.60        48.81 o                         
   5   8   1       1058.78       1025.52        13.62 o                         
   7   8   1       3040.05       2975.23        34.39 o                         
  -8   9   1       4569.74       4752.57        55.59 o                         
  -6   9   1       2173.09       2240.81        28.27 o                         
  -4   9   1       3573.30       3576.59        41.69 o                         
  -2   9   1       1811.79       1823.21        17.89 o                         
   0   9   1       8241.48       8422.65        71.81 o                         
   2   9   1       3994.92       3954.65        40.11 o                         
   4   9   1        232.61        245.77         7.36 o                         
   6   9   1       8003.84       8307.04        85.24 o                         
   8   9   1        391.88        390.66        10.54 o                         
  -9  10   1        223.98        212.41        11.66 o                         
  -7  10   1       1889.93       2075.11        25.39 o                         
  -5  10   1       1694.45       1754.15        22.93 o                         
  -3  10   1      11781.88      12129.30       117.67 o                         
  -1  10   1       9454.36       9842.62       101.59 o                         
   1  10   1       2568.76       2513.29        24.00 o                         
   3  10   1        383.65        380.58        10.23 o                         
   5  10   1       7688.71       7909.20        81.72 o                         
   7  10   1       2489.28       2580.33        32.03 o                         
   9  10   1        888.18        892.98        16.35 o                         
 -10  11   1       1811.87       1875.48        24.57 o                         
  -8  11   1        998.49       1024.45        18.38 o                         
  -6  11   1       3087.16       3030.14        36.08 o                         
  -4  11   1        244.88        276.86         7.75 o                         
  -2  11   1       9580.07       9711.14        85.25 o                         
   0  11   1       1487.61       1559.20        16.44 o                         
   2  11   1        396.36        381.74         8.20 o                         
   4  11   1       4615.67       4774.87        46.97 o                         
   6  11   1        103.25        102.55         5.67 o                         
   8  11   1       1649.55       1692.78        23.31 o                         
  10  11   1       2007.51       2144.20        28.76 o                         
 -11  12   1       1414.71       1454.41        33.65 o                         
  -9  12   1       4157.32       4346.09        49.80 o                         
  -7  12   1        269.61        275.45        10.19 o                         
  -5  12   1        127.62        143.02         6.81 o                         
  -3  12   1       1263.75       1320.91        16.02 o                         
  -1  12   1       8736.30       8909.73        81.27 o                         
   1  12   1       3885.98       4076.45        39.24 o                         
   3  12   1       5452.61       5573.48        52.78 o                         
   5  12   1        144.49        128.62         6.33 o                         
   7  12   1       1238.51       1323.98        20.41 o                         
   9  12   1       2531.53       2663.25        37.95 o                         
  11  12   1        742.44        776.71        23.76 o                         
 -12  13   1        691.72        629.36        22.77 o                         
 -10  13   1        740.07        813.48        29.81 o                         
  -8  13   1        699.46        730.21        15.93 o                         
  -6  13   1        696.01        725.56        14.15 o                         
  -4  13   1       3938.67       3989.23        39.09 o                         
  -2  13   1        997.91       1031.32        12.42 o                         
   0  13   1       1642.73       1724.38        19.48 o                         
   2  13   1        615.00        649.71        11.11 o                         
   4  13   1        451.08        470.80        11.67 o                         
   6  13   1       1976.84       1942.09        27.87 o                         
   8  13   1       1189.98       1253.59        25.51 o                         
  10  13   1       1743.84       1834.24        35.96 o                         
  12  13   1        120.11         88.04        11.29 o                         
 -13  14   1        700.13        743.98        32.72 o                         
 -11  14   1        256.59        207.14        12.55 o                         
  -9  14   1        828.37        815.17        26.95 o                         
  -7  14   1       2164.67       2191.38        27.91 o                         
  -5  14   1        863.88        904.38        16.61 o                         
  -3  14   1        170.37        168.66         6.67 o                         
  -1  14   1        228.81        228.72         8.50 o                         
   1  14   1       7329.11       7490.12        69.77 o                         
   3  14   1       1588.50       1584.48        21.76 o                         
   5  14   1       1021.88       1049.45        18.95 o                         
   7  14   1        598.68        621.65        19.39 o                         
   9  14   1        296.81        269.44        12.74 o                         
  11  14   1       1226.23       1189.76        27.17 o                         
  13  14   1        612.81        575.58        25.25 o                         
 -12  15   1        432.38        323.92        21.58 o                         
 -10  15   1        121.77         88.60        12.91 o                         
  -8  15   1        880.98        919.92        26.15 o                         
  -6  15   1        817.88        844.41        20.73 o                         
  -4  15   1       1708.55       1684.55        22.95 o                         
  -2  15   1        700.32        688.26        13.67 o                         
   0  15   1        433.44        411.24        11.21 o                         
   2  15   1        720.57        751.54        14.97 o                         
   4  15   1        899.39        890.84        18.33 o                         
   6  15   1        881.00        911.15        19.15 o                         
   8  15   1       2001.40       2047.02        40.08 o                         
  10  15   1        196.48        161.82        12.32 o                         
  12  15   1         26.33          8.82        11.86 o                         
 -11  16   1       1359.39       1358.88        44.33 o                         
  -9  16   1        384.26        293.86        24.33 o                         
  -7  16   1        750.11        763.03        23.93 o                         
  -5  16   1       1421.84       1427.09        40.03 o                         
  -3  16   1       1184.30       1171.51        22.43 o                         
  -1  16   1        547.41        537.16        13.15 o                         
   1  16   1         11.61          3.03         6.94 o                         
   3  16   1       1875.52       1876.52        24.09 o                         
   5  16   1       2054.70       2098.57        29.52 o                         
   7  16   1        251.86        227.27        12.47 o                         
   9  16   1        401.80        335.96        15.85 o                         
  11  16   1        194.40        124.82        13.33 o                         
  -8  17   1        250.82        210.80        18.62 o                         
  -6  17   1       1201.02       1235.88        31.92 o                         
  -4  17   1        332.89        293.68        16.81 o                         
  -2  17   1        677.54        654.60        20.80 o                         
   0  17   1        131.97        111.61         8.27 o                         
   2  17   1       1247.04       1232.44        21.03 o                         
   4  17   1        453.93        422.97        16.43 o                         
   6  17   1       1331.03       1385.06        31.26 o                         
   8  17   1        209.37        161.66        12.76 o                         
  -7  18   1        962.10        951.66        36.17 o                         
  -5  18   1        759.64        796.40        53.48 o                         
  -3  18   1        407.15        347.68        26.65 o                         
  -1  18   1        597.19        536.50        21.85 o                         
   1  18   1        565.68        581.86        18.13 o                         
   3  18   1        269.38        254.44        16.10 o                         
   5  18   1        519.87        489.57        23.24 o                         
   7  18   1        992.17        963.96        32.26 o                         
  -4  19   1        690.51        672.72        32.77 o                         
  -2  19   1        103.23         52.76        16.97 o                         
   0  19   1        591.41        596.95        23.57 o                         
   2  19   1        261.29        214.21        17.64 o                         
   4  19   1       1347.16       1331.48        35.59 o                         
   1   1   2         26.49         -1.51         1.51 o                         
   0   2   2       8165.69       8759.75       130.47 o                         
   2   2   2      34831.12      35475.80       534.69 o                         
  -1   3   2        160.82        133.25         3.20 o                         
   1   3   2       1246.14       1407.87        40.62 o                         
   3   3   2         11.59          8.06         2.16 o                         
  -2   4   2      43229.42      43260.69       414.63 o                         
   0   4   2       2623.03       2881.57        46.72 o                         
   2   4   2       6174.08       5308.31       100.42 o                         
   4   4   2       1090.62       1286.89        16.06 o                         
  -3   5   2        163.25        193.09         6.09 o                         
  -1   5   2        445.60        627.74         7.27 o                         
   1   5   2        295.46        341.04         6.50 o                         
   3   5   2       2587.01       3129.45        41.81 o                         
   5   5   2        155.96        258.85         6.52 o                         
  -4   6   2      31625.30      30131.46       459.70 o                         
  -2   6   2        159.07        164.98         5.62 o                         
   0   6   2      19991.06      19608.03       189.15 o                         
   2   6   2       4970.55       5317.38        66.09 o                         
   4   6   2       8518.06       7448.24        86.87 o                         
   6   6   2        185.02        241.58         7.94 o                         
  -5   7   2       2827.00       3094.36        34.89 o                         
  -3   7   2       1051.24       1329.05        13.90 o                         
  -1   7   2        963.27       1072.09        14.63 o                         
   1   7   2        296.96        403.82         7.22 o                         
   3   7   2        329.35        421.83         7.64 o                         
   5   7   2          4.13         -0.42         3.49 o                         
   7   7   2       1631.13       1816.06        23.18 o                         
  -6   8   2      36464.56      35445.83       386.53 o                         
  -4   8   2        274.41        358.53        11.94 o                         
  -2   8   2      14206.41      13537.43       148.17 o                         
   0   8   2       2115.85       2358.08        23.58 o                         
   2   8   2      19026.03      18439.34       212.68 o                         
   4   8   2        451.52        462.91         7.54 o                         
   6   8   2      18183.90      17768.07       195.71 o                         
   8   8   2        134.18        113.37         5.73 o                         
  -7   9   2        228.52        178.39        12.23 o                         
  -5   9   2        846.32        943.33        14.60 o                         
  -3   9   2        125.28         89.51         3.90 o                         
  -1   9   2        395.23        471.61         7.14 o                         
   1   9   2        597.91        654.36         9.68 o                         
   3   9   2         95.07        102.03         4.39 o                         
   5   9   2       1747.70       1928.29        22.59 o                         
   7   9   2        219.66        212.51         8.09 o                         
   9   9   2         56.44         68.79         6.85 o                         
  -8  10   2       7118.48       7490.99        90.42 o                         
  -6  10   2        403.12        330.31        10.41 o                         
  -4  10   2      19837.89      19495.45       180.50 o                         
  -2  10   2        452.45        489.35         8.93 o                         
   0  10   2      17246.23      17117.45       148.48 o                         
   2  10   2        200.86        148.27         9.09 o                         
   4  10   2      12196.59      12367.05       130.56 o                         
   6  10   2        401.67        338.58        10.28 o                         
   8  10   2       6502.40       6643.54        70.07 o                         
  10  10   2          6.19          4.17         7.20 o                         
  -9  11   2          6.41         -5.73         5.73 o                         
  -7  11   2        256.98        346.16        14.60 o                         
  -5  11   2         54.42         62.71         4.54 o                         
  -3  11   2        388.78        497.81         9.07 o                         
  -1  11   2          1.42         -3.06         3.06 o                         
   1  11   2         28.42         18.26         3.73 o                         
   3  11   2         19.48         18.79         4.63 o                         
   5  11   2        196.46        149.23         6.56 o                         
   7  11   2        233.60        222.77        12.07 o                         
   9  11   2        273.83        215.81         9.19 o                         
  11  11   2         13.76         46.47         7.73 o                         
 -10  12   2       6561.87       6687.00        86.42 o                         
  -8  12   2        217.26        203.85        10.30 o                         
  -6  12   2       3660.37       3880.94        47.54 o                         
  -4  12   2        915.15        859.28        12.52 o                         
  -2  12   2      15264.04      15478.83       160.05 o                         
   0  12   2       2861.88       2984.19        31.06 o                         
   2  12   2       6928.20       7084.53        65.77 o                         
   4  12   2          2.49         -4.20         4.20 o                         
   6  12   2       5112.37       5288.06        57.05 o                         
   8  12   2        479.37        444.91        14.69 o                         
  10  12   2       7540.77       7932.51        92.64 o                         
  12  12   2         62.32         34.22         9.71 o                         
 -11  13   2        217.80        146.19        12.16 o                         
  -9  13   2        231.29        321.29        14.28 o                         
  -7  13   2        183.75        168.15         7.77 o                         
  -5  13   2          0.35         13.93         5.80 o                         
  -3  13   2         77.97         74.81         4.64 o                         
  -1  13   2        320.97        346.08        10.26 o                         
   1  13   2         62.49         51.98         4.72 o                         
   3  13   2        277.66        266.46         8.36 o                         
   5  13   2        513.87        495.76        12.47 o                         
   7  13   2         40.12         13.33         7.42 o                         
   9  13   2          1.16         32.08         9.54 o                         
  11  13   2         40.54         28.66         9.90 o                         
  13  13   2        165.94        117.56        11.87 o                         
 -12  14   2       1399.06       1441.12        41.48 o                         
 -10  14   2         64.52         46.94        11.68 o                         
  -8  14   2       4152.68       4219.59        74.28 o                         
  -6  14   2        281.22        284.43        14.15 o                         
  -4  14   2       4707.28       4879.55        55.08 o                         
  -2  14   2        302.10        261.30         8.55 o                         
   0  14   2       3239.85       3312.41        35.88 o                         
   2  14   2       1391.33       1338.38        17.80 o                         
   4  14   2       4673.83       4782.16        52.35 o                         
   6  14   2          6.26         -1.26         7.61 o                         
   8  14   2       4691.94       4998.72        65.87 o                         
  10  14   2        222.68        181.36        12.00 o                         
  12  14   2       1202.54       1254.89        34.41 o                         
 -11  15   2         16.75         17.00        11.35 o                         
  -9  15   2         39.35         21.58        10.35 o                         
  -7  15   2          7.08         27.22        10.72 o                         
  -5  15   2         24.01          1.95         6.38 o                         
  -3  15   2         18.36         17.63         6.02 o                         
  -1  15   2          0.07         -6.12         6.12 o                         
   1  15   2         25.13         30.17         5.94 o                         
   3  15   2        403.11        389.98        12.45 o                         
   5  15   2         17.36         18.05         8.14 o                         
   7  15   2          6.71         28.28        10.22 o                         
   9  15   2         21.49         -7.62        10.69 o                         
  11  15   2         43.91         17.57        11.26 o                         
 -10  16   2       1662.43       1685.65        37.25 o                         
  -8  16   2         46.94         29.16        10.97 o                         
  -6  16   2       4063.19       4161.96        91.05 o                         
  -4  16   2        223.68        198.17        17.34 o                         
  -2  16   2       2050.68       2098.39        30.46 o                         
   0  16   2         58.53         27.33         6.58 o                         
   2  16   2       1753.92       1858.63        28.29 o                         
   4  16   2        298.03        260.52        11.68 o                         
   6  16   2       4113.43       4216.09        57.59 o                         
   8  16   2          0.47         -2.08        10.69 o                         
  10  16   2        532.41        521.08        30.64 o                         
  -9  17   2        224.41        226.39        16.53 o                         
  -7  17   2         50.92         33.75        13.22 o                         
  -5  17   2        124.03        123.50        13.03 o                         
  -3  17   2        335.20        257.15        15.18 o                         
  -1  17   2          9.40          9.75         7.49 o                         
   1  17   2         23.77          2.65         7.55 o                         
   3  17   2        222.28        191.66        10.33 o                         
   5  17   2         54.54         42.75         9.75 o                         
   7  17   2        404.85        307.17        14.93 o                         
   9  17   2         15.99         -1.25        12.35 o                         
  -6  18   2         66.56         36.50        17.01 o                         
  -4  18   2       2142.16       2117.23        47.78 o                         
  -2  18   2        108.30         42.65        16.80 o                         
   0  18   2       1636.50       1680.38        28.90 o                         
   2  18   2         99.27         61.15        10.15 o                         
   4  18   2       1780.64       1802.24        31.62 o                         
   6  18   2         49.01         27.08        12.23 o                         
  -3  19   2         16.71         17.64        15.37 o                         
  -1  19   2         77.85         42.61        12.37 o                         
   1  19   2         34.88         63.12        11.66 o                         
   3  19   2         44.87         28.64        12.78 o                         
   5  19   2          0.49          9.36        39.11 o                         
   0   1   3      62475.31      62846.06       835.65 o                         
  -1   2   3      27024.67      28169.62       471.23 o                         
   1   2   3      57482.99      58165.26       933.55 o                         
  -2   3   3      58254.31      59175.07       638.74 o                         
   0   3   3      15393.85      16360.71       293.75 o                         
   2   3   3       2583.68       3030.90        41.97 o                         
  -3   4   3      35529.43      36753.46       403.51 o                         
  -1   4   3       1795.80       1592.12        24.13 o                         
   1   4   3       1987.65       1794.91        36.64 o                         
   3   4   3      16425.42      16494.23       252.15 o                         
  -4   5   3      18392.86      17326.38       189.56 o                         
  -2   5   3       6848.03       6637.22        66.87 o                         
   0   5   3       5700.53       5835.78        72.93 o                         
   2   5   3       4549.17       4827.20        60.89 o                         
   4   5   3        948.88        980.33        13.55 o                         
  -5   6   3      17356.23      15771.72       172.97 o                         
  -3   6   3         71.80         43.05         5.50 o                         
  -1   6   3       1756.80       1603.90        19.15 o                         
   1   6   3      13724.27      13522.22       132.72 o                         
   3   6   3        497.95        330.81         9.82 o                         
   5   6   3        456.10        368.52         8.54 o                         
  -6   7   3      14467.08      14305.43       150.44 o                         
  -4   7   3        333.45        272.27         7.20 o                         
  -2   7   3       4895.53       4905.98        46.63 o                         
   0   7   3       3232.63       3280.53        40.28 o                         
   2   7   3      14210.40      14099.82       145.47 o                         
   4   7   3        857.62        789.67        14.53 o                         
   6   7   3       9206.34       9219.65       102.94 o                         
  -7   8   3      13216.91      12958.53       143.81 o                         
  -5   8   3       3519.69       3653.27        42.48 o                         
  -3   8   3       1378.59       1289.96        15.05 o                         
  -1   8   3       5522.41       5297.87        57.16 o                         
   1   8   3        114.28         99.10         6.52 o                         
   3   8   3       6333.04       6509.21        80.56 o                         
   5   8   3      10272.58      10471.73       114.77 o                         
   7   8   3         16.83         41.32         5.38 o                         
  -8   9   3        108.31        145.72         7.64 o                         
  -6   9   3        547.87        660.83        12.99 o                         
  -4   9   3       4276.81       4256.78        41.46 o                         
  -2   9   3       1064.25        983.61        11.89 o                         
   0   9   3       9246.35       9588.35        97.28 o                         
   2   9   3       2815.48       2808.44        32.25 o                         
   4   9   3       8204.03       8062.33        79.17 o                         
   6   9   3       3566.41       3720.39        42.58 o                         
   8   9   3       4270.18       4263.71        51.18 o                         
  -9  10   3        918.98        903.89        17.18 o                         
  -7  10   3         38.69         41.22         5.57 o                         
  -5  10   3       2967.20       2999.40        34.91 o                         
  -3  10   3      14179.21      14239.70       132.46 o                         
  -1  10   3        260.25        320.95         8.41 o                         
   1  10   3       3397.52       3354.43        34.93 o                         
   3  10   3       3897.31       4162.58        44.43 o                         
   5  10   3        599.95        684.28        10.55 o                         
   7  10   3       1173.32       1208.95        19.05 o                         
   9  10   3       2857.29       2664.98        35.39 o                         
 -10  11   3         75.64         70.08         8.44 o                         
  -8  11   3       1416.22       1391.04        20.36 o                         
  -6  11   3         50.56         50.44         5.81 o                         
  -4  11   3       1840.51       1837.91        20.38 o                         
  -2  11   3       4416.41       4559.77        48.48 o                         
   0  11   3       3659.59       3695.89        38.61 o                         
   2  11   3       2046.01       2013.07        24.00 o                         
   4  11   3       5323.54       5457.77        53.21 o                         
   6  11   3       2937.67       2971.31        34.38 o                         
   8  11   3        301.08        279.91        11.81 o                         
  10  11   3       3766.99       3862.79        51.77 o                         
 -11  12   3         92.89         60.21        10.37 o                         
  -9  12   3        623.79        671.32        17.14 o                         
  -7  12   3        903.84        918.63        17.10 o                         
  -5  12   3       1866.26       1879.24        23.18 o                         
  -3  12   3        221.12        275.85        10.37 o                         
  -1  12   3       8067.43       8347.61        82.53 o                         
   1  12   3       1402.94       1523.11        19.50 o                         
   3  12   3         16.40         29.46         5.64 o                         
   5  12   3       1263.54       1263.59        16.95 o                         
   7  12   3       5647.19       5660.14        66.90 o                         
   9  12   3        651.64        683.70        18.33 o                         
  11  12   3        641.61        621.90        22.17 o                         
 -12  13   3        799.31        818.19        24.07 o                         
 -10  13   3        157.67        129.88        12.22 o                         
  -8  13   3        103.49         74.56         7.35 o                         
  -6  13   3       1080.51       1054.63        18.69 o                         
  -4  13   3       2241.88       2264.78        27.18 o                         
  -2  13   3       2206.70       2228.66        26.84 o                         
   0  13   3        409.76        461.24        11.42 o                         
   2  13   3       5076.49       5260.19        52.09 o                         
   4  13   3        512.69        501.59        13.86 o                         
   6  13   3       1668.73       1604.77        24.36 o                         
   8  13   3       1509.69       1486.71        24.05 o                         
  10  13   3        581.61        578.66        21.56 o                         
  12  13   3        700.19        669.56        24.88 o                         
 -13  14   3        109.29         73.31        13.58 o                         
 -11  14   3         87.71         74.88        10.90 o                         
  -9  14   3        385.31        322.65        18.90 o                         
  -7  14   3       1812.78       1799.23        30.06 o                         
  -5  14   3        764.63        786.98        15.65 o                         
  -3  14   3        945.36        992.82        16.33 o                         
  -1  14   3         13.77          5.41         5.57 o                         
   1  14   3        769.03        793.90        15.76 o                         
   3  14   3       2279.82       2330.71        27.54 o                         
   5  14   3       1691.70       1661.27        24.73 o                         
   7  14   3        247.69        222.33        10.81 o                         
   9  14   3       1522.82       1540.07        30.39 o                         
  11  14   3       1145.87       1203.14        28.16 o                         
  13  14   3         29.48         23.18        12.26 o                         
 -12  15   3          8.91         -0.08        12.47 o                         
 -10  15   3        685.14        678.74        24.08 o                         
  -8  15   3        222.31        176.42        11.49 o                         
  -6  15   3       1177.17       1136.40        37.28 o                         
  -4  15   3        838.52        806.48        21.72 o                         
  -2  15   3       1206.41       1203.84        18.94 o                         
   0  15   3        439.26        439.32        12.60 o                         
   2  15   3        154.59        163.55         6.95 o                         
   4  15   3       3327.97       3403.57        37.74 o                         
   6  15   3        212.99        169.44        11.36 o                         
   8  15   3       1453.47       1396.78        29.56 o                         
  10  15   3        381.58        262.27        13.64 o                         
  12  15   3        394.47        299.86        16.71 o                         
 -11  16   3        847.52        811.60        32.13 o                         
  -9  16   3        225.09        184.14        14.49 o                         
  -7  16   3        282.44        266.31        17.39 o                         
  -5  16   3        542.05        561.61        27.02 o                         
  -3  16   3        546.02        528.44        16.22 o                         
  -1  16   3        567.35        582.51        15.40 o                         
   1  16   3        643.68        652.21        14.90 o                         
   3  16   3        924.11        912.91        17.47 o                         
   5  16   3        463.55        505.12        19.18 o                         
   7  16   3        437.82        525.58        23.44 o                         
   9  16   3        404.06        359.08        19.34 o                         
  11  16   3        402.67        325.32        30.25 o                         
  -8  17   3       1405.74       1278.90        32.90 o                         
  -6  17   3        249.07        207.38        15.93 o                         
  -4  17   3        319.75        297.37        20.26 o                         
  -2  17   3        147.87        131.66        10.54 o                         
   0  17   3        670.20        681.06        16.97 o                         
   2  17   3         83.72         75.69         9.38 o                         
   4  17   3        514.21        540.44        20.14 o                         
   6  17   3       2657.11       2623.38        41.92 o                         
   8  17   3         68.48         36.87        12.46 o                         
  -7  18   3         19.90         15.45        16.47 o                         
  -5  18   3        218.86        150.27        17.77 o                         
  -3  18   3       1054.32       1079.89        47.66 o                         
  -1  18   3       1737.03       1755.43        40.97 o                         
   1  18   3        573.71        561.30        18.79 o                         
   3  18   3        142.57        104.79        13.80 o                         
   5  18   3        206.52        184.50        12.69 o                         
   7  18   3        455.49        400.38        22.64 o                         
  -4  19   3         74.69         58.48        16.67 o                         
  -2  19   3         34.00         -2.67        14.71 o                         
   0  19   3        155.39        154.41        13.27 o                         
   2  19   3        743.43        680.93        29.86 o                         
   4  19   3        197.82        132.78        15.87 o                         
   0   0   4      48370.50      46602.48       656.47 o                         
   1   1   4       4217.06       4302.26        47.50 o                         
   0   2   4        682.53        688.70        13.17 o                         
   2   2   4      42440.84      42033.79       411.10 o                         
  -1   3   4       1279.15       1610.05        18.43 o                         
   1   3   4          1.50         -2.51         2.51 o                         
   3   3   4      10247.44      10222.87       116.89 o                         
  -2   4   4      16782.83      17844.94       223.28 o                         
   0   4   4      27702.96      26980.02       351.40 o                         
   2   4   4       1744.16       1948.75        27.48 o                         
   4   4   4      61816.59      63375.82       632.58 o                         
  -3   5   4      24926.72      28021.00       319.89 o                         
  -1   5   4        220.09        255.45         7.10 o                         
   1   5   4       3336.41       3441.61        42.96 o                         
   3   5   4       3539.03       4345.17        60.91 o                         
   5   5   4       1788.75       1889.62        23.95 o                         
  -4   6   4         66.56         41.03         3.25 o                         
  -2   6   4      22072.73      20475.45       207.47 o                         
   0   6   4       7781.04       8434.17        89.74 o                         
   2   6   4      53056.72      54599.80       525.20 o                         
   4   6   4          2.70         -0.24         2.67 o                         
   6   6   4      13900.29      13619.57       164.22 o                         
  -5   7   4       5792.87       5576.42        60.64 o                         
  -3   7   4          1.57         -2.45         2.45 o                         
  -1   7   4         54.93        118.36         6.14 o                         
   1   7   4        792.90        780.92        10.65 o                         
   3   7   4       5155.67       5539.78        57.08 o                         
   5   7   4       1113.95       1171.48        14.85 o                         
   7   7   4       3054.41       3200.35        36.92 o                         
  -6   8   4        215.70        243.81         9.74 o                         
  -4   8   4       5788.53       5610.79        53.69 o                         
  -2   8   4        496.84        480.08         9.29 o                         
   0   8   4      24922.90      23853.40       253.03 o                         
   2   8   4        480.69        542.68        10.39 o                         
   4   8   4      15009.91      14769.76       152.79 o                         
   6   8   4          4.41          2.29         4.37 o                         
   8   8   4       4882.23       5210.02        57.98 o                         
  -7   9   4       3593.21       3623.39        40.04 o                         
  -5   9   4        627.89        608.97        10.11 o                         
  -3   9   4        175.74        250.78         9.57 o                         
  -1   9   4       1031.48        965.86        15.20 o                         
   1   9   4        411.70        482.82         9.89 o                         
   3   9   4        518.22        487.36        12.12 o                         
   5   9   4        358.98        391.67         8.88 o                         
   7   9   4        971.86        856.41        15.12 o                         
   9   9   4        955.47        886.77        16.93 o                         
  -8  10   4        858.23        851.58        16.68 o                         
  -6  10   4       2924.13       3023.96        35.55 o                         
  -4  10   4        648.82        655.55        10.18 o                         
  -2  10   4      11494.88      11672.84       141.75 o                         
   0  10   4        302.10        284.75         9.31 o                         
   2  10   4       8292.55       8269.23        84.64 o                         
   4  10   4          1.19          1.76         4.28 o                         
   6  10   4       5262.87       5562.23        58.96 o                         
   8  10   4         71.35         69.48         6.31 o                         
  10  10   4       6180.42       6370.37        74.69 o                         
  -9  11   4        838.05        927.08        18.26 o                         
  -7  11   4          7.40         -5.45         5.45 o                         
  -5  11   4          1.61          2.85         4.86 o                         
  -3  11   4        618.36        609.54        12.52 o                         
  -1  11   4         83.23         90.33         5.59 o                         
   1  11   4         98.25        109.75         4.94 o                         
   3  11   4       1113.16       1125.07        17.65 o                         
   5  11   4       1937.98       1768.35        21.25 o                         
   7  11   4       1265.25       1199.72        20.57 o                         
   9  11   4         14.50         18.58         7.21 o                         
  11  11   4        559.44        524.37        19.38 o                         
 -10  12   4          2.01         -4.88         7.58 o                         
  -8  12   4       7348.11       7579.72       119.60 o                         
  -6  12   4         34.07         31.37         5.45 o                         
  -4  12   4       3759.12       3854.70        40.15 o                         
  -2  12   4        115.43        110.30         5.77 o                         
   0  12   4      10905.21      11284.67       114.97 o                         
   2  12   4        247.93        204.05         7.57 o                         
   4  12   4       3990.70       4138.14        45.49 o                         
   6  12   4          0.04         -5.71         5.71 o                         
   8  12   4       3317.52       3418.95        43.73 o                         
  10  12   4        870.35        871.10        29.33 o                         
  12  12   4       3070.77       3148.74        49.28 o                         
 -11  13   4          0.22         31.10        11.61 o                         
  -9  13   4          2.98         -8.08         8.08 o                         
  -7  13   4         90.18        106.21         7.56 o                         
  -5  13   4        201.05        153.86         6.76 o                         
  -3  13   4         96.63         89.34         6.59 o                         
  -1  13   4        193.70        179.77         7.40 o                         
   1  13   4       1669.16       1740.65        22.82 o                         
   3  13   4        829.79        771.58        13.69 o                         
   5  13   4        281.43        229.38        13.28 o                         
   7  13   4         29.49          5.00         8.79 o                         
   9  13   4        202.82        205.77        11.96 o                         
  11  13   4          8.99         17.21        10.21 o                         
  13  13   4         87.24         35.85        13.31 o                         
 -12  14   4         95.05         76.25        12.23 o                         
 -10  14   4       3292.64       3260.59        67.49 o                         
  -8  14   4         43.75         16.40         9.50 o                         
  -6  14   4       5257.88       5350.34        60.69 o                         
  -4  14   4         75.80         63.38         7.36 o                         
  -2  14   4       4574.03       4683.35        55.59 o                         
   0  14   4          5.91         -4.47         6.45 o                         
   2  14   4      10187.95      10573.21       108.59 o                         
   4  14   4         20.45          4.44         6.39 o                         
   6  14   4       1764.72       1788.70        30.24 o                         
   8  14   4        785.19        801.00        23.47 o                         
  10  14   4       2287.97       2371.56        39.71 o                         
  12  14   4        107.92         77.28        12.61 o                         
 -11  15   4        113.92         69.09        14.86 o                         
  -9  15   4        309.79        281.15        17.80 o                         
  -7  15   4        149.62        110.94        16.84 o                         
  -5  15   4         37.44         60.45        10.89 o                         
  -3  15   4        104.40         95.38         7.33 o                         
  -1  15   4         38.71         68.88         7.08 o                         
   1  15   4        893.45        915.01        16.57 o                         
   3  15   4        330.11        369.04        12.63 o                         
   5  15   4        404.18        390.38        16.39 o                         
   7  15   4        161.18        141.59        11.55 o                         
   9  15   4         28.61         14.76        10.71 o                         
  11  15   4         62.37         58.04        12.00 o                         
 -10  16   4         12.22         -3.63        13.22 o                         
  -8  16   4       1689.06       1635.25        48.60 o                         
  -6  16   4          0.61        -13.03        13.03 o                         
  -4  16   4       3225.86       3371.97        72.63 o                         
  -2  16   4          1.28         -7.58         7.58 o                         
   0  16   4       5736.44       5890.53        70.19 o                         
   2  16   4        120.99        100.14         7.58 o                         
   4  16   4       4529.52       4641.55        54.79 o                         
   6  16   4         10.96         -6.28        10.31 o                         
   8  16   4       1548.23       1540.11        33.59 o                         
  10  16   4        111.33         68.37        13.75 o                         
  -9  17   4          0.51        -14.44        14.44 o                         
  -7  17   4         67.72         52.09        13.43 o                         
  -5  17   4        152.26        104.16        13.81 o                         
  -3  17   4         70.66        108.24        12.89 o                         
  -1  17   4        486.88        490.85        16.55 o                         
   1  17   4         50.61         68.60         8.18 o                         
   3  17   4         41.80         30.42        11.13 o                         
   5  17   4         10.43         14.70        11.86 o                         
   7  17   4         23.83         24.40        11.84 o                         
   9  17   4        188.49        137.75        16.99 o                         
  -6  18   4        577.77        578.16        29.48 o                         
  -4  18   4         83.27         25.49        16.11 o                         
  -2  18   4       3279.03       3356.71        51.07 o                         
   0  18   4         35.26         10.19        11.62 o                         
   2  18   4       2281.22       2325.25        35.25 o                         
   4  18   4         54.55         34.82        11.15 o                         
   6  18   4       2308.85       2378.87        43.78 o                         
  -3  19   4         28.82         15.72        15.42 o                         
  -1  19   4         30.30         26.72        13.87 o                         
   1  19   4          2.34         -0.09        11.53 o                         
   3  19   4        136.86        102.31        13.66 o                         
   0   1   5       4269.82       3688.61        39.72 o                         
  -1   2   5       4891.13       4291.63        38.99 o                         
   1   2   5        301.82        176.31         4.10 o                         
  -2   3   5       7315.97       6661.39        64.60 o                         
   0   3   5       5079.19       4645.86        50.51 o                         
   2   3   5       4130.50       3839.67        47.88 o                         
  -3   4   5      11821.78      12047.74       141.54 o                         
  -1   4   5       4065.46       4413.04        49.09 o                         
   1   4   5       9641.16       9245.11        97.06 o                         
   3   4   5        503.93        410.00         9.90 o                         
  -4   5   5      12526.86      12407.81       130.21 o                         
  -2   5   5        168.49        110.89         6.22 o                         
   0   5   5       4470.24       4055.61        43.91 o                         
   2   5   5      26241.46      26957.85       344.71 o                         
   4   5   5       1351.18       1103.56        14.85 o                         
  -5   6   5        720.75        693.31        12.15 o                         
  -3   6   5       4087.73       3966.00        53.01 o                         
  -1   6   5      21152.07      21050.35       210.41 o                         
   1   6   5       8492.05       8576.39        96.93 o                         
   3   6   5       9961.84      10174.43       134.79 o                         
   5   6   5       4264.24       4107.58        43.08 o                         
  -6   7   5       1436.95       1370.04        18.32 o                         
  -4   7   5       5077.65       5009.78        51.86 o                         
  -2   7   5       7624.05       7709.02        82.02 o                         
   0   7   5       2935.12       2911.33        34.57 o                         
   2   7   5       2628.47       2568.41        26.88 o                         
   4   7   5       8597.17       8881.39        98.97 o                         
   6   7   5        149.21        105.99         5.11 o                         
  -7   8   5       1178.62       1387.49        19.50 o                         
  -5   8   5       5221.41       5304.85        49.52 o                         
  -3   8   5       4221.99       4188.97        44.21 o                         
  -1   8   5       3448.74       3239.20        48.87 o                         
   1   8   5      11460.08      11453.20       110.92 o                         
   3   8   5       7592.33       7514.92        73.85 o                         
   5   8   5        491.96        392.71         8.55 o                         
   7   8   5       6046.50       5637.66        65.31 o                         
  -8   9   5       5537.79       5688.96        60.73 o                         
  -6   9   5       5454.67       5134.28        52.26 o                         
  -4   9   5       1045.34       1006.13        15.45 o                         
  -2   9   5       4736.83       4949.03        57.03 o                         
   0   9   5       4615.66       4945.59        54.34 o                         
   2   9   5        616.47        573.51        12.79 o                         
   4   9   5       1001.00        994.29        13.66 o                         
   6   9   5       5213.60       5531.93        64.29 o                         
   8   9   5         39.54         37.53         6.07 o                         
  -9  10   5       1175.41       1185.87        21.39 o                         
  -7  10   5       4364.00       4539.67        49.43 o                         
  -5  10   5       2694.31       3005.77        30.87 o                         
  -3  10   5       3005.23       3007.68        35.56 o                         
  -1  10   5       1520.11       1440.02        20.48 o                         
   1  10   5       2463.19       2346.62        25.83 o                         
   3  10   5       2585.01       2504.53        27.67 o                         
   5  10   5      10011.03       9964.36        97.84 o                         
   7  10   5       2680.83       2655.67        34.64 o                         
   9  10   5        415.18        421.82        14.57 o                         
 -10  11   5       1981.93       2126.10        46.35 o                         
  -8  11   5       1462.55       1506.07        21.71 o                         
  -6  11   5       3129.14       3148.39        37.16 o                         
  -4  11   5       3293.44       3224.64        37.76 o                         
  -2  11   5       1630.74       1755.57        22.94 o                         
   0  11   5        832.90        809.76        14.50 o                         
   2  11   5       1831.08       1893.19        23.42 o                         
   4  11   5       1747.18       1786.06        22.93 o                         
   6  11   5        486.89        552.33        13.18 o                         
   8  11   5       1303.04       1242.63        21.46 o                         
  10  11   5        999.39       1042.25        22.31 o                         
 -11  12   5        719.01        751.35        26.31 o                         
  -9  12   5       5268.72       5508.06        69.71 o                         
  -7  12   5       1965.09       2058.85        26.59 o                         
  -5  12   5       1497.59       1518.46        22.29 o                         
  -3  12   5        862.43        953.09        16.32 o                         
  -1  12   5       3558.40       3765.48        43.52 o                         
   1  12   5       2362.37       2420.50        32.00 o                         
   3  12   5       4525.74       4561.75        47.54 o                         
   5  12   5       2323.88       2356.75        28.12 o                         
   7  12   5        757.77        784.97        19.97 o                         
   9  12   5        843.57        823.53        19.52 o                         
  11  12   5        735.53        710.43        24.89 o                         
 -12  13   5        374.30        336.36        30.02 o                         
 -10  13   5       1305.63       1292.76        32.75 o                         
  -8  13   5       1771.77       1865.04        35.72 o                         
  -6  13   5        901.76        860.50        18.45 o                         
  -4  13   5       1749.54       1804.16        28.12 o                         
  -2  13   5       1314.62       1325.26        20.06 o                         
   0  13   5       1232.31       1297.57        20.88 o                         
   2  13   5       1143.78       1142.56        18.27 o                         
   4  13   5        768.26        799.23        15.58 o                         
   6  13   5        703.83        643.65        16.30 o                         
   8  13   5        887.98        894.90        21.32 o                         
  10  13   5        381.23        320.21        17.32 o                         
  12  13   5        634.61        601.50        24.19 o                         
 -13  14   5        669.96        735.48        28.85 o                         
 -11  14   5       1685.15       1705.24        45.89 o                         
  -9  14   5        461.05        480.10        24.55 o                         
  -7  14   5       1295.03       1395.53        27.59 o                         
  -5  14   5       1734.88       1817.60        34.29 o                         
  -3  14   5       2864.62       2935.39        38.09 o                         
  -1  14   5       2568.17       2649.09        34.20 o                         
   1  14   5       3048.52       3151.69        40.63 o                         
   3  14   5       1424.51       1537.59        20.90 o                         
   5  14   5        142.69        134.35         7.93 o                         
   7  14   5       1021.61       1018.79        24.97 o                         
   9  14   5       1633.41       1640.19        32.80 o                         
  11  14   5        313.80        266.75        15.25 o                         
  13  14   5        650.83        637.81        32.42 o                         
 -12  15   5       1756.93       1658.57        37.01 o                         
 -10  15   5         98.01         78.23        15.00 o                         
  -8  15   5        563.94        537.13        27.72 o                         
  -6  15   5       2297.47       2323.47        50.97 o                         
  -4  15   5        228.95        161.51        10.04 o                         
  -2  15   5        500.77        477.56        16.85 o                         
   0  15   5       3124.44       3246.66        41.65 o                         
   2  15   5        759.52        790.77        16.97 o                         
   4  15   5         50.45         41.05         6.48 o                         
   6  15   5        692.34        672.96        21.41 o                         
   8  15   5        678.23        656.13        24.09 o                         
  10  15   5        250.69        190.75        13.36 o                         
  12  15   5        258.49        214.98        16.98 o                         
  -9  16   5        185.34        121.02        16.07 o                         
  -7  16   5        796.18        770.88        30.69 o                         
  -5  16   5       2216.30       2270.31        62.54 o                         
  -3  16   5       2776.61       2858.55        43.12 o                         
  -1  16   5        815.20        844.99        24.04 o                         
   1  16   5        757.61        862.59        19.55 o                         
   3  16   5        360.58        328.83        19.32 o                         
   5  16   5       1396.27       1380.59        24.09 o                         
   7  16   5       1069.78       1098.21        27.21 o                         
   9  16   5        332.27        285.99        17.83 o                         
  -8  17   5        188.92        146.94        15.40 o                         
  -6  17   5        268.40        210.44        17.24 o                         
  -4  17   5       1420.09       1414.13        49.91 o                         
  -2  17   5        675.21        736.94        19.61 o                         
   0  17   5        430.33        417.31        17.42 o                         
   2  17   5       1476.37       1537.54        26.10 o                         
   4  17   5        164.03        117.98        12.71 o                         
   6  17   5         15.19         -0.55        12.74 o                         
   8  17   5        431.66        343.53        20.24 o                         
  -7  18   5        747.82        675.03        33.94 o                         
  -5  18   5        533.47        475.83        27.23 o                         
  -3  18   5        157.29        157.60        14.89 o                         
  -1  18   5        920.70        993.29        24.30 o                         
   1  18   5        211.62        215.65        12.03 o                         
   3  18   5        891.06        856.52        27.24 o                         
   5  18   5       1123.54       1107.97        31.75 o                         
   7  18   5        379.36        270.29        19.81 o                         
  -2  19   5       1383.18       1390.98        63.79 o                         
   0  19   5        144.24        128.93        12.21 o                         
   2  19   5        125.28         94.19        14.21 o                         
   1   1   6       1247.31       1205.44        10.93 o                         
   0   2   6      12058.03      10220.65        81.50 o                         
   2   2   6       1326.53       1423.50        14.08 o                         
  -1   3   6        614.01        774.56        13.49 o                         
   1   3   6        367.50        448.98         6.43 o                         
   3   3   6        609.48        493.76         7.69 o                         
  -2   4   6      33554.03      34274.86       555.45 o                         
   0   4   6        797.33        964.19        11.95 o                         
   2   4   6      44807.59      45922.14       652.05 o                         
   4   4   6       1154.60       1365.43        27.14 o                         
  -3   5   6        619.94        617.36        11.45 o                         
  -1   5   6       3749.83       4300.53        52.68 o                         
   1   5   6        301.32        343.40        15.25 o                         
   3   5   6       2236.84       2584.11        38.50 o                         
   5   5   6        258.13        295.88        12.00 o                         
  -4   6   6      13945.40      13106.93       131.68 o                         
  -2   6   6        498.33        534.97        14.44 o                         
   0   6   6      42353.50      42730.46       428.45 o                         
   2   6   6        261.30        298.90         7.51 o                         
   4   6   6      27661.66      25389.61       252.91 o                         
   6   6   6        186.45        176.31         8.55 o                         
  -5   7   6       4532.82       4753.22        46.17 o                         
  -3   7   6       1015.00       1003.97        15.43 o                         
  -1   7   6        882.94       1055.94        15.70 o                         
   1   7   6       2175.95       2277.52        23.40 o                         
   3   7   6        264.60        267.23         8.26 o                         
   5   7   6        335.78        349.46         7.97 o                         
   7   7   6       1481.34       1602.61        22.48 o                         
  -6   8   6      13304.68      13176.74       133.27 o                         
  -4   8   6        218.25        197.47         5.84 o                         
  -2   8   6       7117.34       6915.94        74.29 o                         
   0   8   6       1152.97       1231.59        15.84 o                         
   2   8   6      25094.54      24087.36       222.42 o                         
   4   8   6        122.15        102.93         5.07 o                         
   6   8   6      17183.64      16370.97       172.23 o                         
   8   8   6         69.02         31.88         5.11 o                         
  -7   9   6        973.42        959.30        15.45 o                         
  -5   9   6        220.51        184.81         8.54 o                         
  -3   9   6        158.54         96.74         9.53 o                         
  -1   9   6       1407.76       1434.58        18.89 o                         
   1   9   6        199.63        210.58         8.12 o                         
   3   9   6        264.35        329.67         8.52 o                         
   5   9   6       2889.83       3088.15        34.39 o                         
   7   9   6        189.12        159.72         8.60 o                         
   9   9   6         12.37         26.10         5.99 o                         
  -8  10   6      10043.01       9902.91       102.32 o                         
  -6  10   6        252.70        259.44         8.48 o                         
  -4  10   6       6609.81       6952.21        72.33 o                         
  -2  10   6       1628.14       1635.74        22.72 o                         
   0  10   6       3191.46       3124.73        36.47 o                         
   2  10   6       1871.45       1866.23        22.01 o                         
   4  10   6      18306.60      18350.88       184.56 o                         
   6  10   6          8.07         -3.26         4.05 o                         
   8  10   6       5696.57       5544.72        69.14 o                         
  10  10   6         23.54         11.93         7.50 o                         
  -9  11   6        197.79        158.37         8.97 o                         
  -7  11   6        550.87        574.52        12.59 o                         
  -5  11   6        516.52        468.40        12.84 o                         
  -3  11   6        380.27        371.27        10.32 o                         
  -1  11   6        253.30        189.22         8.18 o                         
   1  11   6        544.16        618.88        13.32 o                         
   3  11   6        540.75        634.41        11.93 o                         
   5  11   6        325.67        323.74        12.08 o                         
   7  11   6        228.56        188.31         9.67 o                         
   9  11   6        259.19        184.72        11.13 o                         
  11  11   6        352.16        303.89        25.65 o                         
 -10  12   6       3720.98       3794.66        58.66 o                         
  -8  12   6        429.74        438.32        15.07 o                         
  -6  12   6       6848.16       6862.12        84.69 o                         
  -4  12   6        263.64        244.98        10.82 o                         
  -2  12   6       3803.08       4074.37        46.73 o                         
   0  12   6       1134.59       1101.19        20.23 o                         
   2  12   6       5371.08       5567.28        62.05 o                         
   4  12   6        473.79        482.09        16.74 o                         
   6  12   6       5476.61       5687.81        63.39 o                         
   8  12   6        143.57        107.98         8.02 o                         
  10  12   6       2016.45       2062.30        41.02 o                         
  12  12   6         13.09         -7.84        10.66 o                         
 -11  13   6         56.95         48.91        11.51 o                         
  -9  13   6        170.80        164.23        11.39 o                         
  -7  13   6         58.37         24.40         7.43 o                         
  -5  13   6         92.54        101.52         7.93 o                         
  -3  13   6          0.48         -5.91         5.91 o                         
  -1  13   6        306.62        314.97        13.06 o                         
   1  13   6        334.02        306.40        13.13 o                         
   3  13   6       1048.08       1057.77        18.11 o                         
   5  13   6        151.07        128.90         9.20 o                         
   7  13   6        120.38         81.09         9.29 o                         
   9  13   6          0.46          5.33         9.03 o                         
  11  13   6         43.89         21.86        11.63 o                         
  13  13   6        240.25        167.20        14.10 o                         
 -12  14   6       1920.16       1848.36        45.10 o                         
 -10  14   6         15.92          5.58        12.33 o                         
  -8  14   6       1772.06       1770.53        54.96 o                         
  -6  14   6        549.24        561.18        25.23 o                         
  -4  14   6       4623.61       4725.47        60.49 o                         
  -2  14   6        573.74        524.97        14.58 o                         
   0  14   6       5853.88       6063.48        67.91 o                         
   2  14   6        578.14        522.71        18.84 o                         
   4  14   6       1294.76       1345.12        21.12 o                         
   6  14   6        126.44         97.47         9.83 o                         
   8  14   6       3727.46       3877.48        60.45 o                         
  10  14   6        132.79        122.54        12.00 o                         
  12  14   6       1509.15       1469.87        38.34 o                         
 -11  15   6          0.99         11.58        14.89 o                         
  -9  15   6         40.50         22.79        14.00 o                         
  -7  15   6         27.45         35.59        13.06 o                         
  -5  15   6         20.24         -9.00        14.33 o                         
  -3  15   6         89.30         75.75         8.82 o                         
  -1  15   6         55.33         38.95         7.71 o                         
   1  15   6        103.03        123.35         8.55 o                         
   3  15   6        486.03        433.08        16.50 o                         
   5  15   6         15.11         -2.61         7.77 o                         
   7  15   6          0.09         -9.40         9.40 o                         
   9  15   6         16.57        -10.79        10.79 o                         
  11  15   6         57.89         67.45        14.59 o                         
 -10  16   6        858.77        835.63        43.86 o                         
  -8  16   6         40.95         17.43        15.25 o                         
  -6  16   6       1038.07       1010.37        32.56 o                         
  -4  16   6       1076.39       1018.24        28.58 o                         
  -2  16   6       4677.75       4919.70        67.35 o                         
   0  16   6          2.71         -8.75         8.75 o                         
   2  16   6       1879.78       1992.44        30.48 o                         
   4  16   6        160.70        142.90        13.94 o                         
   6  16   6       1755.36       1798.79        51.42 o                         
   8  16   6        172.42        121.57        15.09 o                         
  10  16   6       3730.17       3763.45       103.08 o                         
  -7  17   6        233.50        132.14        15.87 o                         
  -5  17   6         60.37         49.65        16.34 o                         
  -3  17   6        501.38        461.82        23.40 o                         
  -1  17   6          6.47         32.19         9.80 o                         
   1  17   6        109.14         83.45         9.36 o                         
   3  17   6        519.38        475.29        19.49 o                         
   5  17   6        110.18         94.87        14.54 o                         
   7  17   6        533.54        572.55        35.16 o                         
  -6  18   6         19.40        -15.17        15.17 o                         
  -4  18   6        805.39        794.53        30.78 o                         
  -2  18   6          9.37          9.16        13.66 o                         
   0  18   6       2197.16       2343.33        39.31 o                         
   2  18   6        121.45         80.18        11.27 o                         
   4  18   6       1416.68       1479.64        37.69 o                         
   6  18   6        191.69        104.63        16.23 o                         
  -1  19   6         26.56         -9.74        13.41 o                         
   1  19   6         33.53         23.21        12.80 o                         
   0   1   7        311.60        326.98         4.43 o                         
  -1   2   7      23390.37      24136.16       210.38 o                         
   1   2   7       2529.80       2950.03        27.66 o                         
  -2   3   7       3802.90       3893.41        38.77 o                         
   0   3   7         29.04         26.39         2.87 o                         
   2   3   7      23407.17      23549.81       237.00 o                         
  -3   4   7      47087.86      48426.66       696.74 o                         
  -1   4   7       9567.06       9305.11       114.98 o                         
   1   4   7      26607.94      26179.75       350.47 o                         
   3   4   7       1602.98       1502.01        15.71 o                         
  -4   5   7        178.20        114.42         6.98 o                         
  -2   5   7       1540.15       1642.13        23.99 o                         
   0   5   7      16419.47      15676.92       164.12 o                         
   2   5   7      14588.84      14779.14       161.07 o                         
   4   5   7       8737.73       8474.25        94.82 o                         
  -5   6   7       8142.94       8354.00        89.24 o                         
  -3   6   7       3250.03       3142.77        37.78 o                         
  -1   6   7      22910.24      22487.86       234.47 o                         
   1   6   7       7978.19       7663.52        92.33 o                         
   3   6   7       5195.22       5283.88        58.65 o                         
   5   6   7      11870.96      11937.69       125.80 o                         
  -6   7   7       3477.24       4021.89        45.38 o                         
  -4   7   7       4148.05       4104.64        41.65 o                         
  -2   7   7        876.79        745.12        14.37 o                         
   0   7   7      15882.61      15330.51       147.76 o                         
   2   7   7       5870.52       5967.76        61.90 o                         
   4   7   7       4610.55       4880.69        53.67 o                         
   6   7   7       1286.40       1215.51        19.81 o                         
  -7   8   7       1459.20       1614.01        20.90 o                         
  -5   8   7         23.19         27.49         5.19 o                         
  -3   8   7        354.56        312.39         8.53 o                         
  -1   8   7       2710.51       2744.38        31.77 o                         
   1   8   7       8061.20       8340.76        78.82 o                         
   3   8   7      10736.39      11074.09       112.51 o                         
   5   8   7       1569.67       1811.08        23.16 o                         
   7   8   7       2290.35       2546.69        32.82 o                         
  -8   9   7       2993.30       3126.27        36.05 o                         
  -6   9   7       1526.64       1600.35        19.73 o                         
  -4   9   7       1557.94       1710.99        22.70 o                         
  -2   9   7       5365.84       5197.92        57.19 o                         
   0   9   7       1652.45       1684.45        20.72 o                         
   2   9   7       6582.02       6466.72        64.61 o                         
   4   9   7       1729.44       1718.96        22.42 o                         
   6   9   7       2137.12       2322.95        27.51 o                         
   8   9   7       1349.59       1352.87        21.83 o                         
  -9  10   7       1897.76       1902.99        36.70 o                         
  -7  10   7       1319.13       1291.33        17.95 o                         
  -5  10   7         18.78         12.27         4.61 o                         
  -3  10   7        943.02       1035.38        19.68 o                         
  -1  10   7        715.19        767.96        14.64 o                         
   1  10   7       1857.01       1917.95        23.80 o                         
   3  10   7       1395.57       1484.48        21.74 o                         
   5  10   7       1317.76       1463.60        19.90 o                         
   7  10   7        194.58        178.85        12.95 o                         
   9  10   7       1256.76       1262.54        23.55 o                         
 -10  11   7       2001.12       2040.96        32.38 o                         
  -8  11   7       2023.57       1983.18        30.11 o                         
  -6  11   7       1334.82       1441.32        23.53 o                         
  -4  11   7        572.96        572.90        12.70 o                         
  -2  11   7        987.45       1026.06        17.72 o                         
   0  11   7       1762.91       1662.02        22.90 o                         
   2  11   7       4384.15       4452.44        46.52 o                         
   4  11   7       2967.00       3019.72        33.15 o                         
   6  11   7        290.70        278.82        10.86 o                         
   8  11   7       2182.91       2200.68        36.91 o                         
  10  11   7       2333.82       2308.83        38.16 o                         
 -11  12   7        241.39        203.59        12.98 o                         
  -9  12   7       1570.25       1683.30        30.84 o                         
  -7  12   7        751.70        708.03        19.23 o                         
  -5  12   7       6100.19       5970.95        70.85 o                         
  -3  12   7       1999.14       2001.30        25.21 o                         
  -1  12   7        325.65        356.69        13.03 o                         
   1  12   7         50.52         64.35         6.14 o                         
   3  12   7        140.07        141.27         7.37 o                         
   5  12   7        750.39        755.65        15.28 o                         
   7  12   7       1758.90       1754.27        28.46 o                         
   9  12   7        172.73        169.03        10.96 o                         
  11  12   7        326.97        262.25        14.45 o                         
 -12  13   7        162.96        182.64        20.91 o                         
 -10  13   7       2593.37       2601.50        64.11 o                         
  -8  13   7        653.83        701.17        27.39 o                         
  -6  13   7        308.59        238.59        14.71 o                         
  -4  13   7        863.56        961.13        20.46 o                         
  -2  13   7         12.73         10.88         6.42 o                         
   0  13   7       2488.94       2477.49        37.55 o                         
   2  13   7       3998.38       4096.78        53.33 o                         
   4  13   7       1735.76       1741.94        24.61 o                         
   6  13   7        171.69        136.94        10.18 o                         
   8  13   7       1325.57       1306.54        25.60 o                         
  10  13   7        912.69        910.38        25.62 o                         
  12  13   7       1399.11       1352.02        41.02 o                         
 -11  14   7        757.11        718.86        38.95 o                         
  -9  14   7        111.25         90.48        13.66 o                         
  -7  14   7       3725.26       3768.21        66.28 o                         
  -5  14   7       1807.95       1800.49        35.41 o                         
  -3  14   7       1076.64       1044.18        21.25 o                         
  -1  14   7       1752.89       1746.22        25.46 o                         
   1  14   7        610.79        715.71        19.90 o                         
   3  14   7        807.78        845.20        19.12 o                         
   5  14   7       1244.72       1170.30        20.17 o                         
   7  14   7        617.90        671.83        25.45 o                         
   9  14   7        337.69        298.17        16.24 o                         
  11  14   7         18.45         16.62        13.39 o                         
 -10  15   7        211.12        189.35        19.07 o                         
  -8  15   7        639.04        606.43        29.34 o                         
  -6  15   7        172.26        148.76        19.27 o                         
  -4  15   7         13.86         10.74        10.70 o                         
  -2  15   7       1342.86       1370.25        25.58 o                         
   0  15   7       1562.72       1628.38        26.42 o                         
   2  15   7       1443.84       1446.48        25.46 o                         
   4  15   7        641.17        644.22        17.04 o                         
   6  15   7       1189.68       1211.53        28.67 o                         
   8  15   7          7.30        -10.36        10.36 o                         
  10  15   7       1659.38       1693.04        71.25 o                         
  -9  16   7       1300.57       1198.32        54.02 o                         
  -7  16   7         60.16         17.36        15.08 o                         
  -5  16   7         64.76         35.42        13.02 o                         
  -3  16   7       1426.52       1464.01        32.04 o                         
  -1  16   7        936.95       1023.34        37.29 o                         
   1  16   7       2764.20       2856.28        41.67 o                         
   3  16   7       2273.07       2272.77        36.19 o                         
   5  16   7        616.86        668.59        26.33 o                         
   7  16   7         67.99         50.96        15.49 o                         
   9  16   7        293.35        247.05        19.47 o                         
  -8  17   7        224.38        152.20        20.14 o                         
  -6  17   7          7.74         -6.22        13.93 o                         
  -4  17   7        128.89        101.65        16.65 o                         
  -2  17   7       1391.15       1478.03        30.01 o                         
   0  17   7       1417.34       1417.92        32.21 o                         
   2  17   7         75.12         60.26         9.73 o                         
   4  17   7        462.09        435.89        19.70 o                         
   6  17   7        403.80        308.10        19.26 o                         
   8  17   7        559.79        482.12        40.87 o                         
  -5  18   7        209.26        126.62        18.05 o                         
  -3  18   7        166.82        137.37        15.92 o                         
  -1  18   7       1479.22       1603.46        36.13 o                         
   1  18   7        860.39        834.61        23.46 o                         
   3  18   7        480.68        429.43        25.18 o                         
   5  18   7        328.37        248.17        18.74 o                         
   0  19   7        298.03        262.41        17.13 o                         
   0   0   8       2932.83       2204.37        79.69 o                         
   1   1   8         10.11         -1.74         1.74 o                         
   0   2   8        602.01        584.62         6.98 o                         
   2   2   8      20014.85      17720.15       163.82 o                         
  -1   3   8         33.80         48.28         4.14 o                         
   1   3   8        452.46        460.18         8.57 o                         
   3   3   8        552.11        541.59        14.94 o                         
  -2   4   8       4897.72       5283.18        67.86 o                         
   0   4   8      39069.60      38046.14       352.92 o                         
   2   4   8        286.84        347.17         7.26 o                         
   4   4   8      11556.54      10866.93       105.30 o                         
  -3   5   8        218.20        310.91        12.34 o                         
  -1   5   8        483.72        494.81        12.07 o                         
   1   5   8        267.26        296.89         7.94 o                         
   3   5   8       1115.60       1187.44        14.46 o                         
   5   5   8       1149.57       1366.78        17.08 o                         
  -4   6   8         56.88         56.01         3.76 o                         
  -2   6   8      24984.46      23205.96       231.68 o                         
   0   6   8        643.62        669.39        10.87 o                         
   2   6   8      15919.62      15560.14       163.03 o                         
   4   6   8        861.22        827.82        13.49 o                         
   6   6   8       6134.69       6197.59        80.47 o                         
  -5   7   8          1.10          7.02         3.40 o                         
  -3   7   8        584.37        688.23        11.98 o                         
  -1   7   8       1238.42       1352.88        16.41 o                         
   1   7   8         14.77          6.95         3.80 o                         
   3   7   8        335.77        293.43         8.57 o                         
   5   7   8         15.02         12.09         3.44 o                         
   7   7   8        179.31        212.98         8.38 o                         
  -6   8   8        373.48        284.75         9.06 o                         
  -4   8   8       7632.14       7774.50        83.88 o                         
  -2   8   8        185.29        211.83         7.58 o                         
   0   8   8      18866.01      18608.02       179.24 o                         
   2   8   8       7410.53       7471.42        77.17 o                         
   4   8   8       7041.19       7135.42        81.13 o                         
   6   8   8         22.38          8.02         5.69 o                         
   8   8   8       5380.19       5703.43        60.75 o                         
  -7   9   8         24.33         31.74         4.87 o                         
  -5   9   8         16.95         -1.38         5.05 o                         
  -3   9   8         41.10         76.93         5.14 o                         
  -1   9   8        520.25        470.93        10.36 o                         
   1   9   8       1638.92       1700.88        21.54 o                         
   3   9   8       1477.57       1540.78        20.34 o                         
   5   9   8        248.04        269.12         9.82 o                         
   7   9   8         53.18         33.66         5.83 o                         
   9   9   8        498.92        470.02        16.05 o                         
  -8  10   8          3.50         -3.38         5.25 o                         
  -6  10   8       8011.71       8293.92        90.21 o                         
  -4  10   8        719.59        650.65        12.90 o                         
  -2  10   8       7230.88       7591.23        86.51 o                         
   0  10   8       2693.16       2623.09        30.70 o                         
   2  10   8      12225.12      12447.54       121.63 o                         
   4  10   8       1378.27       1319.35        17.52 o                         
   6  10   8       4401.71       4561.91        49.58 o                         
   8  10   8        516.31        492.27        17.06 o                         
  10  10   8       4350.86       4436.22        61.57 o                         
  -9  11   8          0.09         28.53         7.26 o                         
  -7  11   8          0.24         -5.41         5.41 o                         
  -5  11   8        517.58        590.26        15.06 o                         
  -3  11   8        993.72        863.93        15.16 o                         
  -1  11   8        618.28        553.65        13.99 o                         
   1  11   8        102.31         75.07         6.03 o                         
   3  11   8         34.41         20.86         5.71 o                         
   5  11   8        142.81        142.14         7.65 o                         
   7  11   8          0.07         -5.63         6.81 o                         
   9  11   8          6.28         15.61         7.43 o                         
  11  11   8         38.43         10.58        10.45 o                         
 -10  12   8        380.04        317.79        17.94 o                         
  -8  12   8       5902.10       6064.18        88.31 o                         
  -6  12   8         17.00          2.25         9.05 o                         
  -4  12   8      11105.32      11352.04       116.97 o                         
  -2  12   8        625.45        619.72        15.45 o                         
   0  12   8       3989.60       4172.44        53.60 o                         
   2  12   8          2.34         -0.52         6.35 o                         
   4  12   8       9237.34       9566.35       108.58 o                         
   6  12   8        493.85        453.81        13.41 o                         
   8  12   8       3599.08       3616.47        53.96 o                         
  10  12   8         87.29         45.43        10.27 o                         
  12  12   8       1639.78       1631.47        40.27 o                         
 -11  13   8         44.57         61.07        12.08 o                         
  -9  13   8          3.52         -6.05        12.18 o                         
  -7  13   8         44.97         81.87        11.99 o                         
  -5  13   8          0.66         -8.64         8.64 o                         
  -3  13   8         66.94         93.70         7.75 o                         
  -1  13   8        241.84        183.13        10.45 o                         
   1  13   8        180.35        175.73         9.14 o                         
   3  13   8          0.60         21.36         6.77 o                         
   5  13   8        500.63        451.10        13.46 o                         
   7  13   8          1.24          2.56         7.84 o                         
   9  13   8        344.55        260.12        13.87 o                         
  11  13   8         11.86         -7.28        11.41 o                         
  13  13   8        212.50        121.33        17.79 o                         
 -12  14   8          0.07         -6.52        19.11 o                         
 -10  14   8       3395.94       3423.67        99.68 o                         
  -8  14   8         82.58         48.65        13.18 o                         
  -6  14   8       6782.87       7038.59       108.67 o                         
  -4  14   8        342.87        251.52        17.94 o                         
  -2  14   8       5335.49       5424.75        68.61 o                         
   0  14   8          4.52         -3.75         8.66 o                         
   2  14   8       6055.74       6433.58        80.20 o                         
   4  14   8         14.48         -0.30         7.13 o                         
   6  14   8       4096.44       4192.30        63.96 o                         
   8  14   8        292.44        214.22        22.04 o                         
  10  14   8       1141.74       1111.25        36.55 o                         
  12  14   8        488.30        376.93        33.07 o                         
 -11  15   8          6.77        -12.83        24.09 o                         
  -9  15   8          6.94         46.30        14.80 o                         
  -7  15   8        336.31        253.95        16.87 o                         
  -5  15   8        390.58        376.36        21.61 o                         
  -3  15   8          2.33        -10.06        10.06 o                         
  -1  15   8        556.19        701.73        20.25 o                         
   1  15   8        252.87        218.22        10.86 o                         
   3  15   8         78.42         75.70         9.60 o                         
   5  15   8        138.93        122.21        10.79 o                         
   7  15   8         12.03         -3.73        10.89 o                         
   9  15   8        414.95        397.96        34.85 o                         
  11  15   8         81.67         62.18        16.84 o                         
  -8  16   8       3094.97       3111.14        64.05 o                         
  -6  16   8         32.93          5.27        14.16 o                         
  -4  16   8       2755.64       2937.67        59.63 o                         
  -2  16   8          0.99         -9.43         9.43 o                         
   0  16   8       6703.27       6968.95        86.82 o                         
   2  16   8        107.77         99.23        11.37 o                         
   4  16   8       2493.25       2680.87        41.32 o                         
   6  16   8          2.23         -9.39        13.84 o                         
   8  16   8        516.92        464.27        26.11 o                         
  -7  17   8         64.49         58.71        18.00 o                         
  -5  17   8          9.03        -12.72        13.88 o                         
  -3  17   8          5.73         44.72        12.37 o                         
  -1  17   8         10.21         16.51        10.92 o                         
   1  17   8         56.26         79.37        10.79 o                         
   3  17   8          0.26        -10.99        10.99 o                         
   5  17   8         63.06         34.74        15.26 o                         
   7  17   8         70.25         37.46        16.12 o                         
  -4  18   8         18.00          4.61        16.33 o                         
  -2  18   8       4217.18       4342.85        67.34 o                         
   0  18   8         19.34          6.28        11.08 o                         
   2  18   8       1563.93       1649.37        29.83 o                         
   4  18   8          5.42         -6.12        17.00 o                         
   0   1   9         65.64         28.84         2.03 o                         
  -1   2   9      14703.89      13715.41       115.41 o                         
   1   2   9       2747.12       2485.06        21.23 o                         
  -2   3   9        859.11        764.11         9.88 o                         
   0   3   9       9256.21       8921.28        80.69 o                         
   2   3   9       4396.52       4272.03        41.25 o                         
  -3   4   9      15155.52      14165.95       136.48 o                         
  -1   4   9       6573.04       6394.21        68.32 o                         
   1   4   9      15984.04      15460.76       232.85 o                         
   3   4   9       8728.65       8429.94        79.37 o                         
  -4   5   9       1895.01       1886.98        21.10 o                         
  -2   5   9       3481.51       3560.88        38.18 o                         
   0   5   9       7269.35       7145.59        70.38 o                         
   2   5   9      10996.20      10892.81       106.00 o                         
   4   5   9        278.08        212.81         6.84 o                         
  -5   6   9       6556.60       6351.05        69.30 o                         
  -3   6   9       1100.09       1118.27        15.90 o                         
  -1   6   9      12208.78      12104.52       122.33 o                         
   1   6   9       9444.05       9478.70        96.50 o                         
   3   6   9       5098.74       5322.75        53.39 o                         
   5   6   9       2709.73       2407.20        29.83 o                         
  -6   7   9       4082.35       3787.93        43.08 o                         
  -4   7   9        343.78        295.84         9.72 o                         
  -2   7   9       3555.38       3641.26        37.88 o                         
   0   7   9       5971.91       6176.38        61.65 o                         
   2   7   9       1969.74       2022.30        22.79 o                         
   4   7   9       5365.40       5201.48        57.62 o                         
   6   7   9        626.55        577.32        13.94 o                         
  -7   8   9       2747.91       2802.97        32.44 o                         
  -5   8   9        450.61        534.00        11.83 o                         
  -3   8   9       3055.01       3169.03        34.01 o                         
  -1   8   9       2253.29       2256.21        25.26 o                         
   1   8   9       2428.24       2585.85        28.54 o                         
   3   8   9       3013.93       3021.47        32.86 o                         
   5   8   9       4505.54       4477.47        50.28 o                         
   7   8   9       3291.34       3071.27        38.75 o                         
  -8   9   9       1310.23       1277.65        20.65 o                         
  -6   9   9       1861.17       1709.18        22.75 o                         
  -4   9   9       2277.55       2181.66        26.35 o                         
  -2   9   9       2598.00       2654.85        29.47 o                         
   0   9   9        372.01        372.21         9.27 o                         
   2   9   9       3797.86       3802.01        42.07 o                         
   4   9   9       4827.31       4846.57        54.44 o                         
   6   9   9       1665.98       1715.89        22.27 o                         
   8   9   9       1361.54       1297.88        22.78 o                         
  -9  10   9       2083.46       2064.87        33.23 o                         
  -7  10   9       4141.01       4193.41        50.73 o                         
  -5  10   9       2886.94       2983.33        36.33 o                         
  -3  10   9        134.88        155.91         7.29 o                         
  -1  10   9         27.07         12.92         4.59 o                         
   1  10   9       1413.21       1432.03        20.17 o                         
   3  10   9       5587.82       5882.92        62.67 o                         
   5  10   9       2800.55       2844.90        33.11 o                         
   7  10   9        378.43        370.82        15.27 o                         
   9  10   9       1676.85       1663.19        27.42 o                         
 -10  11   9        188.95        141.71        11.49 o                         
  -8  11   9       2434.12       2475.94        38.15 o                         
  -6  11   9        475.60        466.03        17.68 o                         
  -4  11   9       2518.13       2422.34        29.69 o                         
  -2  11   9        863.76        889.13        15.04 o                         
   0  11   9       1073.56       1085.82        18.38 o                         
   2  11   9       2047.11       2006.79        25.96 o                         
   4  11   9       4324.56       4461.04        50.64 o                         
   6  11   9       1634.47       1602.13        24.33 o                         
   8  11   9        414.18        410.25        18.39 o                         
  10  11   9        674.47        685.23        24.69 o                         
 -11  12   9         88.32         64.73        11.17 o                         
  -9  12   9       1235.50       1243.30        37.25 o                         
  -7  12   9       1985.44       1985.33        43.06 o                         
  -5  12   9       2905.45       2846.22        40.73 o                         
  -3  12   9       1391.36       1461.86        23.79 o                         
  -1  12   9        694.70        691.35        17.37 o                         
   1  12   9        673.86        715.69        16.92 o                         
   3  12   9        714.20        755.37        18.14 o                         
   5  12   9       1892.75       1939.76        26.78 o                         
   7  12   9       1953.92       2030.53        37.55 o                         
   9  12   9         24.62          5.61         9.33 o                         
  11  12   9        682.32        664.62        25.12 o                         
 -12  13   9        647.36        723.56        41.30 o                         
 -10  13   9       1646.75       1637.47        39.77 o                         
  -8  13   9        130.31         92.55        14.45 o                         
  -6  13   9       1306.36       1300.04        32.87 o                         
  -4  13   9        785.29        808.36        21.87 o                         
  -2  13   9        383.98        329.41        15.48 o                         
   0  13   9       2021.68       2015.02        35.47 o                         
   2  13   9       3053.64       3135.29        46.38 o                         
   4  13   9        249.52        208.96        10.66 o                         
   6  13   9       1372.57       1388.07        28.97 o                         
   8  13   9        878.99        840.62        28.33 o                         
  10  13   9        143.75         96.20        11.33 o                         
  12  13   9       1093.86       1042.50        37.67 o                         
 -11  14   9       1135.10       1103.03        41.90 o                         
  -9  14   9         39.28          1.15        13.33 o                         
  -7  14   9        287.90        239.69        15.60 o                         
  -5  14   9       1457.45       1480.80        29.41 o                         
  -3  14   9       3878.72       3878.41        55.74 o                         
  -1  14   9       3614.29       3702.44        57.01 o                         
   1  14   9        332.46        368.76        20.51 o                         
   3  14   9        154.31        137.61         9.78 o                         
   5  14   9        247.29        209.78        10.77 o                         
   7  14   9        904.15        864.63        37.44 o                         
   9  14   9       2510.95       2611.90        50.77 o                         
  11  14   9        217.34        198.18        17.45 o                         
 -10  15   9        762.70        718.13        43.73 o                         
  -8  15   9        535.49        486.20        33.22 o                         
  -6  15   9        597.08        589.87        30.07 o                         
  -4  15   9         14.08         10.47         9.99 o                         
  -2  15   9       1286.14       1323.89        26.21 o                         
   0  15   9       2306.67       2393.96        38.76 o                         
   2  15   9        589.76        578.36        22.64 o                         
   4  15   9        261.98        231.58        13.01 o                         
   6  15   9        300.51        247.51        17.75 o                         
   8  15   9        214.26        184.11        17.27 o                         
  10  15   9        699.26        724.86        42.79 o                         
  -9  16   9        215.82        168.33        19.12 o                         
  -7  16   9        268.12        208.15        17.27 o                         
  -5  16   9        850.03        828.50        33.75 o                         
  -3  16   9       2100.29       2147.61        36.00 o                         
  -1  16   9        936.83       1011.40        25.62 o                         
   1  16   9       1321.30       1406.89        32.39 o                         
   3  16   9        166.87        132.00        14.79 o                         
   5  16   9        610.89        656.77        32.71 o                         
   7  16   9        927.50        875.98        37.12 o                         
   9  16   9        803.76        822.40        38.80 o                         
  -6  17   9         44.72         32.12        16.42 o                         
  -4  17   9        292.79        247.05        17.34 o                         
  -2  17   9        441.20        478.86        24.95 o                         
   0  17   9       1592.11       1636.89        36.51 o                         
   2  17   9        164.64        163.68        12.61 o                         
   4  17   9        181.98        153.67        15.08 o                         
   6  17   9         95.83         76.45        16.10 o                         
  -3  18   9        208.55        174.11        16.09 o                         
  -1  18   9        853.18        945.87        26.40 o                         
   1  18   9        227.35        195.22        16.96 o                         
   3  18   9       1340.57       1359.12        33.62 o                         
   1   1  10       3456.18       3528.51        28.85 o                         
   0   2  10      17722.68      16970.14       134.89 o                         
   2   2  10       6119.13       6456.72        59.13 o                         
  -1   3  10       1080.26       1198.28        13.40 o                         
   1   3  10         92.85         69.71         3.40 o                         
   3   3  10       3768.28       3760.35        34.48 o                         
  -2   4  10      18556.01      17491.93       162.14 o                         
   0   4  10       1838.20       1745.18        19.63 o                         
   2   4  10      30761.81      28744.83       265.24 o                         
   4   4  10        482.39        511.54         8.55 o                         
  -3   5  10         13.82         -3.21         3.21 o                         
  -1   5  10        470.03        478.28         9.57 o                         
   1   5  10        430.03        468.59         8.78 o                         
   3   5  10        112.62        103.90         4.30 o                         
   5   5  10        114.83        106.30         8.74 o                         
  -4   6  10      14414.10      13825.57       153.39 o                         
  -2   6  10        835.90        749.75        12.06 o                         
   0   6  10      28960.48      27598.57       264.50 o                         
   2   6  10       1092.04       1038.81        15.33 o                         
   4   6  10      12721.68      12538.39       138.82 o                         
   6   6  10        114.89        116.12         5.23 o                         
  -5   7  10       4114.48       3727.66        42.68 o                         
  -3   7  10        536.69        553.12        10.83 o                         
  -1   7  10         69.47         83.48         4.83 o                         
   1   7  10       3505.40       3542.38        38.85 o                         
   3   7  10        879.28        949.57        14.33 o                         
   5   7  10       2047.86       1983.04        24.86 o                         
   7   7  10        122.07         96.12         6.18 o                         
  -6   8  10       7705.58       7863.11        85.49 o                         
  -4   8  10        283.32        223.47        11.36 o                         
  -2   8  10      22760.03      21838.88       210.30 o                         
   0   8  10        146.50        125.62         5.07 o                         
   2   8  10       8002.78       8068.88        80.53 o                         
   4   8  10       1630.42       1629.80        20.14 o                         
   6   8  10       7025.27       7458.28        77.60 o                         
   8   8  10         25.29          0.85         5.27 o                         
  -7   9  10          2.67         -5.02         5.02 o                         
  -5   9  10         38.23         52.96         5.52 o                         
  -3   9  10        981.51        854.48        14.02 o                         
  -1   9  10       1944.38       2025.01        23.87 o                         
   1   9  10        578.31        587.13        11.22 o                         
   3   9  10        313.03        376.06        11.48 o                         
   5   9  10       4597.96       4628.12        50.35 o                         
   7   9  10        382.49        384.86        13.44 o                         
   9   9  10        335.26        370.52        13.69 o                         
  -8  10  10       8727.51       8733.39       111.73 o                         
  -6  10  10        159.45        123.79         7.17 o                         
  -4  10  10       7913.94       7993.61        80.28 o                         
  -2  10  10       1006.10        934.95        15.30 o                         
   0  10  10       4172.44       4246.61        44.81 o                         
   2  10  10          0.14         -5.47         5.47 o                         
   4  10  10       9483.13       9652.98        95.42 o                         
   6  10  10        482.76        464.11        13.96 o                         
   8  10  10       5419.03       5527.87        75.18 o                         
  10  10  10         47.47         27.56         8.64 o                         
  -9  11  10         59.62         39.32         7.87 o                         
  -7  11  10        718.08        773.81        25.51 o                         
  -5  11  10          2.44         -6.62         6.62 o                         
  -3  11  10          6.24          8.99         5.89 o                         
  -1  11  10        714.53        711.96        15.33 o                         
   1  11  10        162.98        152.00         8.16 o                         
   3  11  10         79.05         59.73         6.97 o                         
   5  11  10         10.91         27.94         5.28 o                         
   7  11  10        322.70        282.17        15.17 o                         
   9  11  10        997.94        980.03        24.53 o                         
  11  11  10        132.07         97.67        11.04 o                         
 -10  12  10       2006.62       2014.50        43.27 o                         
  -8  12  10         33.78         10.53        11.73 o                         
  -6  12  10       4983.05       4917.96        66.96 o                         
  -4  12  10         36.72         21.53         7.80 o                         
  -2  12  10       1505.25       1539.38        26.33 o                         
   0  12  10        141.32        105.59         9.75 o                         
   2  12  10       4907.90       5062.32        64.23 o                         
   4  12  10          5.86         -2.68         8.07 o                         
   6  12  10       7211.06       7403.41       100.67 o                         
   8  12  10        285.07        250.43        19.46 o                         
  10  12  10       1028.63       1006.72        35.47 o                         
  12  12  10          3.62        -17.37        17.37 o                         
 -11  13  10        249.13        168.41        18.98 o                         
  -9  13  10        106.63         80.95        13.56 o                         
  -7  13  10         92.11         53.37        13.89 o                         
  -5  13  10        162.53        161.93        11.10 o                         
  -3  13  10       1093.78       1019.26        27.05 o                         
  -1  13  10         30.42          7.91         8.61 o                         
   1  13  10          1.51         -4.31         8.96 o                         
   3  13  10        356.96        332.56        15.53 o                         
   5  13  10        540.44        565.75        16.83 o                         
   7  13  10         23.89         30.34         8.65 o                         
   9  13  10         10.45         -9.43         9.97 o                         
  11  13  10         40.00         -1.75        15.05 o                         
 -10  14  10         20.92         -1.69        13.74 o                         
  -8  14  10        591.54        583.36        30.54 o                         
  -6  14  10          4.54        -11.00        13.45 o                         
  -4  14  10       1318.27       1318.70        27.50 o                         
  -2  14  10        650.61        605.94        20.69 o                         
   0  14  10       3343.66       3471.89        58.62 o                         
   2  14  10        297.34        230.39        15.68 o                         
   4  14  10       2079.59       2112.52        35.94 o                         
   6  14  10         33.71         22.03         9.00 o                         
   8  14  10       3791.59       4049.73        74.42 o                         
  10  14  10        185.15        136.52        17.06 o                         
  -9  15  10        697.57        619.09        48.41 o                         
  -7  15  10        244.22        161.31        17.65 o                         
  -5  15  10        151.76        108.09        13.50 o                         
  -3  15  10        222.39        182.49        11.25 o                         
  -1  15  10          0.18         -9.58         9.58 o                         
   1  15  10         72.28         47.52        11.06 o                         
   3  15  10         79.12         76.56        10.97 o                         
   5  15  10        309.68        250.00        16.57 o                         
   7  15  10        983.31       1017.20        38.56 o                         
   9  15  10        131.03         88.75        16.39 o                         
  -8  16  10        123.64         74.90        17.08 o                         
  -6  16  10        702.55        676.96        31.62 o                         
  -4  16  10        194.78        154.77        16.41 o                         
  -2  16  10       1424.04       1483.19        29.38 o                         
   0  16  10         14.58         15.83        10.16 o                         
   2  16  10       1776.84       1854.70        36.77 o                         
   4  16  10         25.76          1.43        11.28 o                         
   6  16  10       2059.36       2148.69        55.73 o                         
   8  16  10        145.90         81.89        17.17 o                         
  -5  17  10          5.42        -15.98        15.98 o                         
  -3  17  10         23.09          3.34        12.68 o                         
  -1  17  10        230.68        200.09        21.48 o                         
   1  17  10         67.09         47.58        11.10 o                         
   3  17  10        144.36        111.96        12.80 o                         
   5  17  10         84.75         66.15        16.98 o                         
  -2  18  10         26.61         24.83        12.90 o                         
   0  18  10        795.95        819.00        26.50 o                         
   2  18  10         10.68         -0.55        12.06 o                         
   0   1  11       5155.38       4776.60        39.49 o                         
  -1   2  11       7111.32       6978.62        64.07 o                         
   1   2  11       3622.61       3563.24        30.24 o                         
  -2   3  11        758.74        700.82         9.83 o                         
   0   3  11      11832.07      11366.97        96.37 o                         
   2   3  11       6574.48       6529.14        58.13 o                         
  -3   4  11        564.69        569.62         9.71 o                         
  -1   4  11       1833.73       1901.73        20.44 o                         
   1   4  11       2512.71       2516.37        25.04 o                         
   3   4  11        849.09        765.20        10.24 o                         
  -4   5  11       7199.57       7355.08        72.99 o                         
  -2   5  11       4676.66       4724.45        47.90 o                         
   0   5  11       2397.18       2367.94        24.77 o                         
   2   5  11       6021.30       5969.18        59.62 o                         
   4   5  11        581.18        641.24        10.59 o                         
  -5   6  11       1344.81       1349.87        17.25 o                         
  -3   6  11       2428.85       2459.61        29.99 o                         
  -1   6  11       2150.70       2086.45        24.58 o                         
   1   6  11        184.82        179.07         6.89 o                         
   3   6  11       6449.53       6631.30        66.41 o                         
   5   6  11       1742.61       1749.19        21.68 o                         
  -6   7  11        566.07        586.26        11.52 o                         
  -4   7  11       4252.53       4453.50        48.01 o                         
  -2   7  11      12803.68      12609.93       128.06 o                         
   0   7  11       3586.24       3672.38        38.56 o                         
   2   7  11       1344.68       1334.40        17.38 o                         
   4   7  11       4949.60       5062.25        53.78 o                         
   6   7  11       2154.27       2416.82        28.40 o                         
  -7   8  11        496.32        522.58        14.54 o                         
  -5   8  11       2398.89       2536.69        30.20 o                         
  -3   8  11       4033.38       4102.67        43.20 o                         
  -1   8  11       3769.24       3829.63        40.37 o                         
   1   8  11      10820.17      10752.04       105.80 o                         
   3   8  11       1018.73        982.32        15.08 o                         
   5   8  11         22.49          8.62         4.87 o                         
   7   8  11       1897.57       2042.09        26.73 o                         
  -8   9  11       1195.25       1165.74        22.97 o                         
  -6   9  11       1587.11       1772.23        25.12 o                         
  -4   9  11       4149.66       4257.94        46.93 o                         
  -2   9  11       5588.01       5871.18        60.08 o                         
   0   9  11        766.21        799.18        13.60 o                         
   2   9  11        304.21        310.15        11.31 o                         
   4   9  11         45.34         45.91         5.28 o                         
   6   9  11       4033.74       4363.05        47.77 o                         
   8   9  11       3452.67       3491.66        56.24 o                         
  -9  10  11        375.38        364.17        16.80 o                         
  -7  10  11       3741.09       3735.86        53.63 o                         
  -5  10  11       1828.00       1836.77        28.23 o                         
  -3  10  11       1447.40       1531.70        20.67 o                         
  -1  10  11       6860.24       6983.47        70.71 o                         
   1  10  11       4724.41       4775.02        48.13 o                         
   3  10  11       2081.11       2121.42        27.68 o                         
   5  10  11       3967.45       4085.98        49.44 o                         
   7  10  11        270.48        284.19        14.31 o                         
   9  10  11       1032.47       1081.50        23.77 o                         
 -10  11  11        834.33        890.37        24.58 o                         
  -8  11  11       1527.89       1511.66        34.99 o                         
  -6  11  11       2015.46       2015.41        32.94 o                         
  -4  11  11       2436.61       2639.52        37.24 o                         
  -2  11  11       1641.67       1720.14        24.61 o                         
   0  11  11        183.24        183.17         8.01 o                         
   2  11  11       1000.42       1015.63        19.72 o                         
   4  11  11       1079.83       1173.80        21.48 o                         
   6  11  11        761.05        729.01        16.12 o                         
   8  11  11       3042.76       3157.83        43.83 o                         
  10  11  11       1112.38       1060.72        35.36 o                         
 -11  12  11         87.64          3.29        25.71 o                         
  -9  12  11        699.10        691.55        28.40 o                         
  -7  12  11        814.97        763.08        27.28 o                         
  -5  12  11       2279.08       2254.31        34.20 o                         
  -3  12  11       2777.47       2848.16        40.86 o                         
  -1  12  11        757.91        754.03        20.46 o                         
   1  12  11        573.68        605.70        19.05 o                         
   3  12  11       6134.58       6319.07        79.97 o                         
   5  12  11       3332.43       3444.31        54.24 o                         
   7  12  11       2412.36       2514.66        39.71 o                         
   9  12  11        389.71        386.76        25.18 o                         
  11  12  11        213.04        114.42        23.98 o                         
 -12  13  11         55.80         49.75        19.41 o                         
 -10  13  11        690.85        518.64        41.02 o                         
  -8  13  11        711.65        742.55        29.22 o                         
  -6  13  11       2399.38       2466.77        50.35 o                         
  -4  13  11       1819.76       1864.93        35.79 o                         
  -2  13  11          9.62         -8.75         8.75 o                         
   0  13  11       1205.61       1216.20        25.94 o                         
   2  13  11       1104.40       1181.33        25.80 o                         
   4  13  11        817.50        807.91        22.37 o                         
   6  13  11       1111.38       1129.86        35.75 o                         
   8  13  11        878.29        938.61        38.89 o                         
  10  13  11         23.68        -13.74        17.42 o                         
  12  13  11        950.91        879.24        41.57 o                         
 -11  14  11       1217.42       1257.79        46.37 o                         
  -9  14  11        394.13        327.08        21.60 o                         
  -7  14  11        532.18        543.05        32.41 o                         
  -5  14  11        655.04        680.17        24.22 o                         
  -3  14  11        696.71        684.46        22.07 o                         
  -1  14  11        459.30        438.06        22.19 o                         
   1  14  11       1577.47       1645.54        31.13 o                         
   3  14  11        853.07        906.18        24.62 o                         
   5  14  11       1407.44       1466.84        46.09 o                         
   7  14  11       1760.08       1861.03        43.06 o                         
   9  14  11        769.16        744.23        34.67 o                         
  11  14  11        124.54        109.40        20.95 o                         
 -10  15  11         12.32        -20.58        34.49 o                         
  -8  15  11        704.86        685.79        32.53 o                         
  -6  15  11       1878.56       1889.00        48.07 o                         
  -4  15  11        478.31        470.17        22.78 o                         
  -2  15  11        383.00        332.39        23.70 o                         
   0  15  11        363.79        354.20        22.03 o                         
   2  15  11        952.77        934.13        28.58 o                         
   4  15  11        823.02        833.55        27.11 o                         
   6  15  11        970.93        995.31        34.88 o                         
   8  15  11         11.15         27.04        15.19 o                         
  -7  16  11        823.16        819.58        44.11 o                         
  -5  16  11        468.03        444.92        42.75 o                         
  -3  16  11        145.46        120.28        12.23 o                         
  -1  16  11        579.76        568.17        23.56 o                         
   1  16  11        884.73        866.57        29.01 o                         
   3  16  11        333.07        303.85        19.08 o                         
   5  16  11        405.67        347.93        35.33 o                         
   7  16  11         89.05         42.84        16.46 o                         
  -6  17  11        559.59        670.43        77.38 o                         
  -4  17  11        870.42        862.39        35.29 o                         
  -2  17  11        418.08        397.38        20.10 o                         
   0  17  11        250.61        206.79        16.32 o                         
   2  17  11        204.76        198.96        13.59 o                         
   4  17  11       1091.31       1101.33        33.26 o                         
  -1  18  11        741.27        791.69       114.99 o                         
   1  18  11         38.04        -25.30        41.53 o                         
   0   0  12      22353.83      19792.20       396.05 o                         
   1   1  12         11.52          9.41         2.82 o                         
   0   2  12        149.34        167.12        10.73 o                         
   2   2  12      23641.24      21902.06       189.30 o                         
  -1   3  12         64.93         45.88         3.73 o                         
   1   3  12         34.37         23.83         2.86 o                         
   3   3  12       1452.58       1518.36        16.89 o                         
  -2   4  12        124.23        117.43         5.45 o                         
   0   4  12      21755.18      20874.67       200.65 o                         
   2   4  12       1551.84       1530.72        16.95 o                         
   4   4  12       6779.87       6692.33        64.11 o                         
  -3   5  12       4135.88       3987.41        45.17 o                         
  -1   5  12         77.20        101.31         5.49 o                         
   1   5  12         91.63         74.62         4.61 o                         
   3   5  12       1800.20       1706.49        18.89 o                         
   5   5  12        130.09        138.11         5.52 o                         
  -4   6  12        191.57        146.91         7.31 o                         
  -2   6  12       7906.66       8092.55        83.60 o                         
   0   6  12          1.61          0.97         3.94 o                         
   2   6  12       5990.12       6165.32        61.97 o                         
   4   6  12       1320.01       1339.32        17.33 o                         
   6   6  12       9143.76       9228.43        91.27 o                         
  -5   7  12          9.88          6.59         4.81 o                         
  -3   7  12          9.13         -0.62         5.02 o                         
  -1   7  12       3464.66       3507.95        38.92 o                         
   1   7  12        693.13        631.04        14.12 o                         
   3   7  12       2602.22       2569.56        28.75 o                         
   5   7  12        741.52        750.12        13.75 o                         
   7   7  12       1238.26       1235.11        19.70 o                         
  -6   8  12         71.50         72.10         6.55 o                         
  -4   8  12       5620.18       5967.31        63.36 o                         
  -2   8  12        258.03        281.50        11.22 o                         
   0   8  12       7334.51       7633.18        79.47 o                         
   2   8  12        854.87        883.94        15.55 o                         
   4   8  12       7696.86       7801.87        81.21 o                         
   6   8  12         47.58         24.43         5.27 o                         
   8   8  12       5687.71       5587.81        66.40 o                         
  -7   9  12        905.29        806.02        24.16 o                         
  -5   9  12        113.20         83.67         7.69 o                         
  -3   9  12         15.26         17.04         5.06 o                         
  -1   9  12        170.56        131.34         6.24 o                         
   1   9  12        172.20        192.65        11.07 o                         
   3   9  12         89.58         80.39         6.05 o                         
   5   9  12          0.14         -5.35         5.35 o                         
   7   9  12         19.08          2.64         7.95 o                         
   9   9  12         12.73          4.17         5.65 o                         
  -8  10  12        170.10        141.94        11.02 o                         
  -6  10  12       4662.17       4584.04        68.19 o                         
  -4  10  12          2.22          0.69         6.37 o                         
  -2  10  12       6093.06       6387.97        71.01 o                         
   0  10  12        910.80        903.95        16.45 o                         
   2  10  12      10059.08      10351.06       117.18 o                         
   4  10  12         81.53         65.17         7.16 o                         
   6  10  12       3663.74       3657.63        56.77 o                         
   8  10  12        189.80        146.13         8.31 o                         
  10  10  12       2665.79       2762.17        50.57 o                         
  -9  11  12        332.64        299.62        19.39 o                         
  -7  11  12         15.53         -3.03        10.19 o                         
  -5  11  12        331.93        309.85        14.85 o                         
  -3  11  12          0.16         -4.87         6.67 o                         
  -1  11  12        126.29        109.96         7.70 o                         
   1  11  12         33.62         15.99         8.07 o                         
   3  11  12       1960.00       2017.61        31.89 o                         
   5  11  12         21.30         14.79         9.61 o                         
   7  11  12        813.87        799.91        22.03 o                         
   9  11  12         24.30         19.28         8.43 o                         
  11  11  12        251.58        188.39        19.50 o                         
 -10  12  12        349.71        253.68        25.15 o                         
  -8  12  12       1664.76       1677.84        41.74 o                         
  -6  12  12         36.64         26.48         8.95 o                         
  -4  12  12       8073.34       8199.96       106.24 o                         
  -2  12  12        113.68         89.95         8.38 o                         
   0  12  12       4820.17       5006.83        78.29 o                         
   2  12  12          9.90          6.46         8.30 o                         
   4  12  12       5329.06       5608.71        71.24 o                         
   6  12  12         89.62         77.25         7.99 o                         
   8  12  12       2887.41       3110.90        50.40 o                         
  10  12  12         19.02          2.55        13.31 o                         
  12  12  12       1142.30       1122.43        43.31 o                         
 -11  13  12         33.61          8.83        18.00 o                         
  -9  13  12        509.95        424.60        25.41 o                         
  -7  13  12         98.31         88.82        13.57 o                         
  -5  13  12        108.87         94.73        10.53 o                         
  -3  13  12          4.34         34.60         9.44 o                         
  -1  13  12          6.18         -5.20         9.09 o                         
   1  13  12        463.53        462.32        19.50 o                         
   3  13  12         29.94         15.67         9.04 o                         
   5  13  12          9.08         -5.81         8.71 o                         
   7  13  12         27.65         18.28        11.78 o                         
   9  13  12        498.49        432.62        36.42 o                         
  11  13  12          4.19        -17.74        17.74 o                         
 -10  14  12       1812.30       1797.47        51.50 o                         
  -8  14  12        129.73         87.79        16.55 o                         
  -6  14  12       2983.01       3093.69        57.60 o                         
  -4  14  12          7.10         -8.29        10.31 o                         
  -2  14  12       5427.42       5606.62        82.13 o                         
   0  14  12          0.30          2.15         9.93 o                         
   2  14  12       2926.17       3052.95        46.92 o                         
   4  14  12          2.54         -9.73         9.73 o                         
   6  14  12       3485.27       3703.78        67.76 o                         
   8  14  12        126.87         98.43        15.26 o                         
  10  14  12       1021.61       1040.25        43.07 o                         
  -9  15  12         49.84         94.11        21.98 o                         
  -7  15  12        188.30        118.38        15.76 o                         
  -5  15  12         65.26         92.27        15.79 o                         
  -3  15  12        383.47        399.79        18.93 o                         
  -1  15  12          0.96         17.71        10.61 o                         
   1  15  12         30.48         15.20        10.67 o                         
   3  15  12          4.82          4.67        10.96 o                         
   5  15  12         10.87         -4.46        10.60 o                         
   7  15  12          0.11        -14.07        14.88 o                         
   9  15  12         28.04         18.97        16.95 o                         
  -6  16  12         96.32         50.92        15.73 o                         
  -4  16  12       2146.80       2239.60        45.81 o                         
  -2  16  12         16.39         -8.46        10.97 o                         
   0  16  12       3456.30       3655.80        58.89 o                         
   2  16  12        173.85        151.47        14.60 o                         
   4  16  12       1963.47       2004.80        44.28 o                         
   6  16  12         80.00         61.73        15.09 o                         
  -3  17  12        177.32        176.01        15.37 o                         
  -1  17  12        296.54        249.97        15.02 o                         
   1  17  12        286.34        244.04        16.20 o                         
   3  17  12         54.86         31.92        12.73 o                         
   0   1  13       5811.26       5778.47        50.80 o                         
  -1   2  13       8726.42       8706.26        74.90 o                         
   1   2  13       6875.09       6960.68        58.64 o                         
  -2   3  13      12950.27      12434.62       116.49 o                         
   0   3  13       8285.79       8409.64        72.23 o                         
   2   3  13       1231.96       1260.39        14.00 o                         
  -3   4  13       3262.35       3186.73        35.35 o                         
  -1   4  13       1232.38       1344.59        19.36 o                         
   1   4  13       6194.89       6278.04        56.62 o                         
   3   4  13       3348.60       3336.67        31.82 o                         
  -4   5  13        911.30        835.09        13.25 o                         
  -2   5  13       8442.58       8530.15        87.92 o                         
   0   5  13      13047.30      12809.00       124.84 o                         
   2   5  13       1309.13       1286.79        16.18 o                         
   4   5  13        148.77        159.65         7.70 o                         
  -5   6  13       9677.36       9671.07        99.53 o                         
  -3   6  13       2407.63       2502.02        30.76 o                         
  -1   6  13       1213.19       1262.46        18.14 o                         
   1   6  13        100.83        117.89         5.35 o                         
   3   6  13         27.04         33.59         4.54 o                         
   5   6  13        387.13        392.49        11.47 o                         
  -6   7  13       4059.27       3965.24        57.64 o                         
  -4   7  13        708.70        714.19        15.77 o                         
  -2   7  13       3429.45       3351.29        39.94 o                         
   0   7  13       7134.17       7162.53        74.83 o                         
   2   7  13       2170.79       2290.72        27.89 o                         
   4   7  13       1384.06       1372.40        19.45 o                         
   6   7  13       1936.76       2096.28        31.08 o                         
  -7   8  13       4055.94       3989.55        59.48 o                         
  -5   8  13       2524.94       2678.72        37.16 o                         
  -3   8  13       4854.48       4887.74        53.25 o                         
  -1   8  13       3528.99       3647.65        40.96 o                         
   1   8  13        182.93        211.03         8.53 o                         
   3   8  13        142.27        154.57         6.71 o                         
   5   8  13       2031.84       2079.97        28.60 o                         
   7   8  13        446.36        417.30        14.73 o                         
  -8   9  13         35.58         37.22        10.11 o                         
  -6   9  13        776.08        734.67        18.42 o                         
  -4   9  13       5607.05       5558.11        73.68 o                         
  -2   9  13       1457.03       1492.67        26.71 o                         
   0   9  13        394.31        367.41        11.31 o                         
   2   9  13       4035.49       4228.34        45.67 o                         
   4   9  13       2041.00       2158.84        33.18 o                         
   6   9  13        597.64        600.90        32.78 o                         
   8   9  13       2350.56       2259.34        41.10 o                         
  -9  10  13       1384.71       1319.07        35.11 o                         
  -7  10  13       1172.67       1053.80        26.47 o                         
  -5  10  13       1221.15       1206.02        27.32 o                         
  -3  10  13       2085.44       2240.00        31.23 o                         
  -1  10  13       1706.84       1770.31        26.29 o                         
   1  10  13       4595.24       4631.27        62.88 o                         
   3  10  13       3425.58       3479.93        46.71 o                         
   5  10  13        199.79        175.60         8.83 o                         
   7  10  13         25.58         26.12         8.62 o                         
   9  10  13        813.47        730.43        20.76 o                         
 -10  11  13        105.75         62.51        14.06 o                         
  -8  11  13        230.09        194.08        20.71 o                         
  -6  11  13        378.39        325.50        16.66 o                         
  -4  11  13       2297.88       2289.16        36.27 o                         
  -2  11  13       2148.57       2128.86        34.14 o                         
   0  11  13        231.25        194.59        11.85 o                         
   2  11  13        219.32        182.37        13.41 o                         
   4  11  13       3484.15       3674.87        49.79 o                         
   6  11  13       1441.87       1399.47        25.35 o                         
   8  11  13        850.56        853.65        27.47 o                         
  10  11  13        946.58        930.60        37.73 o                         
 -11  12  13        174.47        137.89        19.39 o                         
  -9  12  13         80.40         53.36        13.25 o                         
  -7  12  13         83.86         70.20        13.30 o                         
  -5  12  13        584.05        551.41        19.22 o                         
  -3  12  13        460.17        426.68        27.89 o                         
  -1  12  13       1961.41       1987.22        31.46 o                         
   1  12  13       2023.10       2045.76        35.40 o                         
   3  12  13       1121.25       1100.72        24.05 o                         
   5  12  13        447.35        452.02        19.90 o                         
   7  12  13       1387.96       1452.36        37.32 o                         
   9  12  13        338.95        242.60        22.81 o                         
  11  12  13        893.27        859.41        40.00 o                         
 -10  13  13        488.71        366.30        39.06 o                         
  -8  13  13         38.49         19.41        13.51 o                         
  -6  13  13        505.01        449.13        20.42 o                         
  -4  13  13       1589.12       1562.93        30.00 o                         
  -2  13  13        495.61        450.99        21.03 o                         
   0  13  13        289.11        246.75        12.86 o                         
   2  13  13        661.64        627.38        22.18 o                         
   4  13  13        255.06        192.37        12.23 o                         
   6  13  13       4076.21       4293.53        68.33 o                         
   8  13  13       1100.57       1144.94        35.57 o                         
  10  13  13         28.00         20.41        17.87 o                         
  -9  14  13        215.47        197.77        20.82 o                         
  -7  14  13         43.10          5.20        16.35 o                         
  -5  14  13         12.85        -10.20        10.20 o                         
  -3  14  13        298.09        250.50        15.92 o                         
  -1  14  13        583.84        573.83        22.11 o                         
   1  14  13        290.03        233.33        12.77 o                         
   3  14  13        239.88        205.12        13.04 o                         
   5  14  13       1075.74       1191.77        29.68 o                         
   7  14  13        828.31        806.50        34.69 o                         
   9  14  13        855.72        900.84        35.95 o                         
  -8  15  13        382.27        318.07        23.02 o                         
  -6  15  13         43.29         24.89        14.63 o                         
  -4  15  13        346.75        259.72        15.52 o                         
  -2  15  13        961.60        990.00        31.84 o                         
   0  15  13        128.15         92.59        12.49 o                         
   2  15  13         78.40         54.98        12.87 o                         
   4  15  13       1911.43       1996.60        47.13 o                         
   6  15  13        956.05       1022.34        30.47 o                         
   8  15  13       1015.26       1041.34        38.02 o                         
  -5  16  13        130.59         98.30        15.11 o                         
  -3  16  13         82.54         63.31        13.94 o                         
  -1  16  13         26.21         19.34        12.40 o                         
   1  16  13        285.48        249.22        18.36 o                         
   3  16  13        530.40        527.14        24.44 o                         
   5  16  13        432.42        407.78        22.87 o                         
  -2  17  13        189.20        160.63        15.69 o                         
   0  17  13        648.69        640.66        29.99 o                         
   2  17  13        122.66         78.92        14.86 o                         
   1   1  14        150.27        137.64         5.79 o                         
   0   2  14      15545.45      15184.69       121.60 o                         
   2   2  14        227.42        178.23         6.58 o                         
  -1   3  14       3034.45       2991.52        28.12 o                         
   1   3  14        153.31        132.63         4.96 o                         
   3   3  14       1694.11       1595.79        18.89 o                         
  -2   4  14       6710.75       6772.14        67.74 o                         
   0   4  14       1191.85       1208.67        14.79 o                         
   2   4  14       6694.86       6793.96        61.14 o                         
   4   4  14        685.18        612.64        12.93 o                         
  -3   5  14       1979.01       2003.26        24.67 o                         
  -1   5  14        299.46        300.79        10.26 o                         
   1   5  14       8842.94       8642.72        79.50 o                         
   3   5  14       2053.61       2096.27        21.86 o                         
   5   5  14       1394.81       1420.29        25.09 o                         
  -4   6  14      13047.18      13190.67       140.48 o                         
  -2   6  14       1182.02       1203.33        18.25 o                         
   0   6  14       4578.43       4598.97        49.77 o                         
   2   6  14        137.32        130.33         5.85 o                         
   4   6  14       8239.36       8525.45        84.81 o                         
   6   6  14        103.38         76.31         6.86 o                         
  -5   7  14         30.07         22.61         7.32 o                         
  -3   7  14         36.66         51.12         5.94 o                         
  -1   7  14        439.54        416.96        11.64 o                         
   1   7  14         33.70         31.03         4.77 o                         
   3   7  14          5.65          0.53         5.03 o                         
   5   7  14        132.90        123.35         6.95 o                         
   7   7  14          2.97         -5.22         6.00 o                         
  -6   8  14       7800.19       8199.94       106.08 o                         
  -4   8  14         13.24         -5.93         5.93 o                         
  -2   8  14      14526.99      14377.40       146.58 o                         
   0   8  14          1.66         -5.16         5.16 o                         
   2   8  14       3956.26       4124.17        46.22 o                         
   4   8  14        476.03        459.83        13.77 o                         
   6   8  14       6731.92       7243.44        91.28 o                         
   8   8  14          0.01         -6.52         6.52 o                         
  -7   9  14         68.47         46.00         9.60 o                         
  -5   9  14        943.60        927.38        29.33 o                         
  -3   9  14        115.32         96.90         7.15 o                         
  -1   9  14         45.51         47.02         6.59 o                         
   1   9  14       2292.02       2307.30        34.01 o                         
   3   9  14         93.69         70.39         7.79 o                         
   5   9  14        419.25        397.26        14.90 o                         
   7   9  14          0.76         -4.97         6.96 o                         
   9   9  14          0.25          6.26        10.43 o                         
  -8  10  14       4271.92       4441.61        74.72 o                         
  -6  10  14         13.68         -7.33         7.33 o                         
  -4  10  14       7867.21       8290.17       119.07 o                         
  -2  10  14         12.71         10.46         6.63 o                         
   0  10  14       7822.17       8025.99        97.33 o                         
   2  10  14        124.37         93.47        11.09 o                         
   4  10  14       4316.36       4672.27        60.31 o                         
   6  10  14          1.62         -7.75         7.75 o                         
   8  10  14       5467.29       5470.66       124.31 o                         
  10  10  14         12.29          4.22        15.85 o                         
  -9  11  14       1016.78        880.12        40.58 o                         
  -7  11  14       1321.74       1394.04        37.48 o                         
  -5  11  14         55.15         33.59         8.33 o                         
  -3  11  14         10.08         17.92         8.76 o                         
  -1  11  14         26.25         20.37         7.42 o                         
   1  11  14         82.21         82.90         9.65 o                         
   3  11  14         31.29         27.94         8.57 o                         
   5  11  14         88.93         66.07         9.08 o                         
   7  11  14         13.79         36.44        11.59 o                         
   9  11  14        933.37        973.99        30.56 o                         
  11  11  14        252.53        231.43        20.75 o                         
 -10  12  14       1645.32       1664.91        48.28 o                         
  -8  12  14          8.36         -7.93        12.37 o                         
  -6  12  14       3107.24       3311.94        57.08 o                         
  -4  12  14         51.08         45.72         9.01 o                         
  -2  12  14       3818.00       3916.55        52.54 o                         
   0  12  14         97.33         53.53         8.05 o                         
   2  12  14       3947.70       4156.54        63.21 o                         
   4  12  14        411.27        390.83        16.53 o                         
   6  12  14       4524.74       4739.05       109.17 o                         
   8  12  14          0.02          4.12        11.26 o                         
  10  12  14       2282.44       2304.45        56.69 o                         
  -9  13  14         43.56         38.59        17.74 o                         
  -7  13  14         29.05          2.99        13.48 o                         
  -5  13  14        562.27        645.59        24.12 o                         
  -3  13  14         57.34         43.30        10.68 o                         
  -1  13  14         74.76         48.04        10.70 o                         
   1  13  14         71.80         34.52        10.79 o                         
   3  13  14        280.83        234.21        15.15 o                         
   5  13  14        181.34        154.46        11.48 o                         
   7  13  14        427.62        375.68        24.72 o                         
   9  13  14          0.36          9.69        17.74 o                         
  -8  14  14       1680.06       1720.32        60.94 o                         
  -6  14  14         31.30         31.43        16.02 o                         
  -4  14  14       1786.20       1831.90        47.16 o                         
  -2  14  14          5.76         -1.08        11.59 o                         
   0  14  14       1352.06       1428.09        30.43 o                         
   2  14  14        162.12        122.31        12.02 o                         
   4  14  14       2621.13       2696.69        41.71 o                         
   6  14  14          2.59        -10.81        14.24 o                         
   8  14  14       2344.95       2423.23        51.92 o                         
  -7  15  14        133.34        141.71        20.46 o                         
  -5  15  14         35.44         29.43        13.99 o                         
  -3  15  14          2.00         -5.91        12.36 o                         
  -1  15  14         82.62         45.68        12.31 o                         
   1  15  14         20.77          0.23        13.26 o                         
   3  15  14        500.32        485.93        22.83 o                         
   5  15  14         66.10         67.03        12.83 o                         
   7  15  14        118.68         74.14        16.99 o                         
  -4  16  14          2.29        -10.71        14.12 o                         
  -2  16  14        496.56        391.37        24.44 o                         
   0  16  14          3.18         -8.34        13.75 o                         
   2  16  14       1000.75       1059.40        33.37 o                         
   4  16  14          8.74         -3.29        12.26 o                         
   0   1  15       5666.35       5855.91        53.05 o                         
  -1   2  15       4012.44       4155.18        38.86 o                         
   1   2  15       3528.93       3710.12        34.13 o                         
  -2   3  15       1165.18       1149.15        14.76 o                         
   0   3  15       3073.88       3311.19        30.90 o                         
   2   3  15       1561.06       1605.39        19.19 o                         
  -3   4  15        428.81        369.63        10.05 o                         
  -1   4  15        288.66        295.62         8.27 o                         
   1   4  15       1553.11       1578.61        18.47 o                         
   3   4  15       3311.97       3413.60        34.33 o                         
  -4   5  15       9212.83       9006.35        89.49 o                         
  -2   5  15        116.81        157.11         9.75 o                         
   0   5  15        106.09        105.40         6.84 o                         
   2   5  15       1630.12       1623.94        18.86 o                         
   4   5  15       1513.26       1556.23        21.16 o                         
  -5   6  15       1502.70       1402.67        24.71 o                         
  -3   6  15        758.55        792.59        15.76 o                         
  -1   6  15        244.91        248.92        12.42 o                         
   1   6  15       2284.80       2313.77        25.75 o                         
   3   6  15       7710.97       7635.63        71.19 o                         
   5   6  15       2290.44       2368.24        32.86 o                         
  -6   7  15       1103.63       1066.02        25.90 o                         
  -4   7  15        483.65        523.48        16.71 o                         
  -2   7  15       4898.63       4902.38        53.70 o                         
   0   7  15        115.91         81.34         5.80 o                         
   2   7  15        574.45        567.39        11.15 o                         
   4   7  15       4894.28       4917.82        55.85 o                         
   6   7  15       1552.57       1592.40        27.79 o                         
  -7   8  15        323.32        250.95        13.53 o                         
  -5   8  15       1665.19       1700.58        28.86 o                         
  -3   8  15       1983.40       1949.30        31.63 o                         
  -1   8  15       4134.46       4206.40        58.14 o                         
   1   8  15       1280.85       1230.51        21.72 o                         
   3   8  15        926.03        999.20        21.77 o                         
   5   8  15       1492.10       1475.86        28.48 o                         
   7   8  15       2373.04       2355.71        39.00 o                         
  -8   9  15       1681.29       1658.28        36.64 o                         
  -6   9  15        258.27        207.74        12.29 o                         
  -4   9  15        514.79        496.30        16.52 o                         
  -2   9  15        757.68        775.54        17.48 o                         
   0   9  15       3863.09       3904.99        50.99 o                         
   2   9  15        492.75        469.94        18.22 o                         
   4   9  15        947.28        939.13        22.12 o                         
   6   9  15       1802.15       1792.17        30.95 o                         
   8   9  15        733.66        676.24        28.65 o                         
  -9  10  15        137.43         88.76        13.33 o                         
  -7  10  15       1438.88       1390.01        58.28 o                         
  -5  10  15       1249.34       1196.22        24.83 o                         
  -3  10  15       3739.27       3781.51        51.57 o                         
  -1  10  15       1006.73       1023.83        20.97 o                         
   1  10  15       1847.74       1962.41        33.08 o                         
   3  10  15        255.05        201.37        10.19 o                         
   5  10  15       1756.13       1817.48        30.10 o                         
   7  10  15       2847.93       2967.92        53.18 o                         
   9  10  15       2377.92       2540.07        64.15 o                         
 -10  11  15        681.01        756.21        45.62 o                         
  -8  11  15       1155.83       1179.15        35.00 o                         
  -6  11  15        434.24        428.82        33.34 o                         
  -4  11  15        268.77        200.90        10.70 o                         
  -2  11  15       1730.70       1681.81        28.57 o                         
   0  11  15       2863.28       3100.91        45.85 o                         
   2  11  15       1333.38       1386.96        34.08 o                         
   4  11  15        101.44         83.64         9.57 o                         
   6  11  15        330.00        297.60        26.97 o                         
   8  11  15        889.21        870.34        25.85 o                         
  10  11  15        597.23        578.88        34.28 o                         
 -11  12  15        209.05        187.08        26.91 o                         
  -9  12  15        894.90        889.03        39.70 o                         
  -7  12  15        584.39        598.68        29.43 o                         
  -5  12  15       1729.53       1739.48        37.21 o                         
  -3  12  15        465.37        446.98        19.94 o                         
  -1  12  15       2247.48       2419.52        39.78 o                         
   1  12  15        483.87        518.37        22.72 o                         
   3  12  15       2113.97       2146.76        34.80 o                         
   5  12  15       1318.78       1382.63        41.80 o                         
   7  12  15        848.80        920.71        28.37 o                         
   9  12  15        541.46        592.10        34.68 o                         
  11  12  15        395.89        359.59        29.51 o                         
 -10  13  15         16.13         -6.24        32.92 o                         
  -8  13  15        895.35        944.30        40.75 o                         
  -6  13  15       1045.60       1114.01        37.73 o                         
  -4  13  15        580.39        580.79        30.60 o                         
  -2  13  15       1389.33       1407.05        31.14 o                         
   0  13  15       1426.60       1538.21        31.32 o                         
   2  13  15        674.29        746.78        23.92 o                         
   4  13  15         24.92          2.20        10.52 o                         
   6  13  15        359.12        333.26        20.35 o                         
   8  13  15        422.05        337.92        22.49 o                         
  10  13  15        447.73        345.81        41.14 o                         
  -7  14  15        605.48        697.60        41.80 o                         
  -5  14  15        225.58        174.82        19.64 o                         
  -3  14  15       1452.95       1554.77        35.01 o                         
  -1  14  15        494.06        518.62        27.23 o                         
   1  14  15       1748.61       1828.17        37.25 o                         
   3  14  15       1052.82       1054.23        28.10 o                         
   5  14  15        447.04        361.19        19.96 o                         
   7  14  15        147.17        139.78        16.89 o                         
  -6  15  15       1800.67       1878.32        52.72 o                         
  -4  15  15       1333.55       1438.40        41.66 o                         
  -2  15  15        295.30        244.74        15.90 o                         
   0  15  15        378.25        339.70        20.17 o                         
   2  15  15        243.03        192.12        14.54 o                         
   4  15  15        374.88        301.45        17.10 o                         
   6  15  15         75.91         46.48        14.48 o                         
  -3  16  15        206.23        177.27        14.63 o                         
  -1  16  15        754.73        731.90        30.47 o                         
   1  16  15        755.11        825.67        31.62 o                         
   3  16  15        336.49        295.71        17.46 o                         
   0   0  16      30782.68      29013.29       501.20 o                         
   1   1  16         80.32         66.24         4.31 o                         
   0   2  16         13.01          8.18         3.83 o                         
   2   2  16      17390.01      17183.35       154.83 o                         
  -1   3  16       1231.39       1198.49        15.00 o                         
   1   3  16         32.91         24.22         4.28 o                         
   3   3  16       1066.76       1035.60        14.54 o                         
  -2   4  16        870.57        847.55        13.93 o                         
   0   4  16      10197.49      10423.39        98.92 o                         
   2   4  16        387.64        378.53        10.22 o                         
   4   4  16       8447.76       8583.09        82.35 o                         
  -3   5  16        211.25        176.41         8.19 o                         
  -1   5  16          0.04         -4.63         4.63 o                         
   1   5  16        328.45        296.10         9.43 o                         
   3   5  16         30.40         20.28         4.72 o                         
   5   5  16         96.54         80.09         7.03 o                         
  -4   6  16        268.61        214.08        10.49 o                         
  -2   6  16       7531.25       7912.33        83.32 o                         
   0   6  16         32.71          2.05         5.33 o                         
   2   6  16       4974.46       5146.88        51.34 o                         
   4   6  16        204.78        211.14         9.78 o                         
   6   6  16       5456.48       5470.44        77.86 o                         
  -5   7  16        118.27         91.73         9.45 o                         
  -3   7  16        774.16        757.04        19.21 o                         
  -1   7  16       3820.17       3740.01        49.20 o                         
   1   7  16          2.80          0.27         5.37 o                         
   3   7  16        210.71        177.69         7.39 o                         
   5   7  16          0.33         -7.18         7.18 o                         
   7   7  16         39.80         15.72         7.11 o                         
  -6   8  16        238.02        183.63        10.85 o                         
  -4   8  16       6486.02       6685.82        88.01 o                         
  -2   8  16        740.40        700.93        18.31 o                         
   0   8  16       5435.00       5636.25        70.67 o                         
   2   8  16        451.27        441.22        14.47 o                         
   4   8  16       3803.88       3911.18        51.91 o                         
   6   8  16         36.96         19.96         7.07 o                         
   8   8  16       1710.72       1579.87        38.90 o                         
  -7   9  16        313.65        231.46        14.54 o                         
  -5   9  16        295.23        230.67        15.33 o                         
  -3   9  16          6.14          7.55         7.73 o                         
  -1   9  16        425.97        382.42        16.44 o                         
   1   9  16       1100.18       1081.87        22.52 o                         
   3   9  16        559.40        523.95        19.29 o                         
   5   9  16         20.23         11.96         8.02 o                         
   7   9  16        386.69        289.08        18.06 o                         
   9   9  16         34.73          9.11        15.36 o                         
  -8  10  16         16.53        -10.79        10.79 o                         
  -6  10  16       1344.27       1334.56        37.04 o                         
  -4  10  16        107.69         80.19         8.92 o                         
  -2  10  16       6217.52       6305.81        83.50 o                         
   0  10  16        128.02        101.25         8.69 o                         
   2  10  16       4454.42       4627.42        64.11 o                         
   4  10  16         79.67         58.51         9.16 o                         
   6  10  16       2013.30       2064.49        42.13 o                         
   8  10  16          0.27         -6.46        15.76 o                         
  10  10  16       1453.15       1497.43        61.76 o                         
  -9  11  16         19.65         13.96        17.28 o                         
  -7  11  16          1.11          0.27        12.49 o                         
  -5  11  16         15.85          2.10        10.59 o                         
  -3  11  16        128.78         68.61         9.05 o                         
  -1  11  16          0.28          7.54         7.90 o                         
   1  11  16        234.00        208.87        12.23 o                         
   3  11  16        318.32        262.44        17.90 o                         
   5  11  16       1054.80       1037.71        28.88 o                         
   7  11  16         17.83         11.08        10.41 o                         
   9  11  16        150.41        125.32        19.36 o                         
  11  11  16          1.92          9.33        18.58 o                         
 -10  12  16        171.97         91.33        19.92 o                         
  -8  12  16        622.72        685.80        40.27 o                         
  -6  12  16        132.58        114.63        13.99 o                         
  -4  12  16       1492.30       1539.47        39.91 o                         
  -2  12  16         36.68         23.53        10.56 o                         
   0  12  16       5544.35       5943.87        86.81 o                         
   2  12  16        407.69        360.85        20.21 o                         
   4  12  16       2220.89       2211.13        52.57 o                         
   6  12  16        416.32        393.59        22.51 o                         
   8  12  16       2016.27       2011.26        55.66 o                         
  10  12  16          4.89        -18.55        18.55 o                         
  -9  13  16        211.89        151.49        31.14 o                         
  -7  13  16         14.59          9.22        17.24 o                         
  -5  13  16        230.94        214.11        14.76 o                         
  -3  13  16         46.84         62.29        12.78 o                         
  -1  13  16         47.90         27.83        11.86 o                         
   1  13  16          0.60         14.35        11.38 o                         
   3  13  16         49.85         35.26        11.12 o                         
   5  13  16        152.35        131.89        15.56 o                         
   7  13  16          3.66         15.83        17.00 o                         
   9  13  16         96.70         64.87        25.15 o                         
  -6  14  16        745.66        740.58        39.28 o                         
  -4  14  16        570.80        555.01        27.53 o                         
  -2  14  16       2125.96       2226.06        48.29 o                         
   0  14  16        107.31         85.34        14.09 o                         
   2  14  16       2410.36       2468.94        44.48 o                         
   4  14  16         12.91          6.42        11.92 o                         
   6  14  16       2153.37       2341.09        45.65 o                         
  -5  15  16        197.89        166.61        22.87 o                         
  -3  15  16        256.85        268.94        16.48 o                         
  -1  15  16          0.37         -1.59        13.90 o                         
   1  15  16          4.66        -13.40        13.40 o                         
   3  15  16         70.32         69.30        14.55 o                         
   5  15  16         84.44        100.17        14.62 o                         
   0   1  17       2323.88       2352.18        24.31 o                         
  -1   2  17       1447.96       1511.76        17.78 o                         
   1   2  17       1299.08       1281.35        16.04 o                         
  -2   3  17       8561.08       8536.27        79.12 o                         
   0   3  17        194.82        175.38         6.47 o                         
   2   3  17       1335.23       1348.24        17.93 o                         
  -3   4  17       1530.44       1551.13        19.84 o                         
  -1   4  17       2170.75       2146.98        25.46 o                         
   1   4  17       8041.40       8127.76        78.47 o                         
   3   4  17        572.14        580.74        12.20 o                         
  -4   5  17        774.05        796.57        16.37 o                         
  -2   5  17        681.30        713.60        14.55 o                         
   0   5  17       3207.35       3185.07        35.26 o                         
   2   5  17        546.13        539.61        12.52 o                         
   4   5  17       3236.60       3415.35        42.81 o                         
  -5   6  17       1985.61       1957.95        30.86 o                         
  -3   6  17       4870.05       4864.63        65.30 o                         
  -1   6  17       3016.55       3068.90        39.49 o                         
   1   6  17        166.14        150.19         6.94 o                         
   3   6  17       1936.02       1970.63        28.01 o                         
   5   6  17       3148.79       3048.25        61.85 o                         
  -6   7  17       1674.41       1701.19        37.48 o                         
  -4   7  17        721.24        703.63        20.15 o                         
  -2   7  17         72.83         53.13         8.08 o                         
   0   7  17       1681.82       1683.88        25.70 o                         
   2   7  17       3697.74       3702.24        48.49 o                         
   4   7  17       2786.70       2871.25        44.36 o                         
   6   7  17        582.92        574.15        22.34 o                         
  -7   8  17        541.60        474.84        23.95 o                         
  -5   8  17       2929.55       2912.65        41.41 o                         
  -3   8  17        827.05        811.45        21.14 o                         
  -1   8  17        422.88        409.38        16.85 o                         
   1   8  17        728.96        764.42        20.78 o                         
   3   8  17       2374.37       2507.26        39.22 o                         
   5   8  17       1739.17       1805.01        33.16 o                         
   7   8  17       2226.89       2277.57        55.89 o                         
  -8   9  17       1292.93       1342.43        46.60 o                         
  -6   9  17        828.09        853.10        27.70 o                         
  -4   9  17        940.27        987.82        22.91 o                         
  -2   9  17         15.31         -7.60         7.60 o                         
   0   9  17       1546.36       1563.22        28.69 o                         
   2   9  17       5742.40       6028.80        86.38 o                         
   4   9  17        281.81        250.75        12.61 o                         
   6   9  17       1020.73       1056.87        27.48 o                         
   8   9  17         43.32         34.82        15.42 o                         
  -9  10  17        645.11        561.59        33.28 o                         
  -7  10  17       1072.35        962.14        52.07 o                         
  -5  10  17         13.06        -10.07        10.07 o                         
  -3  10  17        977.23        961.89        23.15 o                         
  -1  10  17       1289.66       1236.99        34.15 o                         
   1  10  17       1496.69       1571.85        27.65 o                         
   3  10  17         35.31         38.08         9.20 o                         
   5  10  17        956.84        985.81        27.52 o                         
   7  10  17        918.22        901.04        39.77 o                         
   9  10  17        115.94         89.22        21.18 o                         
 -10  11  17       1153.40       1152.29        44.44 o                         
  -8  11  17         27.77          5.60        17.73 o                         
  -6  11  17       1440.39       1531.52        45.82 o                         
  -4  11  17        120.39        102.92        13.43 o                         
  -2  11  17       1171.10       1208.19        28.16 o                         
   0  11  17        960.61       1005.09        27.16 o                         
   2  11  17       1188.28       1212.76        28.66 o                         
   4  11  17       1327.21       1354.48        34.86 o                         
   6  11  17          8.42         -6.16        10.01 o                         
   8  11  17        988.92       1022.28        46.66 o                         
  10  11  17        240.96        198.12        22.74 o                         
  -9  12  17       1237.88       1266.51        46.36 o                         
  -7  12  17         41.12         29.70        17.44 o                         
  -5  12  17        817.60        858.28        53.97 o                         
  -3  12  17        516.51        536.46        25.26 o                         
  -1  12  17       1081.59       1150.22        33.99 o                         
   1  12  17        503.22        498.54        23.49 o                         
   3  12  17       1017.60       1072.16        28.34 o                         
   5  12  17         31.90         34.99        11.72 o                         
   7  12  17          8.28         -6.70        16.93 o                         
   9  12  17       1739.84       1796.01        51.93 o                         
  -8  13  17        563.22        586.39        68.44 o                         
  -6  13  17         47.49         28.19        20.64 o                         
  -4  13  17        863.91        956.45        36.16 o                         
  -2  13  17       1385.34       1466.69        34.88 o                         
   0  13  17        590.81        613.45        26.87 o                         
   2  13  17         84.11         49.62        12.14 o                         
   4  13  17        727.87        717.58        24.27 o                         
   6  13  17        557.28        580.98        28.17 o                         
   8  13  17         64.68         22.51        22.13 o                         
  -5  14  17        466.10        405.45        37.39 o                         
  -3  14  17        270.88        234.45        15.69 o                         
  -1  14  17        449.49        405.69        23.63 o                         
   1  14  17        988.95       1064.28        29.83 o                         
   3  14  17        220.54        170.42        14.11 o                         
   5  14  17        574.58        523.07        24.06 o                         
  -2  15  17        733.84        763.09        29.67 o                         
   0  15  17        497.77        493.94        36.89 o                         
   2  15  17         65.05         40.17        13.84 o                         
   1   1  18        594.69        558.86        11.52 o                         
   0   2  18       3357.83       3655.19        37.89 o                         
   2   2  18        214.47        188.21         8.10 o                         
  -1   3  18        374.02        328.04        11.07 o                         
   1   3  18        126.00         99.79         5.99 o                         
   3   3  18          1.95          2.96         4.97 o                         
  -2   4  18       3441.13       3638.82        45.21 o                         
   0   4  18        332.12        274.65        11.02 o                         
   2   4  18       4124.24       4212.46        47.07 o                         
   4   4  18         24.23         17.05         5.99 o                         
  -3   5  18        360.64        283.74        10.92 o                         
  -1   5  18        173.85        130.85         7.85 o                         
   1   5  18        235.66        200.71         8.10 o                         
   3   5  18        142.87        117.69         7.68 o                         
   5   5  18        196.09        155.68         8.29 o                         
  -4   6  18       5756.59       5854.43        69.16 o                         
  -2   6  18         63.46         36.98         7.40 o                         
   0   6  18       2046.16       2043.37        29.50 o                         
   2   6  18         49.44         44.04         6.84 o                         
   4   6  18      11436.17      11881.30       149.79 o                         
   6   6  18        178.87        126.34         9.10 o                         
  -5   7  18         26.63          4.86         8.87 o                         
  -3   7  18         89.05         72.75         7.83 o                         
  -1   7  18          0.16         -8.06         8.06 o                         
   1   7  18        198.25        172.57        10.33 o                         
   3   7  18          0.09          2.57         7.61 o                         
   5   7  18        103.06         93.49         9.08 o                         
   7   7  18         90.51         60.49        21.70 o                         
  -6   8  18       4541.17       4615.45        72.90 o                         
  -4   8  18          8.49         -5.63         8.89 o                         
  -2   8  18       1787.91       1781.54        33.50 o                         
   0   8  18        220.09        179.20        10.29 o                         
   2   8  18       7166.87       7310.65        95.36 o                         
   4   8  18        190.87        177.51         9.90 o                         
   6   8  18       7241.16       7630.38       163.15 o                         
   8   8  18        433.17        435.36        32.68 o                         
  -7   9  18         60.34         28.57        11.62 o                         
  -5   9  18          8.38          8.03        10.11 o                         
  -3   9  18        163.02        174.13        12.09 o                         
  -1   9  18         39.80         25.70         9.16 o                         
   1   9  18         38.88         23.71         8.55 o                         
   3   9  18        109.91        103.62        11.21 o                         
   5   9  18         11.44          4.40         9.83 o                         
   7   9  18         98.96         84.19        19.10 o                         
   9   9  18          0.07         -4.81        23.94 o                         
  -8  10  18       2448.35       2497.36        64.70 o                         
  -6  10  18          6.87         -9.73        11.42 o                         
  -4  10  18       2555.42       2646.47        50.09 o                         
  -2  10  18         53.43         25.45        10.49 o                         
   0  10  18       5654.17       5907.54        86.00 o                         
   2  10  18        694.01        710.32        23.03 o                         
   4  10  18       1825.64       1884.59        32.62 o                         
   6  10  18        778.26        776.17        26.45 o                         
   8  10  18       4180.87       4374.42       134.60 o                         
  10  10  18        201.11        139.26        19.67 o                         
  -9  11  18        159.43        119.73        19.63 o                         
  -7  11  18         87.51         83.90        23.71 o                         
  -5  11  18          4.66          2.69        11.03 o                         
  -3  11  18        424.87        478.78        24.32 o                         
  -1  11  18         20.34         24.74        11.34 o                         
   1  11  18         55.94         71.98        11.57 o                         
   3  11  18         10.61         -9.29        10.51 o                         
   5  11  18          1.19        -10.09        10.09 o                         
   7  11  18          9.13          9.81        19.82 o                         
   9  11  18         81.98         39.34        18.21 o                         
  -8  12  18         21.42         -8.11        18.52 o                         
  -6  12  18       2449.28       2558.71        66.91 o                         
  -4  12  18        259.46        219.49        14.93 o                         
  -2  12  18       4925.67       5280.70       113.32 o                         
   0  12  18        123.04        119.01        13.28 o                         
   2  12  18       1659.37       1745.16        37.33 o                         
   4  12  18         14.65          6.19        11.67 o                         
   6  12  18        680.50        691.31        32.77 o                         
   8  12  18        503.80        443.42        28.34 o                         
  -7  13  18        137.61         93.40        34.34 o                         
  -5  13  18         36.99         48.23        15.40 o                         
  -3  13  18          0.01        -13.42        13.42 o                         
  -1  13  18        135.64        147.90        15.33 o                         
   1  13  18          0.97        -10.25        11.56 o                         
   3  13  18         63.11         60.51        12.31 o                         
   5  13  18          0.15         -2.94        13.86 o                         
   7  13  18         53.42        -28.95        28.95 o                         
  -4  14  18       3051.78       3241.60        89.01 o                         
  -2  14  18         27.67         39.47        13.85 o                         
   0  14  18       1784.98       1932.53        41.04 o                         
   2  14  18        237.45        219.58        19.03 o                         
   4  14  18       1297.25       1355.11        56.22 o                         
   0   1  19       3335.43       3359.42        34.50 o                         
  -1   2  19       2908.27       2914.58        30.94 o                         
   1   2  19        462.71        502.60        12.46 o                         
  -2   3  19       1976.22       2023.82        27.73 o                         
   0   3  19        535.27        551.40        13.66 o                         
   2   3  19       1931.95       1901.04        25.81 o                         
  -3   4  19       3237.92       3267.65        41.73 o                         
  -1   4  19        337.90        352.24        15.22 o                         
   1   4  19       1470.74       1426.08        24.45 o                         
   3   4  19       1575.14       1568.39        26.09 o                         
  -4   5  19       1998.48       1959.43        30.15 o                         
  -2   5  19        741.45        770.22        20.39 o                         
   0   5  19       1276.19       1225.79        21.88 o                         
   2   5  19        834.60        804.50        21.55 o                         
   4   5  19       3388.18       3431.93        46.51 o                         
  -5   6  19       1909.58       1887.03        32.18 o                         
  -3   6  19        613.98        607.99        18.01 o                         
  -1   6  19       1198.60       1151.19        22.69 o                         
   1   6  19       3105.71       3147.57        43.04 o                         
   3   6  19       1334.89       1399.57        30.59 o                         
   5   6  19        721.11        715.00        21.23 o                         
  -6   7  19       1226.06       1186.39        46.68 o                         
  -4   7  19        881.83        885.27        21.18 o                         
  -2   7  19       1377.91       1324.42        28.67 o                         
   0   7  19        110.67         77.36         8.91 o                         
   2   7  19       3811.84       3862.02        51.04 o                         
   4   7  19       1292.12       1210.23        28.55 o                         
   6   7  19       1046.25        983.93        33.45 o                         
  -7   8  19        479.13        503.39        36.19 o                         
  -5   8  19        334.79        254.82        16.81 o                         
  -3   8  19        800.11        724.66        21.38 o                         
  -1   8  19       2783.77       2713.75        42.56 o                         
   1   8  19         51.75         55.37        10.99 o                         
   3   8  19       1097.58       1207.56        35.63 o                         
   5   8  19       1626.75       1657.52        38.14 o                         
   7   8  19        142.46        134.56        23.11 o                         
  -8   9  19        629.52        639.73        48.24 o                         
  -6   9  19         81.91         42.89        12.27 o                         
  -4   9  19       1331.04       1361.74        32.57 o                         
  -2   9  19        245.72        224.14        16.55 o                         
   0   9  19       1807.47       1881.30        38.04 o                         
   2   9  19       1187.08       1259.81        31.95 o                         
   4   9  19       1238.61       1213.06        28.83 o                         
   6   9  19        304.56        171.30        24.83 o                         
   8   9  19        553.13        521.97        45.90 o                         
  -9  10  19        103.62         56.75        18.58 o                         
  -7  10  19        144.72         83.28        27.59 o                         
  -5  10  19        216.10        162.40        13.57 o                         
  -3  10  19       2205.36       2264.86        44.21 o                         
  -1  10  19         66.04         67.94        12.09 o                         
   1  10  19       1184.63       1232.11        41.15 o                         
   3  10  19         65.18         46.11        10.80 o                         
   5  10  19         98.68         77.00        11.22 o                         
   7  10  19       1459.15       1528.21        57.17 o                         
   9  10  19       1140.69       1232.81        49.53 o                         
  -8  11  19        664.40        684.02        39.51 o                         
  -6  11  19       1062.47       1160.52        51.22 o                         
  -4  11  19         48.62         33.37        12.35 o                         
  -2  11  19        972.47       1052.75        29.49 o                         
   0  11  19       2373.63       2592.34        51.75 o                         
   2  11  19        267.55        233.28        17.58 o                         
   4  11  19        404.41        335.68        25.67 o                         
   6  11  19        880.15        858.21        45.09 o                         
   8  11  19         80.37         38.28        18.10 o                         
  -7  12  19        108.50         95.55        22.64 o                         
  -5  12  19        679.20        719.37        32.44 o                         
  -3  12  19         10.15         -6.37        13.87 o                         
  -1  12  19       1593.93       1722.16        35.43 o                         
   1  12  19        441.71        443.05        25.99 o                         
   3  12  19        437.93        397.38        22.41 o                         
   5  12  19        115.18        101.44        16.03 o                         
   7  12  19        252.84        195.66        22.15 o                         
  -4  13  19        233.06        214.36        20.93 o                         
  -2  13  19        396.41        351.52        23.21 o                         
   0  13  19        600.10        629.07        26.20 o                         
   2  13  19        798.00        860.61        29.49 o                         
   4  13  19        206.11        158.71        15.61 o                         
  -1  14  19        165.15        122.44        14.80 o                         
   1  14  19        798.66        801.16        34.37 o                         
   0   0  20       5129.82       5307.16       100.92 o                         
   1   1  20        140.93         99.10         6.74 o                         
   0   2  20         47.46         33.74         6.71 o                         
   2   2  20       6092.15       6286.31        74.12 o                         
  -1   3  20        141.09        110.86         7.77 o                         
   1   3  20        230.86        185.10        12.81 o                         
   3   3  20        111.03         70.99         7.85 o                         
  -2   4  20        896.90        824.55        20.93 o                         
   0   4  20       7111.16       7350.17        96.06 o                         
   2   4  20         12.82          6.53         8.60 o                         
   4   4  20       7424.18       7579.36        98.81 o                         
  -3   5  20        485.90        463.50        17.17 o                         
  -1   5  20          3.50         -7.33         7.33 o                         
   1   5  20         16.19         -2.75         9.08 o                         
   3   5  20          2.63         12.84        10.87 o                         
   5   5  20        112.40         72.72         9.29 o                         
  -4   6  20        203.55        183.21        14.13 o                         
  -2   6  20       4369.77       4490.57        62.85 o                         
   0   6  20       1327.00       1280.22        26.37 o                         
   2   6  20      10801.44      11056.02       213.00 o                         
   4   6  20         44.10         14.53        10.09 o                         
   6   6  20       1931.26       1907.58        55.95 o                         
  -5   7  20        133.22        102.64        16.46 o                         
  -3   7  20         23.70         10.11         8.85 o                         
  -1   7  20        148.74        116.16        10.59 o                         
   1   7  20         90.03         64.62        10.18 o                         
   3   7  20          2.89          8.56        15.57 o                         
   5   7  20         42.74         24.51        12.16 o                         
   7   7  20          1.61         -6.22        17.17 o                         
  -6   8  20         28.71         11.93        12.02 o                         
  -4   8  20       1283.43       1311.67        35.29 o                         
  -2   8  20        410.46        352.55        28.18 o                         
   0   8  20       3047.00       3231.29        56.12 o                         
   2   8  20        274.24        282.99        19.48 o                         
   4   8  20       5059.31       5321.90        93.99 o                         
   6   8  20        322.85        263.45        21.44 o                         
   8   8  20       1144.32       1137.54        56.24 o                         
  -7   9  20          0.91         -8.01        22.05 o                         
  -5   9  20        173.62        128.23        12.67 o                         
  -3   9  20          8.52         -6.94        13.00 o                         
  -1   9  20        162.41        127.03        13.34 o                         
   1   9  20        247.31        204.07        17.48 o                         
   3   9  20          0.12         -1.48        12.15 o                         
   5   9  20          2.49        -13.99        13.99 o                         
   7   9  20        112.38         69.14        23.45 o                         
   9   9  20        160.25        154.60        20.41 o                         
  -8  10  20          0.29        -11.11        20.64 o                         
  -6  10  20       1515.79       1536.18        65.67 o                         
  -4  10  20         64.75         43.97        12.73 o                         
  -2  10  20        675.12        677.93        28.27 o                         
   0  10  20        457.38        483.99        23.44 o                         
   2  10  20       2442.91       2520.61        43.40 o                         
   4  10  20         82.84         64.22        14.96 o                         
   6  10  20       1855.53       1942.86        54.39 o                         
   8  10  20        105.33         96.39        19.42 o                         
  -7  11  20         25.22         40.79        21.48 o                         
  -5  11  20        141.63        106.20        18.57 o                         
  -3  11  20        136.65        106.77        14.73 o                         
  -1  11  20         31.29         23.26        11.85 o                         
   1  11  20         14.03         12.78        12.43 o                         
   3  11  20         91.38         76.11        13.48 o                         
   5  11  20         10.47        -14.79        16.61 o                         
   7  11  20        287.08        215.50        21.07 o                         
  -4  12  20        363.36        334.23        20.63 o                         
  -2  12  20         50.76         46.41        13.18 o                         
   0  12  20       3282.28       3488.21        54.72 o                         
   2  12  20          3.07        -12.30        12.30 o                         
   4  12  20       1173.57       1166.23        39.92 o                         
  -3  13  20         58.26         50.45        17.81 o                         
  -1  13  20        398.88        316.78        18.26 o                         
   1  13  20          0.44         21.77        13.03 o                         
   3  13  20         17.13         22.83        15.58 o                         
   0   1  21        194.76        178.05        10.51 o                         
  -1   2  21        650.49        664.88        21.92 o                         
   1   2  21       1934.32       1880.13        34.03 o                         
  -2   3  21        370.86        317.52        17.60 o                         
   0   3  21       2360.43       2319.60        46.02 o                         
   2   3  21         29.36         31.81         9.45 o                         
  -3   4  21       1205.08       1115.00        25.21 o                         
  -1   4  21       1757.87       1724.54        36.41 o                         
   1   4  21        674.34        637.13        22.34 o                         
   3   4  21        473.56        435.95        18.28 o                         
  -4   5  21       2447.13       2544.13        47.95 o                         
  -2   5  21        309.25        249.36        17.10 o                         
   0   5  21        202.95        194.33        14.33 o                         
   2   5  21       1837.82       1840.79        47.47 o                         
   4   5  21        190.58        160.13        16.17 o                         
  -5   6  21        728.24        648.26        28.04 o                         
  -3   6  21        821.33        768.50        31.77 o                         
  -1   6  21        665.69        586.14        24.88 o                         
   1   6  21       1653.32       1653.61        46.23 o                         
   3   6  21       2858.39       2967.38       147.04 o                         
   5   6  21        139.51         87.77        13.62 o                         
  -6   7  21        734.11        769.40        39.46 o                         
  -4   7  21        215.01        172.59        15.27 o                         
  -2   7  21       2193.39       2237.54        85.61 o                         
   0   7  21         14.01         -6.14        14.01 o                         
   2   7  21        875.08        887.90        37.57 o                         
   4   7  21       1365.68       1439.27        47.31 o                         
   6   7  21         71.93         35.41        18.33 o                         
  -7   8  21        745.56        754.59        46.57 o                         
  -5   8  21        528.13        471.08        34.33 o                         
  -3   8  21        571.60        533.73        31.27 o                         
  -1   8  21        775.52        746.40        35.70 o                         
   1   8  21        599.47        616.12        25.91 o                         
   3   8  21        860.49        856.79        33.45 o                         
   5   8  21       2270.81       2360.23        47.62 o                         
   7   8  21       1125.74       1216.60        56.28 o                         
  -8   9  21        150.01        128.06        23.45 o                         
  -6   9  21       1364.99       1514.70        55.53 o                         
  -4   9  21        901.56        926.56        32.70 o                         
  -2   9  21         12.00         19.08        13.45 o                         
   0   9  21       1757.71       1859.17        41.27 o                         
   2   9  21        420.81        406.66        25.45 o                         
   4   9  21        194.79        164.43        25.82 o                         
   6   9  21        670.14        684.03        41.88 o                         
   8   9  21        464.81        428.77        30.23 o                         
  -7  10  21        697.25        778.66        51.81 o                         
  -5  10  21       1276.07       1401.28        58.35 o                         
  -3  10  21        841.51        849.78        28.15 o                         
  -1  10  21        257.95        241.50        15.20 o                         
   1  10  21        688.93        706.44        27.10 o                         
   3  10  21        422.67        404.82        23.53 o                         
   5  10  21        992.23       1057.59        43.75 o                         
   7  10  21       1256.71       1274.66        45.53 o                         
  -6  11  21        812.78        873.89        52.80 o                         
  -4  11  21        593.62        588.89        29.28 o                         
  -2  11  21        217.45        176.99        14.56 o                         
   0  11  21        927.46        990.88        36.72 o                         
   2  11  21        270.37        207.80        14.05 o                         
   4  11  21        231.31        191.21        27.00 o                         
   6  11  21        487.69        390.75        33.14 o                         
  -3  12  21        407.58        355.01        24.33 o                         
  -1  12  21       1263.18       1318.79        42.60 o                         
   1  12  21        432.09        434.79        27.58 o                         
   3  12  21        686.11        769.82        39.65 o                         
   1   1  22        176.55        110.67        10.36 o                         
   0   2  22       2113.54       2114.50        50.64 o                         
   2   2  22        129.13        100.59        13.68 o                         
  -1   3  22        589.52        537.80        39.60 o                         
   1   3  22         39.06         21.78        15.43 o                         
   3   3  22        163.01        132.86        15.81 o                         
  -2   4  22       4017.34       4045.81       101.80 o                         
   0   4  22         27.06        -12.94        19.13 o                         
   2   4  22       2672.65       2625.21       149.16 o                         
   4   4  22        282.12        217.56        15.87 o                         
  -3   5  22         21.59         12.46        17.63 o                         
  -1   5  22        123.52        105.69        17.72 o                         
   1   5  22        546.71        542.38        31.37 o                         
   3   5  22        551.80        506.02        28.49 o                         
   5   5  22         34.71         31.85        14.00 o                         
  -4   6  22       3797.03       3934.27        75.14 o                         
  -2   6  22        143.99        124.53        17.69 o                         
   0   6  22       3289.63       3302.45        74.14 o                         
   2   6  22         19.23          3.47        14.64 o                         
   4   6  22       3440.16       3684.86        70.36 o                         
   6   6  22         10.31        -17.87        17.87 o                         
  -5   7  22         30.90         -2.14        16.38 o                         
  -3   7  22          7.38         -4.87        13.36 o                         
  -1   7  22        138.72        124.97        14.22 o                         
   1   7  22        210.73        162.89        18.79 o                         
   3   7  22         28.59         23.25        15.34 o                         
   5   7  22        184.76        156.49        25.46 o                         
   7   7  22        118.97         85.68        22.85 o                         
  -6   8  22       2623.46       2839.45        82.56 o                         
  -4   8  22        514.25        554.21        29.66 o                         
  -2   8  22       2529.50       2639.55        51.42 o                         
   0   8  22         28.83         17.02        12.99 o                         
   2   8  22       3194.40       3402.85        69.59 o                         
   4   8  22         46.30         54.70        17.55 o                         
   6   8  22       2505.36       2608.07        86.57 o                         
   8   8  22        117.90         83.93        22.26 o                         
  -7   9  22        172.32        184.70        29.94 o                         
  -5   9  22        366.53        341.31        24.21 o                         
  -3   9  22         56.11         35.76        14.52 o                         
  -1   9  22         54.05         43.70        14.31 o                         
   1   9  22        168.77        145.27        14.76 o                         
   3   9  22         52.09         42.81        16.96 o                         
   5   9  22        211.69        174.64        21.77 o                         
   7   9  22          3.23         -1.93        22.61 o                         
  -4  10  22       2404.16       2497.18        57.78 o                         
  -2  10  22         18.45          6.96        12.87 o                         
   0  10  22       2331.34       2516.29        44.02 o                         
   2  10  22         21.87         21.71        13.66 o                         
   4  10  22       1158.79       1129.23        43.03 o                         
  -3  11  22        324.65        264.05        25.30 o                         
  -1  11  22          7.09         13.43        13.29 o                         
   1  11  22         38.92         13.44        13.28 o                         
   3  11  22          1.93          1.34        18.16 o                         
   0   1  23        903.41        846.06        29.70 o                         
  -1   2  23       1615.64       1631.37        47.78 o                         
   1   2  23        173.47        168.65        15.34 o                         
  -2   3  23       1630.92       1656.80        39.95 o                         
   0   3  23        618.39        524.09        32.28 o                         
   2   3  23       1971.48       1994.17        44.94 o                         
  -3   4  23       1523.24       1558.18        40.40 o                         
  -1   4  23       1420.41       1426.04        43.00 o                         
   1   4  23       2786.52       2903.78        64.78 o                         
   3   4  23        121.76         94.37        15.37 o                         
  -4   5  23         26.87         -8.59        18.02 o                         
  -2   5  23       1660.21       1662.57        43.90 o                         
   0   5  23       1798.83       1829.65        56.69 o                         
   2   5  23        675.78        632.25        33.19 o                         
   4   5  23       1279.87       1285.67        42.33 o                         
  -5   6  23        440.29        379.34        29.41 o                         
  -3   6  23       1032.47       1047.71        37.78 o                         
  -1   6  23       1552.06       1550.86        42.78 o                         
   1   6  23        459.37        414.72        44.98 o                         
   3   6  23        804.58        786.25        33.24 o                         
   5   6  23        497.04        413.70        60.66 o                         
  -6   7  23        151.93         90.28        21.59 o                         
  -4   7  23       1105.55       1126.17        40.06 o                         
  -2   7  23        276.40        227.84        20.12 o                         
   0   7  23       1793.60       1892.98        47.25 o                         
   2   7  23        678.06        674.75        36.74 o                         
   4   7  23        516.62        422.36        29.38 o                         
   6   7  23        338.68        305.51        31.13 o                         
  -5   8  23        440.42        391.85        25.79 o                         
  -3   8  23         71.70         31.77        15.02 o                         
  -1   8  23        169.85        124.89        15.40 o                         
   1   8  23        876.91        893.24        36.32 o                         
   3   8  23       1039.77       1059.93        38.75 o                         
   5   8  23        502.32        444.89        65.74 o                         
  -4   9  23       1475.51       1578.56        42.15 o                         
  -2   9  23        201.58        157.11        16.70 o                         
   0   9  23        174.21        149.14        15.89 o                         
   2   9  23       2038.95       2267.25        53.82 o                         
   4   9  23         60.94         36.28        21.00 o                         
  -3  10  23        193.20         91.30        21.32 o                         
  -1  10  23        493.42        469.98        23.55 o                         
   1  10  23        440.16        389.02        24.14 o                         
   3  10  23        170.90        130.33        22.00 o                         
   0   0  24       3506.42       3575.55       148.48 o                         
   1   1  24          1.57        -14.70        14.70 o                         
   0   2  24         14.58        -14.99        14.99 o                         
   2   2  24       3458.62       3637.98        76.26 o                         
  -1   3  24        123.75        104.63        20.62 o                         
   1   3  24         73.12         57.37        19.89 o                         
   3   3  24        172.38        141.05        18.12 o                         
  -2   4  24        140.51         92.11        18.18 o                         
   0   4  24       4594.66       4816.80       101.33 o                         
   2   4  24         32.52         -9.26        15.59 o                         
   4   4  24        691.71        624.27        46.00 o                         
  -3   5  24        180.84        180.23        20.53 o                         
  -1   5  24          0.02        -10.83        16.16 o                         
   1   5  24         33.57         31.98        16.67 o                         
   3   5  24          0.03         -3.32        14.76 o                         
   5   5  24         91.57         44.91        29.89 o                         
  -4   6  24         25.51         -9.84        19.37 o                         
  -2   6  24       3430.47       3597.18        80.05 o                         
   0   6  24          7.32         -6.65        17.31 o                         
   2   6  24       1254.88       1252.09        78.78 o                         
   4   6  24         92.27         83.91        26.29 o                         
   6   6  24        373.43        310.53        30.32 o                         
  -5   7  24         15.97         23.82        25.23 o                         
  -3   7  24        299.20        260.64        21.15 o                         
  -1   7  24        667.30        681.70        35.04 o                         
   1   7  24          0.06        -15.56        16.95 o                         
   3   7  24        117.77         79.72        20.83 o                         
   5   7  24          2.63        -13.01        24.61 o                         
  -4   8  24       3188.16       3461.77        72.74 o                         
  -2   8  24          1.76         -4.96        18.01 o                         
   0   8  24       1448.58       1450.28        47.29 o                         
   2   8  24        364.07        271.01        21.15 o                         
   4   8  24       1031.02       1006.41        46.14 o                         
  -1   9  24         75.20         58.00        18.83 o                         
   1   9  24        119.73         69.57        20.05 o                         
   0   1  25        483.27        483.16        43.67 o                         
  -1   2  25       1302.57       1337.99        51.80 o                         
   1   2  25         29.74        -10.99        17.81 o                         
  -2   3  25         71.80         62.97        16.09 o                         
   0   3  25       1239.78       1291.52        63.32 o                         
   2   3  25        919.14        955.93        55.66 o                         
  -3   4  25        574.35        453.83        98.93 o                         
  -1   4  25         58.99         39.56        17.77 o                         
   1   4  25        688.04        731.15        57.23 o                         
   3   4  25        213.37        170.86        30.09 o                         
  -4   5  25        434.49        372.04        37.00 o                         
  -2   5  25       1224.49       1201.93        64.81 o                         
   0   5  25        440.66        356.26        57.73 o                         
   2   5  25        929.87        892.53        43.97 o                         
   4   5  25        210.87        145.98        26.86 o                         
  -5   6  25        364.13        275.70        39.11 o                         
  -3   6  25         63.41         48.24        25.71 o                         
  -1   6  25        988.12        982.38        41.68 o                         
   1   6  25        491.52        466.71        31.04 o                         
   3   6  25        788.04        767.61        58.73 o                         
   5   6  25        160.29        102.34        27.41 o                         
  -2   7  25       1531.85       1616.20        55.08 o                         
   0   7  25        413.87        335.05        40.76 o                         
   2   7  25          8.65         -8.54        22.47 o                         
   1   1  26        121.94        117.90        18.03 o                         
   0   2  26       3007.84       3201.41        82.82 o                         
   2   2  26        462.51        427.51        29.81 o                         
  -1   3  26         83.58         60.72        22.60 o                         
   1   3  26          4.35        -11.00        19.01 o                         
   3   3  26         59.90         16.95        34.74 o                         
  -2   4  26       2161.87       2146.91        66.74 o                         
   0   4  26        331.82        270.51        22.96 o                         
   2   4  26       2339.08       2380.91       151.92 o                         
   4   4  26         56.08         12.52        29.98 o                         
  -3   5  26        195.39        221.15        39.30 o                         
  -1   5  26        202.13        172.83        35.72 o                         
   1   5  26        212.39        133.86        20.54 o                         
   3   5  26          5.79        -26.07        26.07 o                         
   0   1  27         72.10         26.86        23.60 o                         
  -1   2  27        961.94       1098.84        88.13 o                         
   1   2  27       1130.65       1088.91       108.21 o                         
                                                                                
